# Supplementary material for: Crystal structure of 7β-hy­droxy­royleanone isolated from Taxodium ascendens (B.)
Source: Acta Crystallogr E Crystallogr Commun. 2017 Sep 5;73(Pt 10):1414–6. doi: 10.1107/S2056989017011987 (PMC5730285; doi:10.1107/S2056989017011987)
Supplement: Supplementary file 1 [file e-73-01414-sup1.cif]

##############################################################################
#                                                                            #
# This CIF contains the data in a paper accepted for publication in          #
# Acta Crystallographica Section E. It conforms to the requirements of       #
# Notes for Authors for Acta Crystallographica Section E, and has been       #
# peer reviewed under the auspices of the IUCr Commission on Journals.       #
#                                                                            #
# Full details of the Crystallographic Information File format               #
# are given in the paper "The Crystallographic Information File (CIF):       #
# a New Standard Archive File for Crystallography" by S. R. Hall, F. H.      #
# Allen and I. D. Brown [Acta Cryst. (1991), A47, 655-685].                  #
#                                                                            #
# The current version of the core CIF dictionary is obtainable from          #
# ftp://ftp.iucr.org/pub/cif_core.dic.                                       #
#                                                                            #
# Software is freely available for graphical display of the structure(s)     #
# in this CIF. For information consult the CIF software page                 #
# http://www.iucr.org/resources/cif/software.                                #
#                                                                            #
# This file may be used for bona fide research purposes within the           #
# scientific community so long as proper attribution is given to the journal # 
# article from which it was obtained.                                        #
#                                                                            #
##############################################################################
data_I
_audit_creation_method     'SHELXL-2014/7'
_database_code_depnum_ccdc_archive     'CCDC 1551129'
_chemical_name_systematic
;\
(4b<i>S</i>,8a<i>S</i>,10<i>S</i>)-3,10-Dihydroxy-2-isopropyl-4b,8,8-\
trimethyl-4b,5,6,7,8,8a,9,10-octahydrophenanthrene-1,4-dione
;
_chemical_name_common     '7-hydroxyroyleanone'
_chemical_formula_moiety     'C20 H28 O4'
_chemical_formula_sum     'C20 H28 O4'
_chemical_formula_iupac     'C20 H28 O4'
_chemical_formula_weight     332.42
_chemical_melting_point     ?
_shelx_space_group_comment
;
The symmetry employed for this shelxl refinement is uniquely defined
by the following loop, which should always be used as a source of
symmetry information in preference to the above space-group names.
They are only intended as comments.
;
_space_group_crystal_system     monoclinic
_space_group_name_H-M_alt     'P 21'
_space_group_name_Hall     'P 2yb'
loop_
    _space_group_symop_operation_xyz
    'x, y, z'
    '-x, y+1/2, -z'
_cell_length_a     10.2570(18)
_cell_length_b     7.6151(13)
_cell_length_c     11.503(2)
_cell_angle_alpha     90
_cell_angle_beta     101.110(3)
_cell_angle_gamma     90
_cell_volume     881.6(3)
_cell_formula_units_Z     2
_cell_measurement_reflns_used     5396
_cell_measurement_theta_min     2.44
_cell_measurement_theta_max     31.81
_cell_measurement_temperature     296(2)
_exptl_crystal_description     block
_exptl_crystal_colour     orange
_exptl_crystal_size_max     0.150
_exptl_crystal_size_mid     0.120
_exptl_crystal_size_min     0.100
_exptl_crystal_density_diffrn     1.252
_exptl_crystal_density_meas     ?
_exptl_crystal_density_method     'not measured'
_exptl_crystal_F_000     360
_exptl_absorpt_coefficient_mu     0.086
_exptl_absorpt_correction_type     none
_exptl_absorpt_process_details     ?
_shelx_estimated_absorpt_T_min     0.979
_shelx_estimated_absorpt_T_max     0.986
_exptl_absorpt_correction_T_min     ?
_exptl_absorpt_correction_T_max     ?
_diffrn_ambient_temperature     296(2)
_diffrn_radiation_type     MoK\a
_diffrn_radiation_wavelength     0.71073
_diffrn_measurement_device_type     'Bruker APEXII CCD'
_diffrn_measurement_method     '\f and \w scans'
_diffrn_detector_area_resol_mean     ?
_diffrn_reflns_number     6669
_diffrn_reflns_av_R_equivalents     0.0241
_diffrn_reflns_theta_min     1.804
_diffrn_reflns_theta_max     25.995
_diffrn_reflns_theta_full     25.242
_diffrn_measured_fraction_theta_max     0.997
_diffrn_measured_fraction_theta_full     0.997
_diffrn_reflns_limit_h_min     -12
_diffrn_reflns_limit_h_max     12
_diffrn_reflns_limit_k_min     -9
_diffrn_reflns_limit_k_max     8
_diffrn_reflns_limit_l_min     -14
_diffrn_reflns_limit_l_max     14
_refine_special_details     ?
_reflns_number_total     3463
_reflns_number_gt     3163
_reflns_threshold_expression     'I > 2\s(I)'
_refine_ls_structure_factor_coef     Fsqd
_refine_ls_matrix_type     full
_refine_ls_R_factor_all     0.0322
_refine_ls_R_factor_gt     0.0303
_refine_ls_wR_factor_gt     0.0812
_refine_ls_wR_factor_ref     0.0830
_refine_ls_goodness_of_fit_ref     1.029
_refine_ls_restrained_S_all     1.029
_refine_ls_number_reflns     3319
_refine_ls_number_parameters     225
_refine_ls_number_restraints     1
_refine_ls_hydrogen_treatment     constr
_refine_ls_weighting_scheme     calc
_refine_ls_weighting_details
              'w=1/[\s^2^(Fo^2^)+(0.0415P)^2^+0.1205P] where P=(Fo^2^+2Fc^2^)/3'
_atom_sites_solution_hydrogens     geom
_atom_sites_solution_primary     direct
_atom_sites_solution_secondary     difmap
_refine_ls_shift/su_max     0.018
_refine_ls_shift/su_mean     0.002
_refine_diff_density_max     0.181
_refine_diff_density_min     -0.109
_refine_ls_extinction_method
;
(SHELXL2014; Sheldrick, 2015)
;
_refine_ls_extinction_coef     0.042(5)
_refine_ls_extinction_expression
                                  'Fc^*^=kFc[1+0.001xFc^2^\l^3^/sin(2\q)]^-1/4^'
_refine_ls_abs_structure_details
;
Flack <i>x</i> determined using 1341 quotients [(I+)-(I-)]/[(I+)+(I-)]
(Parsons <i>et al.</i>,  2013)
;
_refine_ls_abs_structure_Flack     0.2(3)
loop_
    _atom_type_symbol
    _atom_type_description
    _atom_type_scat_dispersion_real
    _atom_type_scat_dispersion_imag
    _atom_type_scat_source
    'C' 'C' 0.0033 0.0016
                         'International Tables Vol C Tables 4.2.6.8 and 6.1.1.4'
    'H' 'H' 0.0000 0.0000
                         'International Tables Vol C Tables 4.2.6.8 and 6.1.1.4'
    'N' 'N' 0.0061 0.0033
                         'International Tables Vol C Tables 4.2.6.8 and 6.1.1.4'
    'O' 'O' 0.0106 0.0060
                         'International Tables Vol C Tables 4.2.6.8 and 6.1.1.4'
_computing_data_collection
;
APEX2 (Bruker, 2007)
;
_computing_cell_refinement
;
SAINT (Bruker, 2007)
;
_computing_data_reduction
;
SAINT (Bruker, 2007)
;
_computing_structure_solution
;
SHELXS97 (Sheldrick, 2008)
;
_computing_structure_refinement
;
SHELXL2014 (Sheldrick, 2015)
;
_computing_molecular_graphics
;
SHELXTL (Sheldrick, 2008)
;
_computing_publication_material
;
SHELXL2014 (Sheldrick, 2015) and PLATON (Spek, 2009)
;
loop_
    _atom_site_type_symbol
    _atom_site_label
    _atom_site_fract_x
    _atom_site_fract_y
    _atom_site_fract_z
    _atom_site_U_iso_or_equiv
    _atom_site_adp_type
    _atom_site_calc_flag
    _atom_site_occupancy
    _atom_site_disorder_assembly
    _atom_site_disorder_group
    C C1 0.18336(18) 0.9032(3) 0.38131(16) 0.0325(4) Uani d 1 . .
    C C2 0.12043(19) 1.0797(3) 0.33060(16) 0.0330(4) Uani d 1 . .
    H H2 0.0708 1.1210 0.3901 0.040 Uiso calc 1 . .
    C C3 0.0151(2) 1.0710(3) 0.21358(18) 0.0436(5) Uani d 1 . .
    C C4 -0.0879(2) 0.9310(4) 0.2287(2) 0.0558(6) Uani d 1 . .
    H H4A -0.1416 0.9755 0.2830 0.067 Uiso calc 1 . .
    H H4B -0.1464 0.9124 0.1527 0.067 Uiso calc 1 . .
    C C5 -0.0293(2) 0.7561(3) 0.2744(2) 0.0552(6) Uani d 1 . .
    H H5A 0.0162 0.7042 0.2163 0.066 Uiso calc 1 . .
    H H5B -0.1003 0.6773 0.2852 0.066 Uiso calc 1 . .
    C C6 0.0680(2) 0.7766(3) 0.3915(2) 0.0449(5) Uani d 1 . .
    H H6A 0.1043 0.6625 0.4175 0.054 Uiso calc 1 . .
    H H6B 0.0210 0.8209 0.4509 0.054 Uiso calc 1 . .
    C C7 0.2771(2) 0.8148(3) 0.30881(19) 0.0468(5) Uani d 1 . .
    H H7A 0.3432 0.8976 0.2954 0.070 Uiso calc 1 . .
    H H7B 0.2267 0.7760 0.2341 0.070 Uiso calc 1 . .
    H H7C 0.3198 0.7158 0.3519 0.070 Uiso calc 1 . .
    C C8 0.0733(3) 1.0359(5) 0.1025(2) 0.0652(7) Uani d 1 . .
    H H8A 0.1034 0.9164 0.1032 0.098 Uiso calc 1 . .
    H H8B 0.1467 1.1137 0.1015 0.098 Uiso calc 1 . .
    H H8C 0.0061 1.0555 0.0331 0.098 Uiso calc 1 . .
    C C9 -0.0575(3) 1.2484(4) 0.1956(3) 0.0632(7) Uani d 1 . .
    H H9A 0.0009 1.3358 0.1739 0.095 Uiso calc 1 . .
    H H9B -0.0841 1.2826 0.2679 0.095 Uiso calc 1 . .
    H H9C -0.1347 1.2376 0.1338 0.095 Uiso calc 1 . .
    C C10 0.2287(2) 1.2171(3) 0.33153(17) 0.0393(4) Uani d 1 . .
    H H10A 0.2976 1.1703 0.2932 0.047 Uiso calc 1 . .
    H H10B 0.1914 1.3204 0.2881 0.047 Uiso calc 1 . .
    C C11 0.28762(18) 1.2668(2) 0.45820(17) 0.0329(4) Uani d 1 . .
    H H11 0.2280 1.3501 0.4866 0.040 Uiso calc 1 . .
    C C12 0.30669(18) 1.1084(2) 0.53977(16) 0.0304(4) Uani d 1 . .
    C C13 0.26614(18) 0.9456(2) 0.50399(16) 0.0304(4) Uani d 1 . .
    C C14 0.3121(2) 0.8004(3) 0.58809(17) 0.0346(4) Uani d 1 . .
    C C15 0.38257(19) 0.8399(3) 0.71053(17) 0.0354(4) Uani d 1 . .
    C C16 0.40798(19) 1.0040(3) 0.75146(17) 0.0347(4) Uani d 1 . .
    C C17 0.36998(17) 1.1471(3) 0.66582(17) 0.0319(4) Uani d 1 . .
    C C18 0.4710(2) 1.0503(3) 0.87781(17) 0.0434(5) Uani d 1 . .
    H H18 0.4779 1.1785 0.8825 0.052 Uiso calc 1 . .
    C C19 0.3826(3) 0.9924(4) 0.9633(2) 0.0596(7) Uani d 1 . .
    H H19A 0.2956 1.0422 0.9390 0.089 Uiso calc 1 . .
    H H19B 0.4203 1.0321 1.0418 0.089 Uiso calc 1 . .
    H H19C 0.3761 0.8667 0.9629 0.089 Uiso calc 1 . .
    C C20 0.6116(2) 0.9766(4) 0.9132(2) 0.0596(7) Uani d 1 . .
    H H20A 0.6080 0.8506 0.9140 0.089 Uiso calc 1 . .
    H H20B 0.6511 1.0186 0.9907 0.089 Uiso calc 1 . .
    H H20C 0.6640 1.0143 0.8571 0.089 Uiso calc 1 . .
    O O1 0.29606(19) 0.6460(2) 0.56208(14) 0.0538(4) Uani d 1 . .
    O O2 0.41656(17) 0.6964(2) 0.77776(13) 0.0485(4) Uani d 1 . .
    H H2A 0.3912 0.6082 0.7391 0.073 Uiso calc 1 . .
    O O3 0.38668(15) 1.30061(19) 0.69666(13) 0.0441(4) Uani d 1 . .
    O O4 0.41202(14) 1.3502(2) 0.45960(14) 0.0458(4) Uani d 1 . .
    H H4 0.4286 1.4170 0.5165 0.069 Uiso calc 1 . .
loop_
    _atom_site_aniso_label
    _atom_site_aniso_U_11
    _atom_site_aniso_U_22
    _atom_site_aniso_U_33
    _atom_site_aniso_U_12
    _atom_site_aniso_U_13
    _atom_site_aniso_U_23
    C1 0.0336(9) 0.0310(10) 0.0314(9) 0.0013(7) 0.0025(7) -0.0020(7)
    C2 0.0350(9) 0.0332(10) 0.0304(8) 0.0038(8) 0.0052(7) 0.0013(7)
    C3 0.0406(11) 0.0488(13) 0.0373(10) 0.0060(9) -0.0025(8) 0.0032(9)
    C4 0.0404(11) 0.0618(17) 0.0577(14) -0.0007(11) -0.0090(10) 0.0018(12)
    C5 0.0486(13) 0.0476(15) 0.0628(14) -0.0103(10) -0.0057(11) -0.0022(11)
    C6 0.0455(11) 0.0353(12) 0.0499(12) -0.0063(9) -0.0008(9) 0.0018(9)
    C7 0.0472(12) 0.0483(14) 0.0435(11) 0.0137(10) 0.0048(9) -0.0089(10)
    C8 0.0711(16) 0.087(2) 0.0342(11) 0.0040(15) 0.0019(10) -0.0009(13)
    C9 0.0588(15) 0.0589(18) 0.0639(15) 0.0147(12) -0.0083(12) 0.0115(13)
    C10 0.0454(11) 0.0375(11) 0.0343(9) -0.0008(9) 0.0059(8) 0.0086(9)
    C11 0.0348(9) 0.0251(10) 0.0386(9) 0.0002(7) 0.0062(7) 0.0025(7)
    C12 0.0296(8) 0.0283(10) 0.0331(9) 0.0036(7) 0.0057(7) 0.0015(7)
    C13 0.0319(9) 0.0274(10) 0.0312(9) 0.0035(7) 0.0042(7) -0.0006(7)
    C14 0.0409(10) 0.0244(10) 0.0370(9) 0.0001(8) 0.0038(7) 0.0002(8)
    C15 0.0421(10) 0.0280(10) 0.0343(9) 0.0038(8) 0.0030(8) 0.0053(7)
    C16 0.0376(9) 0.0330(11) 0.0315(9) -0.0003(8) 0.0017(7) 0.0000(8)
    C17 0.0303(8) 0.0276(10) 0.0374(9) 0.0008(7) 0.0058(7) -0.0008(8)
    C18 0.0539(12) 0.0355(11) 0.0351(10) -0.0038(9) -0.0058(8) -0.0008(9)
    C19 0.0685(16) 0.0722(19) 0.0364(11) -0.0044(13) 0.0059(10) -0.0088(11)
    C20 0.0518(13) 0.0643(17) 0.0538(13) -0.0058(12) -0.0119(11) 0.0043(12)
    O1 0.0789(11) 0.0247(8) 0.0491(9) 0.0005(8) -0.0098(8) -0.0004(7)
    O2 0.0687(10) 0.0291(8) 0.0405(8) 0.0007(7) -0.0074(7) 0.0059(6)
    O3 0.0557(9) 0.0269(8) 0.0456(8) -0.0017(6) -0.0004(7) -0.0048(6)
    O4 0.0443(8) 0.0421(9) 0.0517(8) -0.0115(7) 0.0111(6) 0.0015(7)
_geom_special_details
;
 All esds (except the esd in the dihedral angle between two l.s. planes)
 are estimated using the full covariance matrix.  The cell esds are taken
 into account individually in the estimation of esds in distances, angles
 and torsion angles; correlations between esds in cell parameters are only
 used when they are defined by crystal symmetry.  An approximate (isotropic)
 treatment of cell esds is used for estimating esds involving l.s. planes.
;
loop_
    _geom_bond_atom_site_label_1
    _geom_bond_atom_site_label_2
    _geom_bond_site_symmetry_2
    _geom_bond_distance
    _geom_bond_publ_flag
    C1 C13 . 1.535(2) ?
    C1 C7 . 1.543(3) ?
    C1 C6 . 1.547(3) ?
    C1 C2 . 1.555(3) ?
    C2 C10 . 1.525(3) ?
    C2 C3 . 1.556(3) ?
    C2 H2 . 0.9800 ?
    C3 C4 . 1.534(4) ?
    C3 C8 . 1.534(3) ?
    C3 C9 . 1.538(4) ?
    C4 C5 . 1.514(4) ?
    C4 H4A . 0.9700 ?
    C4 H4B . 0.9700 ?
    C5 C6 . 1.522(3) ?
    C5 H5A . 0.9700 ?
    C5 H5B . 0.9700 ?
    C6 H6A . 0.9700 ?
    C6 H6B . 0.9700 ?
    C7 H7A . 0.9600 ?
    C7 H7B . 0.9600 ?
    C7 H7C . 0.9600 ?
    C8 H8A . 0.9600 ?
    C8 H8B . 0.9600 ?
    C8 H8C . 0.9600 ?
    C9 H9A . 0.9600 ?
    C9 H9B . 0.9600 ?
    C9 H9C . 0.9600 ?
    C10 C11 . 1.514(3) ?
    C10 H10A . 0.9700 ?
    C10 H10B . 0.9700 ?
    C11 O4 . 1.423(2) ?
    C11 C12 . 1.517(3) ?
    C11 H11 . 0.9800 ?
    C12 C13 . 1.347(3) ?
    C12 C17 . 1.499(3) ?
    C13 C14 . 1.485(3) ?
    C14 O1 . 1.217(3) ?
    C14 C15 . 1.485(3) ?
    C15 C16 . 1.343(3) ?
    C15 O2 . 1.345(2) ?
    C16 C17 . 1.470(3) ?
    C16 C18 . 1.514(3) ?
    C17 O3 . 1.224(2) ?
    C18 C19 . 1.526(3) ?
    C18 C20 . 1.527(3) ?
    C18 H18 . 0.9800 ?
    C19 H19A . 0.9600 ?
    C19 H19B . 0.9600 ?
    C19 H19C . 0.9600 ?
    C20 H20A . 0.9600 ?
    C20 H20B . 0.9600 ?
    C20 H20C . 0.9600 ?
    O2 H2A . 0.8200 ?
    O4 H4 . 0.8200 ?
loop_
    _geom_angle_atom_site_label_1
    _geom_angle_atom_site_label_2
    _geom_angle_atom_site_label_3
    _geom_angle_site_symmetry_1
    _geom_angle_site_symmetry_3
    _geom_angle
    _geom_angle_publ_flag
    C13 C1 C7 . . 107.26(15) ?
    C13 C1 C6 . . 110.93(16) ?
    C7 C1 C6 . . 109.52(18) ?
    C13 C1 C2 . . 106.21(15) ?
    C7 C1 C2 . . 115.53(17) ?
    C6 C1 C2 . . 107.36(15) ?
    C10 C2 C1 . . 109.97(15) ?
    C10 C2 C3 . . 114.73(16) ?
    C1 C2 C3 . . 117.15(16) ?
    C10 C2 H2 . . 104.5 ?
    C1 C2 H2 . . 104.5 ?
    C3 C2 H2 . . 104.5 ?
    C4 C3 C8 . . 111.1(2) ?
    C4 C3 C9 . . 107.4(2) ?
    C8 C3 C9 . . 107.3(2) ?
    C4 C3 C2 . . 108.08(18) ?
    C8 C3 C2 . . 114.31(18) ?
    C9 C3 C2 . . 108.44(19) ?
    C5 C4 C3 . . 114.45(19) ?
    C5 C4 H4A . . 108.6 ?
    C3 C4 H4A . . 108.6 ?
    C5 C4 H4B . . 108.6 ?
    C3 C4 H4B . . 108.6 ?
    H4A C4 H4B . . 107.6 ?
    C4 C5 C6 . . 111.5(2) ?
    C4 C5 H5A . . 109.3 ?
    C6 C5 H5A . . 109.3 ?
    C4 C5 H5B . . 109.3 ?
    C6 C5 H5B . . 109.3 ?
    H5A C5 H5B . . 108.0 ?
    C5 C6 C1 . . 112.19(18) ?
    C5 C6 H6A . . 109.2 ?
    C1 C6 H6A . . 109.2 ?
    C5 C6 H6B . . 109.2 ?
    C1 C6 H6B . . 109.2 ?
    H6A C6 H6B . . 107.9 ?
    C1 C7 H7A . . 109.5 ?
    C1 C7 H7B . . 109.5 ?
    H7A C7 H7B . . 109.5 ?
    C1 C7 H7C . . 109.5 ?
    H7A C7 H7C . . 109.5 ?
    H7B C7 H7C . . 109.5 ?
    C3 C8 H8A . . 109.5 ?
    C3 C8 H8B . . 109.5 ?
    H8A C8 H8B . . 109.5 ?
    C3 C8 H8C . . 109.5 ?
    H8A C8 H8C . . 109.5 ?
    H8B C8 H8C . . 109.5 ?
    C3 C9 H9A . . 109.5 ?
    C3 C9 H9B . . 109.5 ?
    H9A C9 H9B . . 109.5 ?
    C3 C9 H9C . . 109.5 ?
    H9A C9 H9C . . 109.5 ?
    H9B C9 H9C . . 109.5 ?
    C11 C10 C2 . . 109.46(15) ?
    C11 C10 H10A . . 109.8 ?
    C2 C10 H10A . . 109.8 ?
    C11 C10 H10B . . 109.8 ?
    C2 C10 H10B . . 109.8 ?
    H10A C10 H10B . . 108.2 ?
    O4 C11 C10 . . 108.25(15) ?
    O4 C11 C12 . . 109.85(15) ?
    C10 C11 C12 . . 112.14(16) ?
    O4 C11 H11 . . 108.9 ?
    C10 C11 H11 . . 108.9 ?
    C12 C11 H11 . . 108.8 ?
    C13 C12 C17 . . 121.81(17) ?
    C13 C12 C11 . . 123.18(16) ?
    C17 C12 C11 . . 114.97(16) ?
    C12 C13 C14 . . 116.48(16) ?
    C12 C13 C1 . . 123.93(17) ?
    C14 C13 C1 . . 119.50(16) ?
    O1 C14 C13 . . 123.26(19) ?
    O1 C14 C15 . . 116.57(18) ?
    C13 C14 C15 . . 120.16(17) ?
    C16 C15 O2 . . 122.88(17) ?
    C16 C15 C14 . . 123.19(18) ?
    O2 C15 C14 . . 113.92(17) ?
    C15 C16 C17 . . 116.50(17) ?
    C15 C16 C18 . . 124.83(19) ?
    C17 C16 C18 . . 118.67(18) ?
    O3 C17 C16 . . 120.63(18) ?
    O3 C17 C12 . . 118.58(17) ?
    C16 C17 C12 . . 120.78(17) ?
    C16 C18 C19 . . 110.77(18) ?
    C16 C18 C20 . . 112.1(2) ?
    C19 C18 C20 . . 111.7(2) ?
    C16 C18 H18 . . 107.3 ?
    C19 C18 H18 . . 107.3 ?
    C20 C18 H18 . . 107.3 ?
    C18 C19 H19A . . 109.5 ?
    C18 C19 H19B . . 109.5 ?
    H19A C19 H19B . . 109.5 ?
    C18 C19 H19C . . 109.5 ?
    H19A C19 H19C . . 109.5 ?
    H19B C19 H19C . . 109.5 ?
    C18 C20 H20A . . 109.5 ?
    C18 C20 H20B . . 109.5 ?
    H20A C20 H20B . . 109.5 ?
    C18 C20 H20C . . 109.5 ?
    H20A C20 H20C . . 109.5 ?
    H20B C20 H20C . . 109.5 ?
    C15 O2 H2A . . 109.5 ?
    C11 O4 H4 . . 109.5 ?
loop_
    _geom_torsion_atom_site_label_1
    _geom_torsion_atom_site_label_2
    _geom_torsion_atom_site_label_3
    _geom_torsion_atom_site_label_4
    _geom_torsion_site_symmetry_1
    _geom_torsion_site_symmetry_2
    _geom_torsion_site_symmetry_3
    _geom_torsion_site_symmetry_4
    _geom_torsion
    _geom_torsion_publ_flag
    C13 C1 C2 C10 . . . . 54.86(19) ?
    C7 C1 C2 C10 . . . . -63.9(2) ?
    C6 C1 C2 C10 . . . . 173.59(16) ?
    C13 C1 C2 C3 . . . . -171.78(16) ?
    C7 C1 C2 C3 . . . . 69.5(2) ?
    C6 C1 C2 C3 . . . . -53.1(2) ?
    C10 C2 C3 C4 . . . . -178.36(19) ?
    C1 C2 C3 C4 . . . . 50.4(2) ?
    C10 C2 C3 C8 . . . . 57.4(3) ?
    C1 C2 C3 C8 . . . . -73.8(3) ?
    C10 C2 C3 C9 . . . . -62.3(2) ?
    C1 C2 C3 C9 . . . . 166.5(2) ?
    C8 C3 C4 C5 . . . . 76.0(3) ?
    C9 C3 C4 C5 . . . . -166.9(2) ?
    C2 C3 C4 C5 . . . . -50.1(3) ?
    C3 C4 C5 C6 . . . . 56.2(3) ?
    C4 C5 C6 C1 . . . . -58.2(3) ?
    C13 C1 C6 C5 . . . . 170.39(19) ?
    C7 C1 C6 C5 . . . . -71.4(2) ?
    C2 C1 C6 C5 . . . . 54.8(2) ?
    C1 C2 C10 C11 . . . . -68.9(2) ?
    C3 C2 C10 C11 . . . . 156.51(17) ?
    C2 C10 C11 O4 . . . . 162.26(16) ?
    C2 C10 C11 C12 . . . . 40.9(2) ?
    O4 C11 C12 C13 . . . . -125.08(19) ?
    C10 C11 C12 C13 . . . . -4.7(3) ?
    O4 C11 C12 C17 . . . . 57.2(2) ?
    C10 C11 C12 C17 . . . . 177.58(16) ?
    C17 C12 C13 C14 . . . . -12.5(3) ?
    C11 C12 C13 C14 . . . . 169.93(16) ?
    C17 C12 C13 C1 . . . . 170.90(16) ?
    C11 C12 C13 C1 . . . . -6.7(3) ?
    C7 C1 C13 C12 . . . . 105.6(2) ?
    C6 C1 C13 C12 . . . . -134.8(2) ?
    C2 C1 C13 C12 . . . . -18.5(2) ?
    C7 C1 C13 C14 . . . . -70.9(2) ?
    C6 C1 C13 C14 . . . . 48.6(2) ?
    C2 C1 C13 C14 . . . . 164.98(16) ?
    C12 C13 C14 O1 . . . . -171.2(2) ?
    C1 C13 C14 O1 . . . . 5.6(3) ?
    C12 C13 C14 C15 . . . . 8.3(3) ?
    C1 C13 C14 C15 . . . . -174.92(17) ?
    O1 C14 C15 C16 . . . . 179.6(2) ?
    C13 C14 C15 C16 . . . . 0.1(3) ?
    O1 C14 C15 O2 . . . . -1.6(3) ?
    C13 C14 C15 O2 . . . . 178.92(17) ?
    O2 C15 C16 C17 . . . . 177.42(18) ?
    C14 C15 C16 C17 . . . . -3.9(3) ?
    O2 C15 C16 C18 . . . . -3.1(3) ?
    C14 C15 C16 C18 . . . . 175.61(19) ?
    C15 C16 C17 O3 . . . . 178.2(2) ?
    C18 C16 C17 O3 . . . . -1.4(3) ?
    C15 C16 C17 C12 . . . . -0.2(3) ?
    C18 C16 C17 C12 . . . . -179.73(17) ?
    C13 C12 C17 O3 . . . . -169.35(19) ?
    C11 C12 C17 O3 . . . . 8.4(2) ?
    C13 C12 C17 C16 . . . . 9.0(3) ?
    C11 C12 C17 C16 . . . . -173.16(16) ?
    C15 C16 C18 C19 . . . . -63.3(3) ?
    C17 C16 C18 C19 . . . . 116.2(2) ?
    C15 C16 C18 C20 . . . . 62.2(3) ?
    C17 C16 C18 C20 . . . . -118.2(2) ?
loop_
    _geom_hbond_atom_site_label_D
    _geom_hbond_atom_site_label_H
    _geom_hbond_atom_site_label_A
    _geom_hbond_site_symmetry_A
    _geom_hbond_distance_DH
    _geom_hbond_distance_HA
    _geom_hbond_distance_DA
    _geom_hbond_angle_DHA
    O2 H2A O1 . 0.82 2.10 2.579(2) 117
    O4 H4 O3 . 0.82 2.37 2.814(2) 115
    O2 H2A O3 1_545 0.82 2.39 3.153(2) 155
    O4 H4 O1 1_565 0.82 2.33 2.901(2) 127
    C11 H11 O1 1_565 0.98 2.47 3.120(2) 124
_shelx_hkl_file
;
  -1   0   0   69.89    2.67
   1   0   0   78.13    2.48
  -2   0   0    5.05    0.18
   2   0   0    4.65    0.18
   2   0   0    4.92    0.17
   3   0   0  472.14   15.34
   3   0   0  468.99   16.11
  -3   0   0  452.15   16.65
   4   0   0   75.64    2.43
   4   0   0   72.65    2.52
  -4   0   0   73.99    2.63
  -5   0   0   12.21    0.45
   5   0   0   12.07    0.44
   5   0   0   12.36    0.41
   6   0   0   69.75    2.35
  -6   0   0   73.57    2.44
   6   0   0   62.66    2.25
   7   0   0    7.90    0.31
  -7   0   0    8.32    0.31
   8   0   0    0.02    0.04
  -8   0   0    0.09    0.03
   8   0   0    0.00    0.03
  -9   0   0   21.23    0.79
   9   0   0   21.66    0.77
 -10   0   0   14.19    0.55
  10   0   0   14.91    0.54
 -11   0   0   -0.04    0.05
  11   0   0    0.03    0.06
  12   0   0    0.85    0.10
  13   0   0    0.49    0.08
  14   0   0    0.14    0.08
   0   1   0   -0.07    0.01
   0   1   0   -0.06    0.01
   1  -1   0  161.11    4.96
   1  -1   0  137.45    4.71
  -1  -1   0  134.06    5.23
   1   1   0  141.36    4.78
   1   1   0  144.99    5.04
  -2  -1   0    7.87    0.29
   2  -1   0    8.13    0.27
   2  -1   0    8.05    0.28
   2   1   0    7.63    0.28
   2   1   0    7.38    0.26
  -2   1   0    8.69    0.29
  -3  -1   0   10.41    0.36
   3  -1   0   10.29    0.34
   3  -1   0    9.77    0.35
  -3   1   0    9.43    0.36
   3   1   0    9.75    0.33
   4  -1   0   31.15    1.01
   4  -1   0   30.60    1.04
  -4  -1   0   29.45    1.08
  -4   1   0   30.20    1.08
   4   1   0   30.27    1.00
  -5  -1   0    3.01    0.13
   5  -1   0    3.30    0.13
   5   1   0    3.32    0.11
  -5   1   0    3.16    0.13
   6  -1   0    5.15    0.20
   6  -1   0    4.84    0.18
  -6  -1   0    4.99    0.19
   6   1   0    4.74    0.20
  -6   1   0    5.20    0.20
   6   1   0    4.96    0.17
  -7  -1   0    7.48    0.28
   7  -1   0    7.47    0.28
   7  -1   0    7.78    0.27
   7   1   0    6.88    0.29
  -7   1   0    7.29    0.29
   7   1   0    7.53    0.25
   8  -1   0    0.19    0.05
   8  -1   0    0.19    0.04
  -8  -1   0    0.29    0.04
   8   1   0    0.16    0.05
  -8   1   0    0.20    0.04
   9  -1   0    5.78    0.25
   9  -1   0    6.10    0.23
  -9  -1   0    6.03    0.24
   9   1   0    6.19    0.25
  -9   1   0    5.83    0.25
  10  -1   0    2.81    0.15
 -10  -1   0    2.74    0.14
  10   1   0    2.71    0.15
 -10   1   0    2.48    0.14
  11  -1   0    4.56    0.21
 -11  -1   0    4.61    0.21
 -11   1   0    4.48    0.21
  11   1   0    4.61    0.22
  12  -1   0    0.16    0.07
 -12   1   0    0.14    0.06
  12   1   0    0.05    0.06
  13  -1   0   -0.08    0.06
  13   1   0   -0.05    0.07
  14  -1   0    0.68    0.10
  14   1   0    0.69    0.11
   0   2   0   72.22    2.46
   1  -2   0   10.09    0.34
   1   2   0    9.64    0.34
   2  -2   0   22.89    0.69
  -2  -2   0   20.01    0.72
   2  -2   0   17.09    0.67
  -2   2   0   20.56    0.73
   2   2   0   20.25    0.69
   3  -2   0   50.58    1.72
  -3  -2   0   48.62    1.79
  -3   2   0   50.38    1.80
   3   2   0   51.95    1.65
   4  -2   0   27.32    0.88
   4  -2   0   26.44    0.91
  -4  -2   0   26.31    0.94
   4   2   0   26.07    0.87
  -4   2   0   26.63    0.95
   4   2   0   25.67    0.91
   5  -2   0   32.42    1.06
  -5  -2   0   31.65    1.14
   5  -2   0   32.42    1.09
   5   2   0   31.12    1.10
   5   2   0   31.09    1.04
  -5   2   0   31.79    1.14
   6  -2   0   13.80    0.47
   6  -2   0   14.22    0.49
  -6  -2   0   13.75    0.50
  -6   2   0   13.72    0.51
   6   2   0   13.90    0.50
   6   2   0   13.00    0.45
   7  -2   0    0.93    0.07
   7  -2   0    0.78    0.06
  -7  -2   0    0.89    0.06
  -7   2   0    0.80    0.06
   8  -2   0    4.14    0.18
   8  -2   0    4.43    0.17
  -8  -2   0    4.25    0.18
   8   2   0    4.02    0.19
  -8   2   0    4.11    0.18
   9  -2   0    9.00    0.32
  -9  -2   0    8.51    0.34
   9  -2   0    8.63    0.34
  -9   2   0    8.66    0.35
   9   2   0    8.67    0.34
  10  -2   0    0.47    0.06
  10  -2   0    0.44    0.07
 -10  -2   0    0.53    0.06
 -10   2   0    0.54    0.07
  10   2   0    0.46    0.07
  11  -2   0    1.80    0.12
  11   2   0    1.80    0.13
 -11   2   0    1.62    0.12
  12  -2   0    1.74    0.13
  12   2   0    1.73    0.13
 -12   2   0    1.77    0.13
  13  -2   0    0.30    0.08
  13   2   0    0.40    0.09
  14  -2   0    0.67    0.10
  14   2   0    0.75    0.11
   0  -3   0   -0.03    0.01
   0   3   0    0.01    0.01
   1  -3   0    7.30    0.28
   1  -3   0    7.52    0.28
   1   3   0    8.76    0.28
   2  -3   0   51.71    1.57
   2   3   0   40.42    1.57
  -3  -3   0  192.97    7.17
   3  -3   0  206.81    6.65
   3  -3   0  211.20    6.87
  -3   3   0  205.97    7.19
   3   3   0  194.60    6.87
  -4  -3   0   45.90    1.68
   4  -3   0   47.37    1.56
   4  -3   0   47.58    1.61
  -4   3   0   48.16    1.69
   4   3   0   46.42    1.62
  -5  -3   0   17.11    0.63
   5  -3   0   17.45    0.60
   5  -3   0   17.48    0.59
  -5   3   0   17.24    0.64
   5   3   0   17.59    0.57
   5   3   0   16.76    0.61
   6  -3   0    3.20    0.14
  -6  -3   0    3.39    0.14
   6  -3   0    3.35    0.14
  -6   3   0    3.42    0.15
   6   3   0    3.13    0.15
   7  -3   0    2.85    0.13
   7  -3   0    2.95    0.13
  -7  -3   0    2.88    0.13
   7   3   0    2.74    0.14
  -7   3   0    2.79    0.14
   8  -3   0    9.10    0.34
  -8  -3   0    9.78    0.36
   8  -3   0    9.80    0.35
  -8   3   0    9.28    0.37
   8   3   0    8.92    0.36
   9  -3   0    3.26    0.15
   9  -3   0    3.25    0.15
  -9  -3   0    3.14    0.14
  -9   3   0    3.00    0.16
   9   3   0    3.20    0.17
  10  -3   0    1.22    0.10
 -10  -3   0    1.14    0.08
  10  -3   0    1.08    0.09
  10   3   0    1.14    0.11
 -10   3   0    1.23    0.10
  11  -3   0    0.13    0.06
  11   3   0    0.18    0.07
 -11   3   0    0.26    0.06
  12  -3   0    1.41    0.12
  12   3   0    1.69    0.14
 -12   3   0    1.41    0.12
  13   3   0    0.67    0.11
   0  -4   0   34.84    1.16
   1  -4   0    5.31    0.19
  -1  -4   0    5.52    0.20
   1  -4   0    5.42    0.20
   1   4   0    5.00    0.20
  -1   4   0    5.34    0.21
   2  -4   0   39.86    1.34
   2  -4   0   41.29    1.31
   2   4   0   36.29    1.34
   3  -4   0   17.50    0.58
  -3  -4   0   16.69    0.61
   3   4   0   16.30    0.59
  -3   4   0   16.61    0.62
  -4  -4   0    4.28    0.17
   4  -4   0    4.29    0.17
   4  -4   0    4.38    0.16
   4   4   0    4.01    0.17
  -4   4   0    4.40    0.18
   5  -4   0    1.82    0.10
   5  -4   0    1.84    0.09
  -5  -4   0    1.69    0.09
   5   4   0    1.82    0.10
  -5   4   0    1.72    0.10
  -6  -4   0   10.81    0.40
   6  -4   0   10.92    0.39
   6  -4   0   10.80    0.39
  -6   4   0   10.96    0.42
   6   4   0   10.31    0.40
   7  -4   0    2.42    0.11
  -7  -4   0    2.31    0.11
   7  -4   0    2.28    0.12
   7   4   0    2.17    0.12
  -7   4   0    2.26    0.13
  -8  -4   0    0.03    0.03
   8  -4   0    0.09    0.04
   8  -4   0   -0.01    0.04
  -8   4   0    0.06    0.05
   8   4   0   -0.04    0.04
  -9  -4   0    0.89    0.07
   9  -4   0    0.88    0.08
   9  -4   0    0.70    0.07
  -9   4   0    0.83    0.08
   9   4   0    0.81    0.09
  10  -4   0    1.10    0.10
 -10   4   0    1.28    0.11
  10   4   0    1.07    0.11
  11  -4   0    1.34    0.11
  11   4   0    1.28    0.12
 -11   4   0    1.39    0.12
  12   4   0    0.90    0.11
 -12   4   0    1.20    0.12
  13   4   0   -0.06    0.08
 -13   4   0    0.13    0.07
   0  -5   0   -0.03    0.02
   0  -5   0    0.01    0.02
  -1  -5   0    8.31    0.29
   1  -5   0    8.24    0.30
   1  -5   0    7.85    0.29
   1   5   0    8.23    0.30
   2  -5   0    1.17    0.08
  -2  -5   0    1.22    0.07
   2  -5   0    1.09    0.06
   2   5   0    1.26    0.07
  -2   5   0    0.89    0.07
   3  -5   0    4.44    0.16
  -3  -5   0    4.38    0.16
  -3  -5   0    4.13    0.18
   3   5   0    3.91    0.17
   4  -5   0    8.50    0.30
  -4  -5   0    7.96    0.32
   4   5   0    8.20    0.31
  -5  -5   0    3.08    0.14
   5  -5   0    3.37    0.14
   5  -5   0    3.45    0.15
   5   5   0    3.18    0.15
  -5   5   0    3.18    0.16
   6  -5   0    4.07    0.18
   6  -5   0    3.92    0.16
  -6  -5   0    3.82    0.17
   6   5   0    3.86    0.17
  -6   5   0    3.71    0.18
  -7  -5   0    1.09    0.08
   7  -5   0    1.16    0.09
  -7   5   0    1.26    0.09
   7   5   0    1.17    0.09
   8  -5   0    1.20    0.09
  -8  -5   0    1.19    0.08
   8   5   0    1.20    0.10
  -8   5   0    1.20    0.10
   9  -5   0    0.05    0.05
  -9  -5   0    0.06    0.04
  -9   5   0    0.01    0.05
   9   5   0    0.09    0.07
  10  -5   0    0.16    0.06
 -10   5   0    0.21    0.07
  10   5   0    0.13    0.07
  11  -5   0    4.29    0.20
  11   5   0    4.63    0.23
 -11   5   0    4.39    0.22
  12   5   0    0.45    0.10
 -12   5   0    0.51    0.09
 -13   5   0    0.00    0.07
   0  -6   0    8.39    0.32
   0  -6   0    9.13    0.33
   1  -6   0   63.98    2.08
  -1  -6   0   64.28    2.08
   1  -6   0   59.71    2.14
   1   6   0   62.62    2.14
   2  -6   0   16.63    0.58
  -2  -6   0   16.52    0.57
   2   6   0   16.02    0.58
   3  -6   0   30.20    1.01
  -3  -6   0   29.94    0.99
  -3  -6   0   29.39    1.07
   3   6   0   28.97    1.02
  -3   6   0   28.65    1.08
   4  -6   0   14.48    0.52
  -4  -6   0   14.34    0.54
  -4  -6   0   14.32    0.50
   4   6   0   14.19    0.52
  -4   6   0   14.21    0.55
   5  -6   0   21.07    0.73
  -5  -6   0   20.61    0.77
   5   6   0   20.21    0.74
  -5   6   0   21.37    0.78
   6  -6   0    2.19    0.13
  -6  -6   0    2.24    0.12
  -6   6   0    2.55    0.14
   6   6   0    2.15    0.12
   7  -6   0    0.51    0.07
  -7  -6   0    0.29    0.05
   7   6   0    0.44    0.07
  -7   6   0    0.27    0.06
   8  -6   0    1.07    0.09
  -8  -6   0    0.88    0.08
  -8   6   0    1.04    0.10
   8   6   0    0.95    0.09
   9  -6   0    4.21    0.20
  -9   6   0    4.31    0.21
   9   6   0    4.50    0.22
  10  -6   0    0.23    0.07
 -10   6   0    0.21    0.07
  10   6   0    0.12    0.07
  11  -6   0    0.53    0.08
  11   6   0    0.54    0.10
 -11   6   0    0.58    0.09
  12  -6   0    0.72    0.09
 -12   6   0    0.68    0.10
  12   6   0    0.90    0.12
   0  -7   0   -0.11    0.05
   1  -7   0    5.12    0.22
  -1  -7   0    5.18    0.21
  -2  -7   0   10.94    0.40
   2  -7   0   10.85    0.41
  -3  -7   0   15.84    0.59
  -3  -7   0   15.57    0.55
   3  -7   0   15.89    0.56
   3   7   0   15.27    0.56
  -4  -7   0    6.70    0.28
   4  -7   0    6.76    0.28
  -4   7   0    6.90    0.29
   4   7   0    6.97    0.27
   5  -7   0    3.19    0.17
  -5  -7   0    3.38    0.16
  -5   7   0    3.29    0.17
   5   7   0    3.39    0.16
  -6  -7   0    8.04    0.32
   6  -7   0    7.71    0.31
   6   7   0    7.89    0.32
  -6   7   0    7.65    0.33
  -7  -7   0    1.98    0.12
   7  -7   0    1.88    0.13
  -7   7   0    1.90    0.13
   7   7   0    2.05    0.13
   8  -7   0    2.28    0.14
   8   7   0    2.31    0.15
  -8   7   0    2.55    0.15
   9  -7   0    0.03    0.06
  -9   7   0    0.12    0.07
   9   7   0   -0.03    0.07
  10  -7   0    1.49    0.13
  10   7   0    1.72    0.14
 -10   7   0    1.57    0.13
  11  -7   0    0.48    0.09
  11   7   0    0.60    0.10
 -11   7   0    0.52    0.09
   0  -8   0    1.52    0.11
  -1  -8   0    0.46    0.07
   1  -8   0    0.46    0.07
  -2  -8   0    0.12    0.05
   2  -8   0    0.19    0.05
  -3  -8   0    0.80    0.08
   3  -8   0    0.93    0.09
   4  -8   0    0.37    0.07
  -4  -8   0    0.39    0.06
  -5  -8   0    1.66    0.11
   5  -8   0    1.55    0.12
  -6  -8   0    1.12    0.10
   6  -8   0    1.26    0.11
  -6   8   0    1.16    0.11
  -7  -8   0    0.59    0.07
   7  -8   0    0.66    0.09
  -7   8   0    0.63    0.09
   8  -8   0    2.41    0.15
   8   8   0    2.07    0.15
  -8   8   0    2.05    0.15
   9  -8   0    1.15    0.12
  -9   8   0    1.35    0.13
   9   8   0    1.10    0.12
  10  -8   0    0.06    0.07
 -10   8   0    0.18    0.08
  10   8   0    0.16    0.08
   0  -9   0   -0.09    0.05
  -1  -9   0    0.39    0.07
   1  -9   0    0.41    0.07
   2  -9   0    2.24    0.14
  -3  -9   0    0.00    0.05
   3  -9   0    0.03    0.06
  -4  -9   0    0.69    0.08
   4  -9   0    0.62    0.09
  -5  -9   0    0.13    0.06
   5  -9   0    0.11    0.07
  -6  -9   0    0.22    0.06
   6  -9   0    0.11    0.07
   7  -9   0    0.58    0.10
   8  -9   0    0.47    0.10
   0 -10   0    0.02    0.06
   1 -10   0    0.68    0.10
  -2 -10   0    0.92    0.10
   2 -10   0    0.90    0.11
   3 -10   0    0.30    0.08
  -3 -10   0    0.27    0.07
   4 -10   0    0.96    0.11
  -4 -10   0    0.68    0.09
   5 -10   0    0.35    0.09
  -5 -10   0    0.59    0.09
   1 -11   0    0.76    0.10
   2 -11   0    0.46    0.09
  -2 -11   0    0.35    0.08
  -3 -11   0    0.52    0.09
  14   0  -1    0.70    0.10
  13   0  -1   -0.03    0.07
  12   0  -1    2.02    0.13
  11   0  -1    0.00    0.05
 -10   0   1    0.53    0.06
  10   0  -1    0.31    0.07
   9   0  -1    2.66    0.11
  -9   0   1    2.42    0.12
   9   0  -1    2.67    0.14
   8   0  -1    1.03    0.08
  -8   0   1    0.80    0.06
   8   0  -1    0.97    0.06
  -7   0   1    9.02    0.34
   7   0  -1    8.95    0.31
   7   0  -1    9.13    0.34
   6   0  -1    1.76    0.10
  -6   0   1    2.23    0.09
   5   0  -1   38.90    1.33
   5   0  -1   38.44    1.27
  -5   0   1   38.46    1.37
   4   0  -1    8.40    0.29
   4   0  -1    8.28    0.30
  -4   0   1    8.53    0.31
   3   0  -1  568.43   19.21
   3   0  -1  579.86   18.44
  -3   0   1  525.39   19.87
   2   0  -1 1000.00   34.03
   2   0  -1  998.02   32.82
  -2   0   1  997.50   35.39
   1   0  -1    2.22    0.12
  -1   0   1    2.12    0.12
   1   0  -1    2.70    0.12
   0   0  -1  308.96   10.83
   0   0  -1  276.23   10.02
   0   0   1  327.61   10.43
   1   0   1   22.01    0.75
   2   0   1    4.06    0.14
  -2   0  -1    4.17    0.15
  -3   0  -1  104.06    3.88
   3   0   1  107.45    3.47
   4   0   1   24.27    0.87
   4   0   1   25.76    0.83
  -4   0  -1   25.71    0.91
   5   0   1   16.71    0.55
   5   0   1   15.80    0.58
  -5   0  -1   16.73    0.60
   6   0   1   17.97    0.64
   6   0   1   18.03    0.61
  -6   0  -1   18.50    0.66
   7   0   1   33.22    1.17
  -7   0  -1   33.98    1.21
   8   0   1   12.12    0.46
  -8   0  -1   12.66    0.47
  -9   0  -1    0.31    0.05
   9   0   1    0.32    0.06
 -10   0  -1    5.82    0.25
  10   0   1    5.79    0.25
  11   0   1    0.60    0.08
 -11   0  -1    0.69    0.08
 -12   0  -1    0.61    0.08
  12   0   1    0.51    0.09
  13   0   1    0.51    0.09
  14   0   1    0.16    0.08
  15  -1  -1    0.55    0.10
  14  -1  -1   -0.08    0.08
  14   1  -1    0.13    0.08
  13  -1  -1    0.31    0.08
  13   1  -1    0.26    0.08
  12  -1  -1    0.79    0.09
  12   1  -1    0.90    0.10
  11  -1  -1    2.37    0.14
 -11   1   1    2.28    0.14
  11   1  -1    2.31    0.14
  10  -1  -1    2.08    0.12
 -10  -1   1    2.34    0.12
  10   1  -1    2.10    0.13
 -10   1   1    2.26    0.13
   9  -1  -1    3.19    0.15
   9  -1  -1    3.57    0.14
  -9  -1   1    3.20    0.15
  -9   1   1    3.07    0.15
   9   1  -1    3.43    0.16
   8  -1  -1    0.24    0.04
   8  -1  -1    0.24    0.05
  -8  -1   1    0.19    0.03
  -8   1   1    0.26    0.04
   8   1  -1    0.24    0.03
   8   1  -1    0.14    0.05
   7  -1  -1    0.74    0.06
  -7  -1   1    0.74    0.05
   7  -1  -1    0.75    0.05
   7   1  -1    0.71    0.06
  -7   1   1    0.65    0.06
   6  -1  -1    0.46    0.04
   6  -1  -1    0.52    0.05
  -6  -1   1    0.49    0.04
   6   1  -1    0.42    0.05
   6   1  -1    0.49    0.03
  -6   1   1    0.47    0.05
   5  -1  -1   29.96    1.15
   5  -1  -1   36.43    1.20
  -5  -1   1   34.93    1.24
   5   1  -1   36.75    1.14
   5   1  -1   35.74    1.20
  -5   1   1   34.79    1.24
   4  -1  -1   35.02    1.21
  -4  -1   1   35.23    1.26
   4   1  -1   35.71    1.16
  -4   1   1   35.28    1.26
   3  -1  -1   81.62    2.78
   3  -1  -1   86.02    2.68
  -3  -1   1   80.44    2.90
  -3   1   1   80.13    2.90
   3   1  -1   80.54    2.68
   2  -1  -1   41.42    1.38
  -2  -1   1   40.44    1.43
   2  -1  -1   44.39    1.33
   2   1  -1   35.10    1.38
  -2   1   1   41.47    1.44
   2   1  -1   39.96    1.33
   1  -1  -1  456.37   15.01
   1   1  -1  432.95   15.20
  -1   1   1  465.89   15.86
   1   1  -1  412.56   14.57
   0  -1  -1   49.21    1.53
   0  -1   1   47.90    1.59
   0   1   1   47.53    1.58
   0   1  -1   42.08    1.53
   0   1  -1   45.90    1.66
   1  -1   1  206.55    6.89
  -1  -1  -1  190.96    6.69
   1   1   1  200.41    6.89
  -1   1  -1  214.11    7.36
   2  -1   1   19.15    0.62
  -2  -1  -1   18.97    0.67
   2  -1   1   18.25    0.64
   2   1   1   18.38    0.64
  -3  -1  -1   37.09    1.34
   3  -1   1   37.76    1.29
   3  -1   1   37.26    1.24
  -3   1  -1   38.32    1.34
   4  -1   1   19.45    0.69
  -4  -1  -1   19.39    0.71
   4  -1   1   19.92    0.66
  -4   1  -1   20.81    0.72
   4   1   1   19.81    0.65
   5  -1   1    1.20    0.07
  -5  -1  -1    1.18    0.06
   5   1   1    1.19    0.05
   6  -1   1   11.05    0.38
   6  -1   1   10.59    0.40
  -6  -1  -1   10.60    0.40
  -6   1  -1   11.62    0.41
   6   1   1   10.69    0.36
   7  -1   1   17.38    0.57
   7  -1   1   16.54    0.60
  -7  -1  -1   16.32    0.61
  -7   1  -1   16.64    0.62
   8  -1   1    4.55    0.17
   8  -1   1    4.58    0.20
  -8  -1  -1    4.46    0.19
   8   1   1    4.44    0.20
  -8   1  -1    4.63    0.20
  -9  -1  -1    2.90    0.14
   9  -1   1    3.14    0.16
   9   1   1    3.17    0.16
  -9   1  -1    3.01    0.15
  10  -1   1    0.84    0.09
 -10  -1  -1    0.88    0.09
  10   1   1    0.97    0.09
 -10   1  -1    0.81    0.08
  11  -1   1    4.95    0.23
 -11  -1  -1    4.83    0.22
 -11   1  -1    5.10    0.23
  11   1   1    4.98    0.23
  12  -1   1    0.09    0.07
 -12  -1  -1    0.11    0.06
  12   1   1    0.23    0.07
 -12   1  -1    0.15    0.06
  13  -1   1    0.45    0.09
  13   1   1    0.42    0.09
  14  -1   1    0.15    0.08
  14   1   1    0.05    0.08
  14  -2  -1    0.28    0.09
  14   2  -1    0.24    0.09
  13  -2  -1    1.00    0.11
  13   2  -1    1.14    0.12
  12  -2  -1    0.66    0.08
  12   2  -1    0.67    0.10
  11  -2  -1    1.55    0.11
  11   2  -1    1.62    0.12
 -11   2   1    1.56    0.11
  10  -2  -1    3.81    0.18
  10  -2  -1    3.71    0.16
 -10   2   1    3.63    0.18
  10   2  -1    3.86    0.19
  -9  -2   1    0.10    0.04
   9  -2  -1    0.12    0.04
   9  -2  -1    0.12    0.05
   9   2  -1    0.18    0.06
  -9   2   1    0.04    0.04
  -8  -2   1    3.85    0.16
   8  -2  -1    4.24    0.16
   8  -2  -1    3.92    0.17
  -8   2   1    3.88    0.17
   8   2  -1    3.67    0.17
   7  -2  -1    1.20    0.08
   7  -2  -1    1.17    0.07
  -7  -2   1    1.23    0.07
   7   2  -1    1.17    0.05
  -7   2   1    1.20    0.08
   6  -2  -1    5.95    0.22
   6  -2  -1    6.12    0.22
  -6  -2   1    5.79    0.22
   6   2  -1    5.69    0.20
  -6   2   1    5.95    0.23
   6   2  -1    4.87    0.22
  -5  -2   1   20.53    0.74
   5  -2  -1   21.33    0.72
   5  -2  -1   21.58    0.70
   5   2  -1   19.99    0.68
   5   2  -1   19.94    0.73
  -5   2   1   20.88    0.75
  -4  -2   1   21.96    0.79
   4  -2  -1   23.00    0.74
   4  -2  -1   22.86    0.76
   4   2  -1   21.37    0.73
  -4   2   1   22.38    0.80
   4   2  -1   21.09    0.77
  -3  -2   1  237.47    8.67
   3  -2  -1  260.55    8.30
  -3   2   1  251.54    8.68
   3   2  -1  228.80    8.10
   2  -2  -1  127.72    4.18
  -2   2   1  122.72    4.55
   2   2  -1  121.49    4.19
   2   2  -1  120.46    4.04
   1  -2  -1   32.14    1.11
   1  -2  -1   33.48    1.08
  -1   2   1   32.35    1.17
   1   2  -1   33.73    1.08
   1   2  -1   32.08    1.12
   0  -2   1  354.38   11.81
   0  -2  -1  348.89   11.64
   0   2   1  350.28   11.93
   0   2  -1  339.19   12.60
   1  -2   1   43.87    1.46
  -1  -2  -1   42.49    1.41
   1   2   1   41.75    1.46
  -1   2  -1   43.46    1.53
  -2  -2  -1   17.47    0.63
   2  -2   1   16.30    0.59
  -2  -2  -1   17.68    0.58
   2  -2   1   18.22    0.60
   2   2   1   17.84    0.61
   3  -2   1   50.10    1.70
  -3  -2  -1   48.32    1.77
  -3  -2  -1   49.54    1.63
  -3   2  -1   51.18    1.78
   4  -2   1   18.89    0.65
   4  -2   1   19.03    0.63
  -4  -2  -1   18.69    0.68
  -4   2  -1   18.83    0.68
   4   2   1   18.24    0.66
   5  -2   1   32.65    1.08
   5  -2   1   32.31    1.12
  -5  -2  -1   32.25    1.16
   5   2   1   31.41    1.12
  -5   2  -1   33.17    1.17
   6  -2   1   34.65    1.14
   6  -2   1   33.77    1.18
  -6  -2  -1   33.69    1.22
   6   2   1   33.52    1.18
  -6   2  -1   34.36    1.23
   7  -2   1    7.06    0.25
   7  -2   1    6.93    0.26
  -7  -2  -1    7.00    0.26
   7   2   1    5.94    0.26
  -7   2  -1    6.82    0.27
   8  -2   1    5.25    0.20
  -8  -2  -1    5.43    0.21
   8  -2   1    4.88    0.22
  -8   2  -1    5.13    0.22
   8   2   1    5.24    0.22
   9  -2   1    8.31    0.30
  -9  -2  -1    7.95    0.32
   9  -2   1    8.03    0.32
   9   2   1    7.91    0.32
  -9   2  -1    8.23    0.33
 -10  -2  -1    1.85    0.11
  10  -2   1    1.81    0.12
  10   2   1    2.03    0.13
 -10   2  -1    1.99    0.12
 -11  -2  -1    1.41    0.11
  11  -2   1    1.42    0.12
 -11   2  -1    1.60    0.12
  11   2   1    1.53    0.12
  12  -2   1    1.98    0.14
 -12   2  -1    2.47    0.15
  12   2   1    2.09    0.15
  13  -2   1    2.61    0.16
 -13   2  -1    2.48    0.17
  13   2   1    2.42    0.17
  14  -2   1    0.32    0.09
  14   3  -1    0.28    0.10
  13   3  -1    0.65    0.11
  12  -3  -1    1.75    0.13
 -12   3   1    1.91    0.13
  12   3  -1    2.06    0.15
  11  -3  -1    0.59    0.07
  11  -3  -1    0.50    0.07
  11   3  -1    0.58    0.09
 -11   3   1    0.62    0.08
  10  -3  -1    2.35    0.12
  10  -3  -1    2.35    0.13
 -10   3   1    2.39    0.14
  10   3  -1    2.36    0.14
  -9  -3   1    1.15    0.08
   9  -3  -1    0.99    0.08
   9  -3  -1    1.14    0.09
   9   3  -1    1.04    0.10
  -9   3   1    1.06    0.09
   8  -3  -1    8.94    0.33
  -8  -3   1    8.89    0.33
   8  -3  -1    8.70    0.32
  -8   3   1    8.52    0.35
   8   3  -1    8.75    0.34
   7  -3  -1   15.67    0.54
   7  -3  -1   15.35    0.55
  -7  -3   1   15.29    0.56
  -7   3   1   15.29    0.58
   7   3  -1   15.52    0.56
  -6  -3   1    4.02    0.16
   6  -3  -1    4.07    0.16
   6  -3  -1    4.10    0.16
  -6   3   1    3.86    0.17
   6   3  -1    3.90    0.17
   6   3  -1    3.81    0.14
   5  -3  -1    2.34    0.11
  -5  -3   1    2.34    0.10
   5  -3  -1    2.33    0.10
   5   3  -1    2.13    0.11
   5   3  -1    2.27    0.09
  -5   3   1    2.62    0.11
   4  -3  -1   10.97    0.38
  -4  -3   1   10.55    0.40
   4  -3  -1   10.95    0.38
   4   3  -1   11.07    0.37
   4   3  -1   10.51    0.39
  -4   3   1   11.31    0.41
   3  -3  -1   63.15    2.07
  -3  -3   1   58.00    2.16
  -3   3   1   60.94    2.17
   3   3  -1   59.80    2.08
   3   3  -1   62.27    2.00
   2  -3  -1   13.85    0.47
   2  -3  -1   13.33    0.47
   2   3  -1   14.09    0.46
  -2   3   1   13.87    0.51
   1  -3  -1   54.46    1.80
   1  -3  -1   53.67    1.85
   1   3  -1   55.61    1.86
   0  -3  -1   42.89    1.41
   0  -3   1   41.61    1.46
   0   3   1   43.56    1.45
   1  -3   1   98.86    3.17
  -1  -3  -1   95.56    3.06
   1   3   1   97.82    3.17
  -1   3  -1   80.77    3.31
   2  -3   1   37.82    1.21
  -2  -3  -1   35.77    1.16
  -2  -3  -1   35.36    1.26
  -2   3  -1   32.68    1.26
   2   3   1   34.68    1.21
  -3  -3  -1    5.87    0.20
   3  -3   1    6.09    0.22
  -3  -3  -1    5.92    0.23
   3  -3   1    5.91    0.22
   4  -3   1    3.23    0.14
   4  -3   1    3.26    0.13
  -4  -3  -1    3.28    0.12
  -4  -3  -1    3.66    0.14
  -4   3  -1    3.54    0.15
   4   3   1    3.18    0.14
  -5  -3  -1   26.62    0.94
   5  -3   1   26.02    0.90
   5  -3   1   25.74    0.87
   5   3   1   25.25    0.90
  -5   3  -1   25.91    0.94
   6  -3   1   18.34    0.63
   6  -3   1   18.32    0.65
  -6  -3  -1   18.30    0.67
   6   3   1   17.75    0.65
  -6   3  -1   18.88    0.68
  -7  -3  -1    2.62    0.12
   7  -3   1    2.14    0.12
   7  -3   1    2.59    0.13
   7   3   1    2.57    0.13
  -7   3  -1    2.58    0.13
  -8  -3  -1   12.04    0.46
   8  -3   1   11.95    0.44
   8  -3   1   12.35    0.45
   8   3   1   12.34    0.46
  -8   3  -1   12.21    0.47
   9  -3   1    2.80    0.13
  -9  -3  -1    2.75    0.14
   9  -3   1    2.49    0.14
   9   3   1    2.82    0.15
  -9   3  -1    2.68    0.15
 -10  -3  -1    2.68    0.14
  10  -3   1    2.87    0.15
  10  -3   1    2.80    0.14
  10   3   1    2.95    0.16
 -10   3  -1    2.61    0.15
 -11  -3  -1    0.70    0.08
  11  -3   1    0.67    0.08
 -11   3  -1    0.75    0.09
  11   3   1    0.83    0.10
  12  -3   1    0.95    0.10
  12   3   1    0.90    0.11
 -12   3  -1    1.00    0.10
  13  -3   1    0.07    0.07
 -13   3  -1    0.17    0.07
  13   3   1    0.19    0.09
  13   4  -1    0.40    0.10
  12   4  -1    2.54    0.17
 -12   4   1    2.56    0.16
  11  -4  -1    0.79    0.08
 -11   4   1    0.58    0.08
  11   4  -1    0.85    0.10
  10  -4  -1    0.48    0.07
  10   4  -1    0.36    0.08
 -10   4   1    0.43    0.07
   9  -4  -1    0.32    0.06
  -9   4   1    0.21    0.06
   9   4  -1    0.25    0.06
   8  -4  -1    5.68    0.23
  -8  -4   1    5.54    0.23
   8  -4  -1    5.88    0.23
   8   4  -1    5.65    0.24
  -8   4   1    5.77    0.25
   7  -4  -1    4.26    0.17
   7  -4  -1    4.25    0.18
  -7  -4   1    4.42    0.18
  -7   4   1    4.21    0.19
   7   4  -1    3.96    0.19
   6  -4  -1    2.43    0.12
   6  -4  -1    2.48    0.11
  -6  -4   1    2.34    0.11
  -6   4   1    2.27    0.12
   6   4  -1    2.32    0.12
   5  -4  -1    3.82    0.16
  -5  -4   1    3.94    0.16
   5  -4  -1    3.92    0.15
  -5   4   1    3.99    0.17
   5   4  -1    3.95    0.17
   4  -4  -1   40.96    1.33
  -4  -4   1   39.99    1.42
   4  -4  -1   39.69    1.36
   4   4  -1   38.35    1.37
  -4   4   1   39.47    1.43
   3  -4  -1    2.84    0.13
   3  -4  -1    3.18    0.12
   3   4  -1    3.07    0.13
  -3   4   1    3.12    0.14
   2  -4  -1   10.46    0.36
   2  -4  -1    9.91    0.35
  -2   4   1    9.81    0.38
   2   4  -1   10.09    0.36
   1  -4  -1   21.06    0.73
   1  -4  -1   21.94    0.73
   0  -4  -1   68.87    2.23
   0  -4   1   65.59    2.30
   0   4   1   69.00    2.30
   0   4  -1   66.73    2.41
  -1  -4  -1   22.60    0.77
   1  -4   1   22.49    0.79
   1  -4   1   23.68    0.77
   1   4   1   22.92    0.79
  -1   4  -1   22.82    0.83
  -2  -4  -1   31.49    1.08
   2  -4   1   34.22    1.12
  -2  -4  -1   33.18    1.18
  -2   4  -1   31.70    1.18
   3  -4   1   48.45    1.60
   3  -4   1   50.27    1.65
  -3  -4  -1   46.47    1.58
  -3  -4  -1   47.64    1.72
   3   4   1   47.63    1.65
  -4  -4  -1   27.50    1.00
   4  -4   1   28.99    0.96
   4  -4   1   28.95    0.94
  -4  -4  -1   27.95    0.91
   4   4   1   27.90    0.96
  -4   4  -1   24.60    1.00
   5  -4   1   13.93    0.48
   5  -4   1   13.09    0.47
  -5  -4  -1   13.20    0.49
   5   4   1   12.95    0.48
  -5   4  -1   13.33    0.50
   6  -4   1    9.09    0.34
   6  -4   1    9.48    0.34
  -6  -4  -1    9.29    0.35
   6   4   1    9.23    0.35
  -6   4  -1    9.30    0.36
  -7  -4  -1    1.96    0.10
   7  -4   1    2.05    0.11
   7  -4   1    2.19    0.11
   7   4   1    2.08    0.12
  -7   4  -1    2.15    0.12
   8  -4   1    2.08    0.12
   8  -4   1    2.15    0.12
  -8  -4  -1    2.07    0.11
   8   4   1    2.02    0.13
  -8   4  -1    2.07    0.12
   9  -4   1    1.26    0.10
  -9  -4  -1    1.53    0.10
   9  -4   1    1.25    0.11
   9   4   1    1.55    0.12
  -9   4  -1    1.38    0.11
  10  -4   1    6.70    0.27
  10  -4   1    6.95    0.28
 -10  -4  -1    6.74    0.28
  10   4   1    6.92    0.30
 -10   4  -1    6.97    0.30
  11   4   1    2.89    0.18
 -11   4  -1    3.02    0.17
 -12   4  -1    0.77    0.10
  12   4   1    0.74    0.11
 -13   4  -1    1.00    0.11
  13   4   1    0.84    0.12
  13   5  -1    0.51    0.11
  12  -5  -1    0.72    0.09
  12   5  -1    0.65    0.11
 -12   5   1    0.58    0.09
  11  -5  -1    1.03    0.10
 -11   5   1    1.03    0.10
  11   5  -1    1.06    0.12
  10  -5  -1    0.42    0.07
  10   5  -1    0.21    0.07
 -10   5   1    0.32    0.07
   9  -5  -1    0.08    0.05
   9   5  -1    0.00    0.06
  -9   5   1    0.13    0.05
   8  -5  -1    1.12    0.09
  -8  -5   1    0.98    0.08
  -8   5   1    1.09    0.09
   8   5  -1    1.07    0.10
   7  -5  -1    1.10    0.08
  -7  -5   1    1.00    0.07
  -7   5   1    1.27    0.09
   7   5  -1    0.98    0.09
  -6  -5   1    3.53    0.16
   6  -5  -1    3.61    0.17
   6   5  -1    3.62    0.17
  -6   5   1    3.82    0.17
  -5  -5   1    4.84    0.20
   5  -5  -1    5.33    0.21
  -5   5   1    4.96    0.22
   5   5  -1    4.81    0.20
  -4  -5   1    6.77    0.27
  -4   5   1    6.87    0.28
   4   5  -1    6.71    0.26
   3  -5  -1    7.73    0.28
   3  -5  -1    8.27    0.30
   3   5  -1    7.89    0.30
   2  -5  -1    0.50    0.04
   2  -5  -1    0.46    0.05
   2   5  -1    0.57    0.05
   1  -5  -1   15.23    0.55
   1  -5  -1   16.29    0.55
   1   5  -1   16.33    0.56
   0  -5   1    0.66    0.05
   0  -5   1    0.72    0.06
   0  -5  -1    0.71    0.06
  -1  -5  -1    5.34    0.20
   1  -5   1    5.47    0.21
   1  -5   1    5.44    0.20
  -1   5  -1    5.29    0.22
   2  -5   1    5.12    0.20
   2  -5   1    4.94    0.19
  -2  -5  -1    4.95    0.19
   2   5   1    4.92    0.19
  -2   5  -1    5.16    0.21
  -3  -5  -1   15.04    0.56
   3  -5   1   15.89    0.53
  -3  -5  -1   14.35    0.51
   3   5   1   15.06    0.54
   4  -5   1    3.94    0.15
  -4  -5  -1    3.68    0.16
   4  -5   1    3.36    0.16
  -4  -5  -1    3.56    0.14
   4   5   1    3.64    0.16
   5  -5   1    0.74    0.07
   5  -5   1    0.72    0.07
  -5  -5  -1    0.85    0.07
  -5   5  -1    0.71    0.07
   5   5   1    0.79    0.07
   6  -5   1    8.35    0.31
   6  -5   1    8.18    0.31
  -6  -5  -1    8.26    0.32
  -6   5  -1    8.15    0.33
   6   5   1    7.94    0.32
   7  -5   1    1.06    0.09
   7  -5   1    1.16    0.08
  -7  -5  -1    1.12    0.08
   7   5   1    0.97    0.09
  -7   5  -1    1.04    0.09
   8  -5   1    0.23    0.06
  -8  -5  -1    0.31    0.05
   8   5   1    0.18    0.06
  -8   5  -1    0.21    0.06
   9  -5   1    0.92    0.09
  -9  -5  -1    0.99    0.08
   9   5   1    1.03    0.10
  -9   5  -1    0.87    0.09
  10  -5   1    2.26    0.14
  10   5   1    2.52    0.15
 -10   5  -1    2.24    0.15
  11  -5   1    0.33    0.07
  11   5   1    0.31    0.09
 -11   5  -1    0.29    0.08
  12   5   1    0.33    0.10
 -12   5  -1    0.37    0.09
 -13   5  -1    0.24    0.08
  12  -6  -1    0.30    0.08
 -12   6   1    0.37    0.08
  12   6  -1    0.33    0.09
  11  -6  -1    0.83    0.09
  11   6  -1    0.80    0.11
 -11   6   1    0.87    0.10
  10  -6  -1    0.33    0.07
  10   6  -1    0.15    0.08
 -10   6   1    0.17    0.07
   9  -6  -1    0.53    0.08
   9   6  -1    0.46    0.08
  -9   6   1    0.52    0.08
   8  -6  -1    1.85    0.12
   8   6  -1    2.05    0.13
  -8   6   1    1.96    0.13
   7  -6  -1    2.55    0.14
  -7  -6   1    2.59    0.13
  -7   6   1    2.46    0.14
   7   6  -1    2.59    0.14
   6  -6  -1    3.29    0.17
  -6  -6   1    3.67    0.16
   6   6  -1    3.36    0.17
  -6   6   1    3.72    0.17
   5  -6  -1   27.35    0.92
  -5  -6   1   26.95    0.97
   5   6  -1   26.30    0.94
  -5   6   1   25.92    0.98
   4  -6  -1   13.56    0.49
  -4  -6   1   13.09    0.51
  -4   6   1   13.74    0.52
   4   6  -1   13.36    0.49
   3  -6  -1   10.51    0.39
   3   6  -1   10.66    0.39
   2  -6  -1    3.82    0.18
  -2  -6   1    3.98    0.17
   2   6  -1    4.45    0.17
   1  -6  -1    3.90    0.17
  -1  -6   1    3.89    0.17
  -1  -6   1    3.94    0.16
   0  -6  -1   24.04    0.82
   0  -6   1   24.31    0.82
   0  -6   1   23.37    0.83
   1  -6   1   21.57    0.73
  -1  -6  -1   20.85    0.72
   1  -6   1   20.40    0.73
   1   6   1   21.07    0.73
  -2  -6  -1   14.19    0.49
   2  -6   1   13.75    0.49
   2  -6   1   14.24    0.50
  -2   6  -1   13.52    0.53
   2   6   1   14.03    0.50
   3  -6   1   13.77    0.48
  -3  -6  -1   13.39    0.51
   3  -6   1   13.64    0.49
  -3  -6  -1   13.33    0.47
  -3   6  -1   13.67    0.52
   3   6   1   13.14    0.48
   4  -6   1    2.19    0.12
  -4  -6  -1    2.09    0.12
  -4   6  -1    2.43    0.13
   4   6   1    2.23    0.12
  -5  -6  -1    9.21    0.37
   5  -6   1    9.56    0.36
  -5   6  -1    9.53    0.38
   5   6   1    9.90    0.36
   6  -6   1    1.87    0.12
  -6  -6  -1    1.95    0.11
   6   6   1    2.12    0.12
  -6   6  -1    1.98    0.13
   7  -6   1    2.79    0.15
  -7  -6  -1    2.83    0.14
  -7   6  -1    2.77    0.15
   7   6   1    2.96    0.15
  -8  -6  -1    0.58    0.07
   8  -6   1    0.47    0.07
  -8   6  -1    0.66    0.08
   8   6   1    0.63    0.08
   9  -6   1    0.68    0.09
  -9  -6  -1    0.68    0.07
   9   6   1    0.67    0.09
  -9   6  -1    0.71    0.09
  10  -6   1    0.04    0.06
  10   6   1    0.11    0.07
 -10   6  -1    0.16    0.07
  11  -6   1    1.03    0.10
 -11   6  -1    1.01    0.11
  11   6   1    1.26    0.13
  12   6   1    0.03    0.08
 -12   6  -1    0.30    0.08
  11  -7  -1    0.68    0.10
  11   7  -1    0.75    0.11
 -11   7   1    0.78    0.10
  10  -7  -1    1.19    0.11
  10   7  -1    1.24    0.12
 -10   7   1    1.31    0.12
   9  -7  -1    1.67    0.13
  -9   7   1    1.57    0.12
   9   7  -1    1.53    0.13
   8  -7  -1    4.31    0.21
   8   7  -1    4.40    0.22
  -8   7   1    4.50    0.22
  -7  -7   1    1.13    0.09
   7  -7  -1    1.06    0.10
  -7   7   1    1.17    0.10
   7   7  -1    1.04    0.10
  -6  -7   1   12.03    0.46
   6  -7  -1   12.07    0.46
  -6   7   1   11.82    0.48
   6   7  -1   12.58    0.46
  -5  -7   1   14.56    0.56
   5  -7  -1   14.47    0.54
  -5   7   1   15.25    0.57
   5   7  -1   14.75    0.55
   4  -7  -1   12.00    0.45
  -4  -7   1   12.30    0.47
  -4  -7   1   12.45    0.44
   4   7  -1   12.27    0.46
  -3  -7   1    3.11    0.15
   3  -7  -1    3.08    0.16
   3   7  -1    2.93    0.15
   2  -7  -1    4.60    0.20
  -2  -7   1    4.67    0.19
   2   7  -1    4.54    0.20
  -1  -7   1    7.77    0.29
  -1  -7   1    7.35    0.29
   1  -7  -1    7.55    0.29
   0  -7   1   32.56    1.09
   0  -7  -1   31.25    1.08
   1  -7   1   13.86    0.50
  -1  -7  -1   14.06    0.50
  -2  -7  -1    2.66    0.14
   2  -7   1    3.02    0.15
   3  -7   1    1.67    0.12
  -3  -7  -1    1.73    0.11
  -3  -7  -1    1.74    0.10
  -3   7  -1    1.75    0.11
   4  -7   1   15.24    0.56
  -4  -7  -1   15.62    0.59
   4   7   1   15.74    0.56
  -4   7  -1   15.33    0.60
   5  -7   1    7.21    0.30
  -5  -7  -1    7.78    0.31
   5   7   1    7.60    0.29
  -5   7  -1    7.05    0.31
  -6  -7  -1    4.11    0.18
   6  -7   1    3.94    0.19
   6   7   1    3.78    0.18
  -6   7  -1    3.82    0.19
   7  -7   1    0.47    0.07
  -7  -7  -1    0.24    0.06
   7   7   1    0.28    0.07
  -7   7  -1    0.36    0.07
   8  -7   1    0.74    0.09
  -8  -7  -1    0.80    0.08
   8   7   1    0.92    0.10
  -8   7  -1    0.87    0.10
   9  -7   1    0.29    0.07
  -9   7  -1    0.08    0.06
   9   7   1    0.16    0.07
  10  -7   1    0.04    0.06
 -10   7  -1   -0.03    0.06
  10   7   1    0.01    0.07
  11  -7   1    0.50    0.08
 -11   7  -1    0.56    0.09
  11   7   1    0.64    0.11
  10  -8  -1    1.59    0.14
 -10   8   1    1.72    0.14
  10   8  -1    1.71    0.15
   9  -8  -1    0.32    0.08
   9   8  -1    0.36    0.09
  -9   8   1    0.28    0.08
   8  -8  -1    0.52    0.09
  -8   8   1    0.37    0.08
   8   8  -1    0.50    0.09
   7  -8  -1    0.59    0.09
   7   8  -1    0.62    0.09
  -7   8   1    0.60    0.09
  -6  -8   1    0.58    0.07
   6  -8  -1    0.60    0.09
   6   8  -1    0.68    0.08
  -5  -8   1   -0.02    0.05
   5  -8  -1    0.08    0.05
  -4  -8   1    1.62    0.11
   4  -8  -1    1.40    0.11
  -3  -8   1    1.42    0.10
   3  -8  -1    1.21    0.10
  -2  -8   1    4.25    0.19
   2  -8  -1    4.20    0.20
   1  -8  -1    1.15    0.09
  -1  -8   1    1.21    0.09
   0  -8  -1    0.89    0.08
   0  -8   1    0.95    0.09
   1  -8   1    0.33    0.06
  -1  -8  -1    0.36    0.06
  -2  -8  -1    0.44    0.06
   2  -8   1    0.60    0.08
   3  -8   1    1.02    0.10
  -3  -8  -1    1.10    0.10
  -4  -8  -1    0.80    0.08
   4  -8   1    0.74    0.09
  -4   8  -1    0.68    0.08
  -5  -8  -1    0.66    0.08
   5  -8   1    0.51    0.08
  -5   8  -1    0.57    0.08
  -6  -8  -1    0.53    0.07
   6  -8   1    0.47    0.08
  -6   8  -1    0.65    0.09
   7  -8   1    0.07    0.06
  -7  -8  -1    0.04    0.05
  -7   8  -1    0.03    0.06
   8  -8   1    1.67    0.14
  -8  -8  -1    1.88    0.12
  -8   8  -1    1.73    0.13
   9  -8   1    2.41    0.16
  -9   8  -1    2.39    0.16
   8  -9  -1   -0.06    0.07
   7  -9  -1    0.01    0.07
   6  -9  -1    0.02    0.07
   5  -9  -1    0.56    0.09
  -5  -9   1    0.54    0.07
   4  -9  -1    0.07    0.06
  -4  -9   1    0.16    0.06
  -3  -9   1    0.04    0.05
   3  -9  -1   -0.01    0.06
  -2  -9   1    1.25    0.11
   2  -9  -1    1.32    0.11
   1  -9  -1    0.09    0.06
  -1  -9   1    0.02    0.05
   0  -9   1    0.46    0.07
   0  -9  -1    0.43    0.07
  -1  -9  -1    0.55    0.07
   1  -9   1    0.59    0.08
  -2  -9  -1    0.30    0.07
   2  -9   1    0.29    0.07
  -3  -9  -1    1.27    0.11
   3  -9   1    1.34    0.12
   4  -9   1    0.00    0.07
  -4  -9  -1   -0.02    0.05
   5  -9   1    0.38    0.09
  -5  -9  -1    0.40    0.07
   6  -9   1    0.64    0.10
  -6  -9  -1    0.51    0.08
   7  -9   1    6.04    0.28
  -7  -9  -1    6.04    0.27
  -7   9  -1    6.24    0.29
   6 -10  -1    0.38    0.09
   5 -10  -1   -0.02    0.07
  -4 -10   1    0.50    0.08
   4 -10  -1    0.56    0.09
   3 -10  -1    1.47    0.13
  -3 -10   1    1.51    0.12
   2 -10  -1    0.89    0.10
   1 -10  -1    0.12    0.07
  -1 -10   1    0.22    0.07
   0 -10   1    0.15    0.07
   0 -10  -1    0.17    0.07
   1 -10   1    1.57    0.13
   2 -10   1    2.02    0.15
  -2 -10  -1    2.04    0.15
  -3 -10  -1    1.72    0.14
   3 -10   1    1.99    0.15
  -4 -10  -1    0.13    0.07
   4 -10   1    0.29    0.08
  -5 -10  -1    0.70    0.09
   5 -10   1    0.66    0.10
  -6 -10  -1    2.10    0.15
  -3 -11   1    0.91    0.10
  -2 -11   1    0.21    0.07
   2 -11  -1    0.23    0.08
   1 -11  -1    0.19    0.08
   0 -11   1    0.45    0.09
   1 -11   1    0.97    0.11
   2 -11   1    0.32    0.09
  15   0  -2    0.20    0.09
  14   0  -2    2.37    0.16
  13   0  -2   -0.04    0.06
  12   0  -2    0.41    0.08
  11   0  -2    0.74    0.09
  10   0  -2    0.11    0.05
 -10   0   2    0.13    0.04
  -9   0   2    0.08    0.04
   9   0  -2    0.12    0.05
   9   0  -2    0.21    0.04
   8   0  -2    3.57    0.16
  -8   0   2    3.56    0.15
   8   0  -2    3.69    0.14
   7   0  -2    5.36    0.21
  -7   0   2    5.02    0.21
   7   0  -2    5.49    0.19
  -6   0   2   17.62    0.63
   6   0  -2   17.30    0.62
   6   0  -2   17.79    0.59
  -5   0   2  196.65    7.05
   5   0  -2  201.67    7.04
  -4   0   2  128.45    4.73
   4   0  -2  135.07    4.38
   4   0  -2  137.08    4.54
   3   0  -2    2.83    0.12
   3   0  -2    2.96    0.11
  -3   0   2    2.72    0.11
   2   0  -2  764.32   25.49
  -2   0   2  742.05   26.41
   2   0  -2  730.04   24.62
   1   0  -2  155.57    5.15
   1   0  -2  147.23    5.41
   0   0  -2   95.98    3.42
   0   0  -2   97.88    3.16
   0   0   2   95.08    3.27
  -1   0  -2   55.27    1.90
   1   0   2   51.86    1.81
  -1   0  -2   52.80    1.75
   2   0   2    1.64    0.07
   3   0   2    1.03    0.04
  -3   0  -2    1.03    0.05
   4   0   2    3.19    0.11
  -4   0  -2    3.14    0.13
   5   0   2    4.88    0.20
  -5   0  -2    5.20    0.20
   5   0   2    4.87    0.18
   6   0   2    0.22    0.03
   6   0   2    0.25    0.04
  -6   0  -2    0.24    0.04
   7   0   2    7.30    0.27
  -7   0  -2    7.94    0.30
   7   0   2    8.30    0.31
   8   0   2   15.06    0.57
  -8   0  -2   15.92    0.58
   9   0   2    1.46    0.11
  -9   0  -2    1.74    0.11
  10   0   2    0.03    0.05
 -10   0  -2   -0.12    0.05
 -11   0  -2    1.06    0.10
  11   0   2    1.17    0.11
 -12   0  -2    0.05    0.06
  12   0   2    0.09    0.07
  13   0   2    0.00    0.07
 -13   0  -2    0.01    0.07
  14   0   2    0.93    0.11
  15  -1  -2    0.00    0.07
  14  -1  -2    0.32    0.09
  14   1  -2    0.42    0.10
  13  -1  -2    0.41    0.08
  13   1  -2    0.36    0.08
  12  -1  -2    0.40    0.08
  12   1  -2    0.54    0.08
  11  -1  -2    2.65    0.14
  11   1  -2    2.59    0.15
  10  -1  -2    1.74    0.10
  10  -1  -2    1.62    0.11
  10   1  -2    1.63    0.11
 -10   1   2    1.69    0.11
   9  -1  -2    0.65    0.06
   9  -1  -2    0.67    0.07
  -9  -1   2    0.62    0.05
  -9   1   2    0.66    0.06
   9   1  -2    0.59    0.07
  -8  -1   2    5.60    0.21
   8  -1  -2    5.38    0.22
   8  -1  -2    5.59    0.20
  -8   1   2    4.96    0.21
   8   1  -2    5.18    0.19
   8   1  -2    5.28    0.22
  -7  -1   2    2.40    0.11
   7  -1  -2    2.57    0.12
   7  -1  -2    2.56    0.11
   7   1  -2    2.51    0.12
   7   1  -2    2.58    0.10
  -7   1   2    2.44    0.12
  -6  -1   2    2.82    0.11
   6  -1  -2    2.86    0.12
   6  -1  -2    2.94    0.12
   6   1  -2    2.75    0.12
  -6   1   2    2.62    0.12
  -5  -1   2    3.29    0.13
   5  -1  -2    3.52    0.13
   5  -1  -2    3.32    0.13
  -5   1   2    3.12    0.13
   5   1  -2    3.44    0.14
  -4  -1   2   15.01    0.54
   4  -1  -2   14.96    0.52
  -4   1   2   14.76    0.54
   4   1  -2   15.31    0.50
   4   1  -2   15.12    0.53
  -3  -1   2   50.44    1.80
   3  -1  -2   51.43    1.67
   3  -1  -2   50.44    1.72
   3   1  -2   51.12    1.66
  -3   1   2   50.13    1.80
   2  -1  -2  217.56    7.39
   2   1  -2  202.06    7.23
  -2   1   2  226.82    7.64
   1  -1  -2   47.77    1.51
  -1   1   2   46.17    1.56
   1   1  -2   43.72    1.63
   1   1  -2   46.39    1.51
   0  -1  -2   54.26    1.94
   0  -1  -2   55.19    1.79
   0   1   2   54.20    1.86
   0   1  -2   55.15    1.94
  -1  -1  -2   82.38    3.15
   1  -1   2   89.13    3.02
  -1  -1  -2   90.59    2.91
  -1   1  -2   89.74    3.18
  -1   1  -2   93.81    3.00
   1   1   2   87.96    3.02
  -2  -1  -2   43.31    1.41
   2  -1   2   43.51    1.47
   2   1   2   42.48    1.47
  -3  -1  -2   27.38    0.96
   3  -1   2   26.19    0.92
  -4  -1  -2   57.75    2.03
   4  -1   2   55.18    1.95
   4  -1   2   57.32    1.88
   4   1   2   55.77    1.95
  -4   1  -2   59.52    2.03
   5  -1   2   31.56    1.10
  -5  -1  -2   32.34    1.14
  -5   1  -2   32.82    1.14
   5   1   2   30.77    1.04
   5   1   2   31.47    1.10
  -6  -1  -2   11.29    0.42
   6  -1   2   11.82    0.39
   6  -1   2   11.55    0.41
   6   1   2   11.23    0.37
   6   1   2    9.60    0.41
  -6   1  -2   11.64    0.42
   7  -1   2    8.04    0.31
   7  -1   2    8.22    0.29
  -7  -1  -2    7.93    0.31
  -7   1  -2    8.44    0.32
  -8  -1  -2    7.47    0.31
   8  -1   2    8.19    0.29
   8  -1   2    7.78    0.31
  -8   1  -2    8.03    0.31
   8   1   2    8.24    0.32
   9  -1   2   17.24    0.61
  -9  -1  -2   16.31    0.62
   9   1   2   16.15    0.61
  -9   1  -2   16.51    0.62
  10  -1   2    3.60    0.18
 -10  -1  -2    3.55    0.17
  10   1   2    3.57    0.18
 -10   1  -2    3.51    0.18
  11  -1   2    1.43    0.11
 -11  -1  -2    1.60    0.11
  11   1   2    1.32    0.12
 -11   1  -2    1.47    0.11
  12  -1   2    0.65    0.09
 -12  -1  -2    0.61    0.08
  12   1   2    0.65    0.09
 -12   1  -2    0.57    0.08
  13  -1   2    0.51    0.10
  13   1   2    0.62    0.10
 -13   1  -2    0.74    0.10
  14  -1   2    0.88    0.11
  14   2  -2    0.16    0.09
  13  -2  -2    1.02    0.11
  13   2  -2    1.02    0.12
  12  -2  -2    0.99    0.09
  12   2  -2    1.03    0.11
  11  -2  -2    0.94    0.09
  11  -2  -2    1.04    0.09
  11   2  -2    0.90    0.10
 -11   2   2    1.20    0.10
  10  -2  -2    2.50    0.13
  10  -2  -2    2.46    0.13
  10   2  -2    2.47    0.15
 -10   2   2    2.54    0.13
   9  -2  -2   12.07    0.43
   9  -2  -2   12.15    0.45
   9   2  -2   12.05    0.46
  -9   2   2   12.13    0.46
   8  -2  -2    6.26    0.24
   8  -2  -2    6.37    0.24
  -8  -2   2    6.28    0.24
   8   2  -2    6.28    0.22
   8   2  -2    6.38    0.26
  -8   2   2    6.13    0.25
   7  -2  -2    8.59    0.30
   7  -2  -2    8.56    0.31
  -7  -2   2    8.38    0.31
  -7   2   2    8.22    0.32
   7   2  -2    7.99    0.29
   6  -2  -2    9.43    0.33
   6  -2  -2    9.53    0.34
  -6  -2   2    9.07    0.34
  -6   2   2    9.22    0.35
  -5  -2   2  120.13    4.41
   5  -2  -2  125.89    4.23
   5  -2  -2  128.24    4.09
  -5   2   2  123.67    4.41
  -4  -2   2   11.74    0.42
   4  -2  -2   11.85    0.40
   4  -2  -2   11.65    0.40
   4   2  -2   11.13    0.41
  -4   2   2   11.58    0.42
   4   2  -2   11.25    0.39
  -3  -2   2   18.36    0.66
   3  -2  -2   18.69    0.64
   3   2  -2   18.62    0.62
  -3   2   2   18.55    0.67
   2  -2  -2   33.83    1.17
   2   2  -2   39.68    1.16
   2   2  -2   32.18    1.21
   1  -2  -2   40.76    1.30
   1   2  -2   38.92    1.30
   1   2  -2   38.63    1.35
   1   2  -2   39.18    1.40
   0  -2  -2  111.93    3.68
   0  -2   2  112.73    3.72
   0   2  -2   94.20    3.63
   0   2  -2  113.26    3.88
   0   2   2  113.08    3.70
   1  -2   2   40.45    1.43
  -1  -2  -2   41.40    1.37
  -1   2  -2   43.31    1.49
   1   2   2   41.63    1.42
  -2  -2  -2   35.14    1.28
  -2  -2  -2   35.31    1.18
   2  -2   2   37.09    1.23
   2   2   2   35.85    1.23
  -3  -2  -2   31.46    1.14
   3  -2   2   32.10    1.10
   4  -2   2   14.97    0.50
  -4  -2  -2   14.73    0.54
   4  -2   2   14.79    0.52
   4   2   2   14.39    0.52
  -4   2  -2   15.01    0.54
  -5  -2  -2   26.77    0.96
   5  -2   2   25.60    0.93
   5  -2   2   27.29    0.90
  -5   2  -2   27.80    0.97
   5   2   2   26.27    0.93
  -6  -2  -2    9.87    0.37
   6  -2   2    9.78    0.35
   6  -2   2    9.61    0.37
   6   2   2    9.91    0.37
  -6   2  -2   10.32    0.38
   7  -2   2    9.41    0.36
  -7  -2  -2    9.51    0.36
   7  -2   2    9.66    0.34
  -7   2  -2    9.64    0.37
   7   2   2    9.66    0.36
  -8  -2  -2    6.72    0.27
   8  -2   2    6.56    0.27
   8  -2   2    6.83    0.26
  -8   2  -2    7.20    0.28
   8   2   2    6.89    0.28
   9  -2   2    0.87    0.08
  -9  -2  -2    1.03    0.08
   9  -2   2    0.88    0.09
   9   2   2    0.95    0.09
  -9   2  -2    0.83    0.08
 -10  -2  -2    3.56    0.17
  10  -2   2    3.33    0.17
 -10   2  -2    3.35    0.17
  10   2   2    3.60    0.18
 -11  -2  -2    1.81    0.12
  11  -2   2    1.93    0.13
 -11   2  -2    2.07    0.13
  11   2   2    1.98    0.14
 -12  -2  -2    1.94    0.14
  12  -2   2    1.99    0.14
  12   2   2    1.93    0.14
 -12   2  -2    2.15    0.14
  13  -2   2    1.05    0.11
 -13   2  -2    1.14    0.12
  13   2   2    1.23    0.13
  14  -2   2    0.47    0.10
  14   3  -2    0.13    0.09
  13   3  -2    0.04    0.08
  12   3  -2    2.30    0.16
  11  -3  -2    0.00    0.06
  11  -3  -2   -0.06    0.05
 -11   3   2    0.05    0.05
  11   3  -2    0.02    0.06
  10  -3  -2    0.77    0.08
  10  -3  -2    0.92    0.08
 -10   3   2    0.82    0.08
  10   3  -2    0.76    0.09
   9  -3  -2    1.50    0.09
   9  -3  -2    1.52    0.09
  -9   3   2    1.40    0.10
   9   3  -2    1.42    0.11
  -8  -3   2    0.90    0.06
   8  -3  -2    0.84    0.07
   8  -3  -2    0.80    0.07
   8   3  -2    0.78    0.08
  -8   3   2    0.95    0.08
   7  -3  -2    3.35    0.14
   7  -3  -2    3.41    0.15
  -7  -3   2    3.30    0.14
  -7   3   2    3.58    0.15
   7   3  -2    3.12    0.12
   7   3  -2    3.06    0.16
   6  -3  -2    0.07    0.03
   6  -3  -2    0.10    0.03
  -6  -3   2    0.11    0.02
  -6   3   2    0.12    0.03
   6   3  -2    0.08    0.04
   6   3  -2    0.09    0.02
  -5  -3   2   29.16    1.06
   5  -3  -2   29.74    1.02
   5  -3  -2   30.22    1.00
   5   3  -2   29.51    1.03
  -5   3   2   29.43    1.07
  -4  -3   2   20.63    0.77
   4  -3  -2   21.40    0.73
   4  -3  -2   21.99    0.72
  -4   3   2   21.99    0.78
   4   3  -2   20.77    0.75
   3  -3  -2   13.20    0.45
  -3   3   2   13.18    0.48
   3   3  -2   12.68    0.46
   2  -3  -2   11.11    0.37
   2   3  -2   10.46    0.38
   1  -3  -2   12.66    0.39
   1   3  -2   10.01    0.38
   1   3  -2   11.15    0.41
   0  -3   2    6.17    0.23
   0  -3  -2    6.43    0.22
   0   3   2    6.41    0.22
  -1  -3  -2  158.58    5.21
   1  -3   2  161.32    5.40
  -1   3  -2  157.82    5.64
   1   3   2  158.74    5.40
  -2  -3  -2   97.70    3.49
  -2  -3  -2   98.49    3.22
   2  -3   2  101.10    3.35
  -2   3  -2  103.62    3.49
   2   3   2   90.87    3.34
  -3  -3  -2   18.31    0.67
   3  -3   2   18.67    0.65
  -3  -3  -2   18.03    0.61
   3  -3   2   18.46    0.63
  -3   3  -2   18.94    0.68
   3   3   2   18.51    0.65
  -4  -3  -2   46.34    1.67
   4  -3   2   47.10    1.60
   4  -3   2   47.05    1.55
   4   3   2   45.97    1.60
   5  -3   2    1.36    0.08
  -5  -3  -2    1.49    0.08
   5  -3   2    1.24    0.08
   5   3   2    1.30    0.08
  -5   3  -2    1.35    0.09
   6  -3   2   23.61    0.80
   6  -3   2   23.92    0.83
  -6  -3  -2   22.91    0.85
  -6   3  -2   24.06    0.86
   6   3   2   23.22    0.83
   7  -3   2    3.34    0.16
  -7  -3  -2    3.47    0.15
   7  -3   2    3.16    0.16
  -7   3  -2    3.77    0.17
   7   3   2    3.41    0.16
   8  -3   2    1.87    0.11
   8  -3   2    1.89    0.11
  -8  -3  -2    2.00    0.11
  -8   3  -2    1.93    0.11
   8   3   2    1.76    0.12
   9  -3   2    0.71    0.07
   9  -3   2    0.67    0.08
  -9  -3  -2    0.69    0.07
  -9   3  -2    0.79    0.08
   9   3   2    0.62    0.08
 -10  -3  -2    7.15    0.30
  10  -3   2    7.31    0.30
 -10   3  -2    7.12    0.31
  10   3   2    7.35    0.31
 -11  -3  -2    0.48    0.08
  11  -3   2    0.56    0.08
 -11   3  -2    0.65    0.09
  11   3   2    0.54    0.09
  12  -3   2    2.47    0.15
 -12   3  -2    2.56    0.16
  12   3   2    2.41    0.17
  13  -3   2    0.93    0.11
  13   3   2    0.91    0.12
 -13   3  -2    0.93    0.11
  14  -3   2    0.17    0.09
 -14   3  -2    0.33    0.08
  13   4  -2    1.97    0.16
  12  -4  -2    0.19    0.07
  12   4  -2    0.31    0.09
  11  -4  -2    3.74    0.19
  11   4  -2    4.11    0.21
 -11   4   2    4.23    0.20
  10  -4  -2    0.84    0.08
 -10   4   2    0.78    0.08
  10   4  -2    0.83    0.09
   9  -4  -2    0.90    0.08
  -9   4   2    1.11    0.09
   9   4  -2    0.98    0.09
   8  -4  -2   13.74    0.50
   8   4  -2   13.98    0.53
  -8   4   2   14.43    0.54
   7  -4  -2    1.71    0.10
  -7  -4   2    1.70    0.09
   7  -4  -2    1.85    0.09
   7   4  -2    1.70    0.11
  -7   4   2    1.73    0.11
   6  -4  -2    4.56    0.17
   6  -4  -2    4.67    0.19
  -6  -4   2    4.51    0.18
   6   4  -2    4.38    0.19
   6   4  -2    4.45    0.16
  -6   4   2    4.43    0.19
  -5  -4   2   10.17    0.38
   5  -4  -2   10.44    0.36
   5  -4  -2   10.20    0.37
   5   4  -2    9.88    0.38
  -5   4   2   10.79    0.40
   5   4  -2   10.61    0.35
   4  -4  -2   20.96    0.72
  -4  -4   2   20.61    0.76
   4   4  -2   19.90    0.74
   4   4  -2   21.49    0.70
  -4   4   2   21.71    0.77
   3  -4  -2    5.74    0.22
   3   4  -2    5.80    0.21
  -3   4   2    5.82    0.23
   3   4  -2    5.91    0.23
   2  -4  -2    1.96    0.09
   2   4  -2    2.01    0.10
   1  -4  -2    6.14    0.22
   1   4  -2    6.12    0.23
   0  -4  -2   17.51    0.60
   0  -4   2   17.49    0.62
   0   4   2   17.87    0.61
   0   4  -2   18.08    0.65
  -1  -4  -2   11.15    0.39
   1  -4   2   11.58    0.41
  -1   4  -2   11.48    0.43
   1   4   2   11.84    0.40
  -2  -4  -2   16.72    0.58
   2  -4   2   17.74    0.60
  -2  -4  -2   16.95    0.63
  -2   4  -2   17.49    0.63
  -3  -4  -2    6.75    0.26
  -3  -4  -2    6.16    0.23
   3  -4   2    6.86    0.25
   3  -4   2    6.70    0.25
   3   4   2    6.56    0.25
  -3   4  -2    6.70    0.26
  -4  -4  -2    3.69    0.16
   4  -4   2    3.89    0.16
  -4  -4  -2    3.49    0.13
   4  -4   2    3.79    0.15
   4   4   2    3.60    0.15
  -5  -4  -2    0.02    0.03
   5  -4   2    0.03    0.03
   5  -4   2   -0.05    0.03
  -5   4  -2   -0.02    0.02
   5   4   2   -0.01    0.04
   6  -4   2   10.25    0.38
   6  -4   2   10.49    0.39
  -6  -4  -2   10.65    0.40
  -6   4  -2   10.34    0.41
   6   4   2   10.43    0.39
   7  -4   2    2.36    0.13
  -7  -4  -2    2.71    0.12
   7  -4   2    2.25    0.12
  -7   4  -2    2.54    0.14
   7   4   2    2.33    0.13
  -8  -4  -2    9.47    0.36
   8  -4   2    9.40    0.35
   8  -4   2    9.51    0.36
  -8   4  -2    9.26    0.37
   8   4   2    8.96    0.36
   9  -4   2    6.51    0.27
  -9  -4  -2    6.92    0.28
   9  -4   2    6.99    0.28
   9   4   2    6.89    0.29
  -9   4  -2    6.10    0.28
  10  -4   2    1.19    0.10
 -10  -4  -2    1.09    0.09
  10  -4   2    0.95    0.09
  10   4   2    1.07    0.11
 -10   4  -2    1.07    0.11
 -11  -4  -2    2.48    0.15
  11  -4   2    2.88    0.16
 -11   4  -2    2.65    0.16
  11   4   2    2.89    0.18
 -12   4  -2    2.51    0.17
  12   4   2    2.86    0.18
 -13   4  -2    0.45    0.09
  13   4   2    0.36    0.09
  13   5  -2    1.32    0.14
  12  -5  -2    1.06    0.10
  12   5  -2    1.22    0.13
  11  -5  -2    0.03    0.06
  11   5  -2    0.05    0.07
 -11   5   2    0.07    0.06
  10  -5  -2    0.74    0.08
 -10   5   2    0.87    0.09
  10   5  -2    0.63    0.09
   9  -5  -2    0.37    0.06
  -9   5   2    0.41    0.07
   9   5  -2    0.32    0.07
   8  -5  -2    1.96    0.12
   8   5  -2    1.95    0.13
  -8   5   2    2.23    0.13
   7  -5  -2    3.16    0.15
  -7  -5   2    3.05    0.14
  -7   5   2    3.05    0.16
   7   5  -2    3.09    0.16
  -6  -5   2    0.02    0.03
   6  -5  -2    0.00    0.04
  -6   5   2    0.04    0.04
   6   5  -2    0.01    0.04
  -5  -5   2    5.59    0.22
   5  -5  -2    5.04    0.22
   5   5  -2    5.51    0.23
  -5   5   2    5.96    0.24
  -4  -5   2    4.16    0.17
   4   5  -2    4.25    0.18
  -4   5   2    4.11    0.18
   3  -5  -2   51.90    1.70
   3   5  -2   49.93    1.75
   2  -5  -2    0.92    0.07
   2   5  -2    0.85    0.07
   1  -5  -2   11.69    0.42
   1  -5  -2   12.83    0.43
  -1  -5   2   12.53    0.44
   0  -5   2    2.65    0.12
   0  -5  -2    2.90    0.12
   0   5  -2    2.52    0.12
   0   5   2    2.76    0.11
   1  -5   2    0.21    0.03
  -1  -5  -2    0.31    0.04
   1   5   2    0.26    0.03
  -1   5  -2    0.23    0.04
  -2  -5  -2    5.84    0.23
   2  -5   2    6.67    0.24
  -2  -5  -2    6.10    0.25
   2   5   2    6.25    0.24
  -2   5  -2    6.79    0.26
   3  -5   2    2.56    0.11
  -3  -5  -2    2.41    0.10
  -3  -5  -2    2.55    0.12
  -3   5  -2    2.52    0.13
   3   5   2    2.57    0.12
  -4  -5  -2    3.51    0.15
   4  -5   2    3.31    0.14
   4  -5   2    3.55    0.15
   4   5   2    3.40    0.15
  -4   5  -2    2.70    0.15
   5  -5   2    3.75    0.17
   5  -5   2    3.70    0.16
  -5  -5  -2    3.82    0.17
  -5   5  -2    3.72    0.17
   5   5   2    3.49    0.16
  -6  -5  -2   10.51    0.41
   6  -5   2   10.59    0.40
   6  -5   2   10.90    0.40
  -6   5  -2   10.60    0.42
   6   5   2   10.96    0.40
  -7  -5  -2    2.96    0.14
   7  -5   2    2.87    0.15
   7  -5   2    2.94    0.14
  -7   5  -2    2.81    0.15
   7   5   2    2.94    0.15
   8  -5   2    5.78    0.24
  -8  -5  -2    5.55    0.24
   8  -5   2    5.53    0.24
  -8   5  -2    5.63    0.25
   8   5   2    5.80    0.25
  -9  -5  -2    3.18    0.15
   9  -5   2    2.96    0.16
  -9   5  -2    3.19    0.17
   9   5   2    3.16    0.17
 -10  -5  -2    0.78    0.08
  10  -5   2    0.63    0.08
 -10   5  -2    0.72    0.09
  10   5   2    0.85    0.10
  11   5   2    0.60    0.10
 -11   5  -2    0.56    0.09
  12   5   2   -0.06    0.08
 -12   5  -2    0.12    0.07
  12  -6  -2    0.29    0.08
  12   6  -2    0.39    0.09
 -12   6   2    0.35    0.08
  11  -6  -2    0.29    0.08
  11   6  -2    0.43    0.09
 -11   6   2    0.44    0.08
  10  -6  -2    1.92    0.13
 -10   6   2    2.28    0.15
  10   6  -2    2.37    0.16
   9  -6  -2    1.85    0.12
   9   6  -2    1.76    0.13
  -9   6   2    1.64    0.12
   8  -6  -2    1.60    0.11
  -8   6   2    1.46    0.11
   8   6  -2    1.48    0.12
   7  -6  -2    3.53    0.18
  -7   6   2    4.03    0.19
   7   6  -2    3.74    0.18
   6  -6  -2    1.16    0.10
  -6  -6   2    1.39    0.08
   6   6  -2    1.29    0.10
  -6   6   2    1.44    0.10
   5  -6  -2    7.85    0.31
  -5  -6   2    7.71    0.31
   5   6  -2    7.95    0.31
  -5   6   2    8.05    0.32
  -4  -6   2    1.84    0.10
   4  -6  -2    1.62    0.11
   4   6  -2    1.59    0.11
   3  -6  -2    2.74    0.14
   3   6  -2    2.64    0.14
   2  -6  -2   41.48    1.43
   2   6  -2   43.62    1.47
  -1  -6   2   50.84    1.77
   1  -6  -2   52.14    1.72
   0  -6  -2    7.24    0.27
   0  -6   2    6.92    0.27
   1  -6   2   18.19    0.62
  -1  -6  -2   17.64    0.61
   1  -6   2   17.58    0.62
  -1   6  -2   17.38    0.66
  -2  -6  -2    5.95    0.23
   2  -6   2    6.15    0.24
   2  -6   2    6.02    0.24
  -2  -6  -2    6.14    0.25
  -2   6  -2    6.13    0.26
   2   6   2    6.08    0.23
  -3  -6  -2    2.62    0.12
  -3  -6  -2    2.69    0.14
   3  -6   2    2.88    0.13
   3  -6   2    2.73    0.14
  -3   6  -2    2.68    0.14
   3   6   2    2.61    0.12
  -4  -6  -2   10.53    0.41
   4  -6   2   10.80    0.39
   4  -6   2   10.57    0.39
  -4   6  -2   10.16    0.41
   4   6   2   10.45    0.39
   5  -6   2    0.48    0.07
  -5  -6  -2    0.37    0.06
   5   6   2    0.46    0.06
  -5   6  -2    0.42    0.06
   6  -6   2    0.04    0.05
  -6  -6  -2   -0.04    0.04
  -6   6  -2    0.04    0.04
   6   6   2    0.14    0.05
  -7  -6  -2    2.21    0.12
   7  -6   2    1.99    0.13
   7   6   2    2.06    0.13
  -7   6  -2    2.00    0.13
  -8  -6  -2    0.44    0.06
   8  -6   2    0.49    0.07
   8   6   2    0.53    0.08
  -8   6  -2    0.47    0.08
  -9  -6  -2    2.02    0.12
   9  -6   2    2.09    0.13
   9   6   2    2.15    0.14
  -9   6  -2    2.25    0.15
 -10  -6  -2    0.53    0.07
  10  -6   2    0.49    0.08
  10   6   2    0.53    0.09
 -10   6  -2    0.61    0.09
  11  -6   2    1.53    0.12
 -11   6  -2    1.64    0.13
  11   6   2    1.77    0.14
 -12   7   2    0.79    0.11
  11  -7  -2    0.07    0.07
  11   7  -2    0.16    0.09
 -11   7   2   -0.01    0.07
  10  -7  -2    1.10    0.11
  10   7  -2    1.26    0.12
 -10   7   2    1.18    0.12
   9  -7  -2    1.93    0.14
   9   7  -2    2.19    0.15
  -9   7   2    2.05    0.14
   8  -7  -2    5.77    0.26
   8   7  -2    5.89    0.27
  -8   7   2    6.08    0.27
   7  -7  -2    8.23    0.34
  -7   7   2    8.33    0.36
   7   7  -2    8.78    0.35
  -6  -7   2    4.25    0.19
   6  -7  -2    4.43    0.21
   6   7  -2    4.63    0.21
   5  -7  -2    2.85    0.15
  -5  -7   2    2.73    0.14
   5   7  -2    2.62    0.15
   4  -7  -2    3.68    0.18
  -4  -7   2    3.66    0.17
   4   7  -2    3.78    0.18
   3  -7  -2    2.23    0.12
   3   7  -2    2.10    0.12
  -2  -7   2    5.98    0.25
   2  -7  -2    6.50    0.25
  -2  -7   2    6.29    0.25
  -1  -7   2    8.35    0.32
  -1  -7   2    8.34    0.31
   1  -7  -2    8.11    0.32
   0  -7   2    2.71    0.13
   0  -7  -2    2.75    0.14
   0  -7   2    2.97    0.15
   1  -7   2    8.72    0.33
  -1  -7  -2    8.36    0.32
  -2  -7  -2   17.35    0.60
  -2  -7  -2   17.51    0.66
   2  -7   2   17.74    0.62
  -2   7  -2   16.94    0.66
  -3  -7  -2   18.47    0.69
   3  -7   2   18.31    0.65
  -3   7  -2   18.06    0.69
  -4  -7  -2    6.03    0.26
   4  -7   2    6.34    0.26
  -4   7  -2    6.27    0.27
   5  -7   2    1.90    0.12
  -5  -7  -2    1.75    0.11
  -5   7  -2    1.81    0.12
   6  -7   2    1.87    0.13
  -6  -7  -2    2.25    0.12
  -6   7  -2    1.82    0.13
   6   7   2    1.98    0.12
   7  -7   2    0.07    0.06
  -7  -7  -2    0.02    0.05
   7   7   2    0.03    0.06
  -7   7  -2    0.06    0.05
  -8  -7  -2    1.70    0.12
   8  -7   2    1.82    0.13
   8   7   2    1.67    0.13
  -8   7  -2    1.63    0.12
   9  -7   2    0.75    0.09
  -9  -7  -2    0.86    0.09
   9   7   2    0.91    0.11
  -9   7  -2    0.72    0.09
  10  -7   2    0.21    0.07
 -10   7  -2    0.11    0.07
  10   7   2    0.05    0.08
  11  -7   2    0.07    0.07
  11   7   2   -0.19    0.07
  10  -8  -2    1.87    0.15
  10   8  -2    2.21    0.16
 -10   8   2    1.98    0.15
   9  -8  -2    0.35    0.08
   9   8  -2    0.34    0.08
   8  -8  -2    0.18    0.07
   8   8  -2    0.13    0.07
   7  -8  -2    0.76    0.09
   7   8  -2    0.78    0.10
   6  -8  -2    0.79    0.09
   6   8  -2    0.83    0.09
   5  -8  -2    1.22    0.10
  -5  -8   2    1.13    0.10
   5   8  -2    1.40    0.11
  -4  -8   2    2.60    0.14
   4  -8  -2    2.52    0.15
  -3  -8   2    0.32    0.06
   3  -8  -2    0.30    0.07
  -2  -8   2    2.79    0.14
   2  -8  -2    2.44    0.14
   1  -8  -2    2.33    0.13
  -1  -8   2    2.66    0.14
   0  -8   2    3.32    0.17
   0  -8  -2    3.67    0.17
  -1  -8  -2    0.90    0.08
   1  -8   2    0.89    0.09
  -2  -8  -2    0.11    0.05
   2  -8   2    0.14    0.06
   3  -8   2    0.40    0.07
  -3  -8  -2    0.38    0.07
  -3   8  -2    0.55    0.07
  -4  -8  -2    0.34    0.06
   4  -8   2    0.38    0.07
  -4   8  -2    0.37    0.07
  -5  -8  -2    0.58    0.07
   5  -8   2    0.38    0.07
  -5   8  -2    0.60    0.08
   6  -8   2    0.97    0.10
  -6  -8  -2    0.68    0.08
  -6   8  -2    0.81    0.09
  -7  -8  -2    1.19    0.11
   7  -8   2    1.34    0.12
  -7   8  -2    1.47    0.13
   8  -8   2    0.15    0.07
  -8  -8  -2    0.22    0.07
  -8   8  -2    0.17    0.07
   9  -8   2    0.21    0.08
  -9   8  -2    0.24    0.08
   8  -9  -2    0.21    0.08
   7  -9  -2    0.04    0.07
   6  -9  -2    0.03    0.07
   5  -9  -2    0.51    0.08
   4  -9  -2    0.71    0.09
  -4  -9   2    0.91    0.09
   3  -9  -2    0.61    0.09
   2  -9  -2    0.24    0.06
  -2  -9   2    0.25    0.06
   1  -9  -2    1.06    0.10
  -1  -9   2    0.92    0.10
   0  -9   2    0.52    0.08
   0  -9  -2    0.37    0.07
   1  -9   2    1.52    0.12
  -2  -9  -2    1.50    0.12
   2  -9   2    1.38    0.12
   3  -9   2    1.47    0.13
  -3  -9  -2    1.54    0.12
  -4  -9  -2    1.52    0.12
   4  -9   2    1.44    0.13
   5  -9   2    7.06    0.31
  -5  -9  -2    7.17    0.31
  -5   9  -2    7.09    0.32
   6  -9   2    0.88    0.11
  -6  -9  -2    1.22    0.11
  -6   9  -2    1.04    0.11
  -7  -9  -2    3.39    0.18
   7  -9   2    3.32    0.20
  -7   9  -2    2.95    0.19
   6 -10  -2    0.33    0.09
   5 -10  -2    0.25    0.08
  -4 -10   2    1.19    0.11
   4 -10  -2    1.11    0.12
  -3 -10   2    0.47    0.08
   3 -10  -2    0.44    0.09
   2 -10  -2    0.00    0.06
  -1 -10   2    1.40    0.12
   1 -10  -2    1.45    0.12
   0 -10   2    1.55    0.13
  -1 -10  -2    2.50    0.16
   1 -10   2    2.54    0.16
  -2 -10  -2    0.79    0.10
   2 -10   2    0.88    0.11
   3 -10   2    0.23    0.08
  -3 -10  -2    0.32    0.08
   4 -10   2    0.27    0.08
  -4 -10  -2    0.30    0.08
   5 -10   2    0.55    0.11
  -5 -10  -2    0.59    0.09
  -6 -10  -2    6.05    0.28
  -3 -11   2    0.21    0.07
   2 -11  -2    0.92    0.11
   0 -11   2    0.64    0.10
   1 -11   2    0.13    0.08
  15   0  -3    0.02    0.08
  14   0  -3    1.05    0.12
  13   0  -3    0.20    0.08
  12   0  -3    2.57    0.16
  11   0  -3    0.03    0.06
  10   0  -3    3.20    0.14
  10   0  -3    3.19    0.16
  -9   0   3    6.64    0.26
   9   0  -3    6.57    0.27
   9   0  -3    6.59    0.24
   8   0  -3   42.80    1.39
   8   0  -3   41.21    1.45
  -8   0   3   41.16    1.49
   7   0  -3  106.43    3.42
  -7   0   3   99.58    3.69
   7   0  -3  106.46    3.55
   6   0  -3   83.93    2.74
  -6   0   3   80.32    2.95
   6   0  -3   85.79    2.84
   5   0  -3   77.04    2.59
  -5   0   3   73.45    2.69
   5   0  -3   77.15    2.49
  -4   0   3  225.64    8.07
   4   0  -3  231.00    8.02
   3   0  -3  454.01   14.62
   3   0  -3  386.14   14.02
   2   0  -3    7.33    0.25
   2   0  -3    7.32    0.25
   2   0  -3    6.65    0.24
   1   0  -3   35.69    1.26
   1   0  -3   34.93    1.17
  -1   0   3   36.16    1.21
   0   0  -3    2.28    0.09
   0   0  -3    2.28    0.08
   0   0   3    2.23    0.09
  -1   0  -3   64.33    2.08
   1   0   3   61.56    2.16
  -1   0  -3   64.26    2.25
  -2   0  -3   49.51    1.62
  -4   0  -3   12.89    0.46
   4   0   3   12.31    0.42
   5   0   3    3.21    0.12
  -5   0  -3    3.32    0.14
  -6   0  -3   44.93    1.58
   6   0   3   43.28    1.45
   7   0   3    0.70    0.07
  -7   0  -3    0.83    0.07
  -8   0  -3    2.18    0.12
   8   0   3    2.19    0.13
   9   0   3    3.67    0.18
  -9   0  -3    3.67    0.17
 -10   0  -3    0.93    0.09
  10   0   3    0.97    0.09
  11   0   3    0.81    0.09
 -11   0  -3    0.92    0.09
  12   0   3    1.70    0.13
 -12   0  -3    1.69    0.13
 -13   0  -3    0.15    0.07
  13   0   3    0.07    0.07
  15  -1  -3    0.11    0.09
  14  -1  -3    0.13    0.08
  14   1  -3   -0.06    0.08
  13  -1  -3   -0.07    0.06
  13   1  -3   -0.02    0.07
  12  -1  -3    0.02    0.06
  12   1  -3    0.00    0.06
  11  -1  -3    0.19    0.05
  11  -1  -3    0.21    0.06
  11   1  -3    0.22    0.07
  10  -1  -3    0.59    0.07
  10  -1  -3    0.56    0.06
  10   1  -3    0.49    0.07
   9  -1  -3    6.00    0.24
   9  -1  -3    5.90    0.22
   9   1  -3    5.79    0.22
   9   1  -3    6.16    0.25
  -9   1   3    5.61    0.24
   8  -1  -3    4.87    0.19
   8  -1  -3    4.72    0.20
  -8  -1   3    4.57    0.19
   8   1  -3    4.68    0.18
  -8   1   3    4.55    0.19
   8   1  -3    4.89    0.20
   7  -1  -3   21.85    0.72
  -7  -1   3   20.12    0.77
   7  -1  -3   21.53    0.75
   7   1  -3   21.90    0.72
   7   1  -3   21.79    0.76
  -7   1   3   21.05    0.77
   6  -1  -3   17.98    0.62
   6  -1  -3   18.38    0.60
  -6  -1   3   16.41    0.63
  -6   1   3   18.00    0.64
   6   1  -3   18.06    0.63
   6   1  -3   17.57    0.59
   5  -1  -3   19.07    0.67
   5  -1  -3   19.67    0.64
  -5  -1   3   18.27    0.68
  -5   1   3   19.13    0.69
   5   1  -3   19.27    0.67
   5   1  -3   19.44    0.64
  -4  -1   3   15.95    0.58
   4  -1  -3   16.43    0.57
   4  -1  -3   16.67    0.55
  -4   1   3   16.60    0.59
   4   1  -3   16.51    0.58
   3  -1  -3   96.56    3.15
   3   1  -3   97.14    3.16
   3   1  -3   84.49    3.05
   2  -1  -3   62.82    2.13
   2   1  -3   63.45    2.22
   2   1  -3   60.55    2.14
   2   1  -3   64.25    2.09
   1  -1  -3   12.84    0.45
   1  -1  -3   12.56    0.42
  -1  -1   3   12.48    0.44
   1   1  -3   11.55    0.45
  -1   1   3   13.03    0.43
   0  -1  -3   63.83    2.28
   0  -1  -3   65.25    2.11
   0   1   3   63.73    2.19
   0   1  -3   63.00    2.11
   0   1  -3   65.97    2.28
  -1  -1  -3  139.42    4.57
  -1  -1  -3  136.81    4.95
   1   1   3  135.37    4.74
  -1   1  -3  146.05    4.95
  -1   1  -3  139.66    4.57
  -2  -1  -3   36.32    1.14
   2   1   3   31.02    1.19
  -2   1  -3   37.03    1.15
  -3  -1  -3   58.02    2.30
   3  -1   3   67.57    2.21
   3   1   3   68.75    2.21
  -4  -1  -3    2.18    0.09
   4  -1   3    1.97    0.10
  -4   1  -3    1.62    0.09
   4   1   3    2.15    0.10
   4   1   3    2.19    0.07
  -5  -1  -3   17.32    0.63
   5  -1   3   16.47    0.61
  -5   1  -3   18.56    0.63
   5   1   3   16.49    0.61
  -6  -1  -3   15.13    0.55
   6  -1   3   14.63    0.53
   6  -1   3   15.12    0.50
   6   1   3   12.70    0.53
  -6   1  -3   16.19    0.55
  -7  -1  -3    7.05    0.28
   7  -1   3    6.98    0.28
   7  -1   3    6.95    0.25
  -7   1  -3    7.19    0.28
  -8  -1  -3    2.44    0.13
   8  -1   3    2.17    0.13
   8   1   3    2.30    0.13
  -8   1  -3    2.35    0.13
   9  -1   3    4.36    0.21
  -9  -1  -3    4.14    0.19
  -9   1  -3    4.54    0.20
   9   1   3    4.29    0.20
  10  -1   3    3.33    0.17
 -10  -1  -3    3.13    0.17
  10   1   3    3.48    0.17
 -10   1  -3    3.37    0.17
 -11  -1  -3    0.12    0.06
  11  -1   3    0.12    0.07
 -11   1  -3    0.15    0.06
  11   1   3    0.08    0.07
 -12  -1  -3    0.39    0.08
  12  -1   3    0.46    0.08
 -12   1  -3    0.52    0.08
  12   1   3    0.43    0.09
  13  -1   3    1.23    0.12
 -13  -1  -3    1.01    0.11
  13   1   3    1.32    0.13
 -13   1  -3    1.29    0.12
  14   2  -3   -0.11    0.07
  13  -2  -3    1.25    0.12
  13   2  -3    1.08    0.12
  12  -2  -3    0.16    0.07
  12   2  -3    0.21    0.07
  11  -2  -3    2.48    0.14
  11  -2  -3    2.40    0.13
  11   2  -3    2.51    0.16
  10  -2  -3    0.52    0.07
  10  -2  -3    0.59    0.06
  10   2  -3    0.47    0.08
 -10   2   3    0.57    0.06
   9  -2  -3    4.71    0.20
   9  -2  -3    4.60    0.19
  -9   2   3    4.75    0.20
   9   2  -3    4.95    0.21
   8  -2  -3    8.18    0.30
   8  -2  -3    7.86    0.30
   8   2  -3    7.61    0.28
  -8   2   3    8.40    0.31
   8   2  -3    8.19    0.32
  -7  -2   3    1.18    0.06
   7  -2  -3    1.11    0.07
   7  -2  -3    1.29    0.08
  -7   2   3    1.11    0.07
   7   2  -3    1.11    0.06
   7   2  -3    0.76    0.07
  -6  -2   3   13.75    0.51
   6  -2  -3   14.53    0.49
   6  -2  -3   13.75    0.49
   6   2  -3   13.89    0.47
  -6   2   3   14.01    0.52
   6   2  -3   14.49    0.51
  -5  -2   3    9.98    0.35
   5  -2  -3    9.43    0.35
   5  -2  -3   10.11    0.35
  -5   2   3    9.94    0.37
   5   2  -3    9.57    0.33
  -4  -2   3   20.42    0.72
   4  -2  -3   20.06    0.69
   4  -2  -3   20.31    0.68
  -4   2   3   19.57    0.73
   3  -2  -3   50.63    1.72
   2  -2  -3   22.44    0.76
   2   2  -3   22.68    0.81
  -2   2   3   22.78    0.77
   1  -2  -3   22.12    0.72
  -1   2   3   21.37    0.74
   1   2  -3   21.63    0.78
   0  -2  -3   28.10    0.93
   0  -2   3   28.20    0.97
   0   2  -3   28.48    1.00
   0   2   3   27.66    0.96
  -1  -2  -3   82.67    2.75
   1  -2   3   83.26    2.85
  -1   2  -3   86.74    2.75
   1   2   3   82.62    2.85
   2  -2   3    5.94    0.23
  -2  -2  -3    5.97    0.21
  -2   2  -3    6.59    0.24
   3  -2   3    3.12    0.14
  -3  -2  -3    3.43    0.14
   3   2   3    3.33    0.13
  -3   2  -3    3.32    0.14
   4  -2   3    7.67    0.29
   4  -2   3    7.70    0.28
  -4  -2  -3    8.11    0.30
   4   2   3    7.92    0.29
  -5  -2  -3    5.43    0.22
   5  -2   3    5.45    0.22
   5  -2   3    5.25    0.20
   5   2   3    5.46    0.22
  -5   2  -3    5.60    0.22
   6  -2   3    5.86    0.23
  -6  -2  -3    5.67    0.23
   6  -2   3    5.69    0.22
  -6   2  -3    5.88    0.24
   6   2   3    5.78    0.23
   7  -2   3    5.21    0.20
   7  -2   3    5.04    0.22
  -7  -2  -3    4.96    0.21
  -7   2  -3    5.39    0.22
   7   2   3    5.11    0.22
   8  -2   3    7.16    0.27
  -8  -2  -3    7.01    0.29
   8  -2   3    7.14    0.29
  -8   2  -3    7.48    0.30
   8   2   3    7.21    0.29
   9  -2   3    3.25    0.17
  -9  -2  -3    3.47    0.17
   9   2   3    3.58    0.18
  -9   2  -3    3.58    0.18
 -10  -2  -3    2.99    0.16
  10  -2   3    3.08    0.17
  10   2   3    3.22    0.17
 -10   2  -3    2.99    0.16
 -11  -2  -3    1.06    0.10
  11  -2   3    0.97    0.10
  11   2   3    1.26    0.11
 -11   2  -3    1.21    0.11
 -12  -2  -3   -0.08    0.06
  12  -2   3   -0.05    0.07
  12   2   3   -0.12    0.07
 -12   2  -3    0.11    0.07
  13  -2   3    0.99    0.11
  13   2   3    1.02    0.12
 -13   2  -3    1.04    0.11
  14   3  -3    1.31    0.14
  13   3  -3    1.39    0.14
  12  -3  -3    1.09    0.10
  12   3  -3    1.01    0.11
  11  -3  -3    2.09    0.12
  11   3  -3    2.27    0.15
  10  -3  -3    0.01    0.05
  10  -3  -3   -0.05    0.04
 -10   3   3    0.01    0.04
  10   3  -3   -0.05    0.05
   9  -3  -3    1.78    0.11
   9  -3  -3    1.89    0.11
  -9   3   3    1.92    0.11
   9   3  -3    2.13    0.13
   8  -3  -3    1.00    0.08
   8  -3  -3    1.05    0.07
  -8   3   3    0.96    0.08
   8   3  -3    1.10    0.09
   7  -3  -3    1.50    0.09
   7  -3  -3    1.39    0.07
  -7  -3   3    1.23    0.07
   7   3  -3    1.34    0.07
  -7   3   3    1.47    0.09
  -6  -3   3    9.52    0.36
   6  -3  -3   10.74    0.35
   6  -3  -3    9.59    0.35
  -6   3   3    9.83    0.37
   6   3  -3    9.30    0.33
  -5  -3   3   15.72    0.58
   5  -3  -3   16.00    0.56
   5  -3  -3   16.96    0.56
   5   3  -3   15.90    0.54
  -5   3   3   16.23    0.59
   5   3  -3   15.77    0.58
   4  -3  -3   51.00    1.71
  -4  -3   3   49.48    1.79
  -4   3   3   52.63    1.80
   4   3  -3   49.68    1.73
   4   3  -3   48.48    1.65
   3  -3  -3    8.77    0.30
   3   3  -3    8.18    0.31
   3   3  -3    8.12    0.29
   2  -3  -3    6.09    0.22
   2   3  -3    6.07    0.21
   2   3  -3    6.06    0.23
   1  -3  -3   13.25    0.45
  -1  -3   3   13.16    0.47
   1   3  -3   13.14    0.45
   0  -3  -3   10.33    0.35
   0  -3   3   10.03    0.37
   0   3  -3   10.38    0.35
   0   3   3   10.47    0.36
   1  -3   3  118.62    4.09
  -1  -3  -3  118.95    3.94
   1   3   3  117.41    4.08
  -1   3  -3  125.65    4.26
  -2  -3  -3   20.85    0.84
  -2  -3  -3   23.74    0.77
   2  -3   3   24.62    0.81
  -2   3  -3   24.12    0.85
   3  -3   3   24.38    0.85
  -3  -3  -3   24.41    0.88
  -3  -3  -3   23.97    0.80
   3   3   3   23.93    0.85
  -3   3  -3   25.57    0.89
   4  -3   3    3.60    0.15
  -4  -3  -3    3.77    0.15
   4  -3   3    3.47    0.15
  -4   3  -3    3.57    0.16
   4   3   3    3.93    0.15
  -5  -3  -3    6.26    0.24
   5  -3   3    6.15    0.23
   5  -3   3    5.96    0.24
   5   3   3    5.82    0.24
   6  -3   3   66.90    2.22
  -6  -3  -3   66.06    2.39
   6  -3   3   66.44    2.30
  -6   3  -3   67.13    2.40
   6   3   3   68.30    2.30
   7  -3   3   23.94    0.86
  -7  -3  -3   24.06    0.89
   7  -3   3   24.69    0.83
   7   3   3   24.07    0.86
  -7   3  -3   24.66    0.90
   8  -3   3    4.95    0.20
  -8  -3  -3    4.92    0.21
   8  -3   3    4.74    0.21
   8   3   3    5.03    0.22
  -8   3  -3    5.10    0.22
   9  -3   3    0.18    0.06
   9  -3   3    0.17    0.05
  -9  -3  -3    0.18    0.05
   9   3   3    0.15    0.06
  -9   3  -3    0.18    0.06
  10  -3   3    2.81    0.16
 -10  -3  -3    2.77    0.15
  10   3   3    2.90    0.16
 -10   3  -3    2.68    0.16
 -11  -3  -3    1.44    0.11
  11  -3   3    1.52    0.12
 -11   3  -3    1.55    0.13
  11   3   3    1.49    0.13
  12  -3   3    2.61    0.17
 -12  -3  -3    2.92    0.17
 -12   3  -3    2.82    0.18
  12   3   3    3.15    0.19
  13  -3   3    0.25    0.08
  13   3   3    0.32    0.09
 -13   3  -3    0.40    0.09
  13   4  -3    1.67    0.16
  12  -4  -3    0.26    0.07
  12   4  -3    0.23    0.08
  11  -4  -3    0.74    0.08
  11   4  -3    0.80    0.10
  10  -4  -3    0.75    0.08
  10   4  -3    0.58    0.09
 -10   4   3    0.63    0.07
   9  -4  -3    0.52    0.07
  -9   4   3    0.66    0.07
   9   4  -3    0.59    0.08
   8  -4  -3    4.70    0.20
  -8   4   3    4.89    0.21
   8   4  -3    4.94    0.22
   7  -4  -3    2.01    0.11
   7   4  -3    2.07    0.12
  -7   4   3    2.04    0.11
   7   4  -3    1.97    0.09
   6  -4  -3    2.74    0.13
  -6  -4   3    2.89    0.12
  -6   4   3    2.92    0.14
   6   4  -3    2.96    0.14
   6   4  -3    2.70    0.11
  -5  -4   3   12.17    0.45
   5   4  -3   12.61    0.45
  -5   4   3   12.58    0.47
   5   4  -3   12.07    0.42
   4  -4  -3   29.88    1.15
  -4  -4   3   35.97    1.23
   4   4  -3   34.87    1.19
   4   4  -3   36.16    1.14
   3  -4  -3    6.84    0.24
   3   4  -3    6.26    0.23
   3   4  -3    6.26    0.25
   2  -4  -3    6.11    0.23
   2   4  -3    6.14    0.22
   2   4  -3    5.98    0.23
   1  -4  -3   10.99    0.38
  -1  -4   3   10.71    0.39
   1   4  -3   10.59    0.40
   0  -4  -3   10.51    0.38
   0  -4   3   10.55    0.39
   0   4  -3   11.65    0.41
   0   4   3   10.84    0.38
   1  -4   3   18.85    0.66
  -1  -4  -3   18.18    0.63
   1   4   3   18.97    0.65
  -1   4  -3   19.07    0.69
  -2  -4  -3    1.39    0.08
  -2  -4  -3    1.25    0.06
   2  -4   3    1.38    0.08
  -2   4  -3    1.42    0.08
  -3  -4  -3    0.88    0.06
   3  -4   3    0.89    0.06
  -3  -4  -3    0.74    0.04
   3   4   3    0.74    0.06
  -3   4  -3    0.71    0.06
   4  -4   3   22.39    0.77
  -4  -4  -3   21.69    0.80
   4  -4   3   22.20    0.75
   4   4   3   21.31    0.77
   5  -4   3    3.99    0.17
   5  -4   3    3.79    0.17
  -5  -4  -3    4.11    0.17
   5   4   3    3.98    0.17
   6  -4   3   16.49    0.59
  -6  -4  -3   16.51    0.62
   6  -4   3   17.30    0.61
   6   4   3   17.13    0.61
  -6   4  -3   16.41    0.63
   7  -4   3    3.92    0.18
   7  -4   3    3.97    0.18
  -7  -4  -3    4.29    0.18
  -7   4  -3    3.82    0.19
   7   4   3    4.13    0.19
  -8  -4  -3    4.23    0.19
   8  -4   3    4.13    0.19
   8  -4   3    4.44    0.20
   8   4   3    4.04    0.20
  -8   4  -3    4.34    0.20
  -9  -4  -3    5.04    0.22
   9  -4   3    5.30    0.23
   9  -4   3    5.03    0.22
  -9   4  -3    4.67    0.23
   9   4   3    5.16    0.23
  10  -4   3    0.30    0.07
 -10  -4  -3    0.21    0.06
  10   4   3    0.15    0.07
 -10   4  -3    0.18    0.07
 -11  -4  -3    2.45    0.14
  11  -4   3    2.68    0.15
 -11   4  -3    2.19    0.16
  11   4   3    2.39    0.16
  12  -4   3    1.41    0.12
  12   4   3    1.14    0.13
 -12   4  -3    1.39    0.13
 -13   4  -3    0.59    0.10
  13  -5  -3    0.25    0.07
  13   5  -3    0.26    0.09
  12  -5  -3    0.27    0.08
  12   5  -3    0.42    0.10
  11  -5  -3    0.23    0.06
 -11   5   3    0.35    0.07
  11   5  -3    0.26    0.08
  10  -5  -3    0.70    0.08
  10   5  -3    0.77    0.09
 -10   5   3    0.73    0.08
   9  -5  -3    0.49    0.07
  -9   5   3    0.73    0.08
   9   5  -3    0.51    0.08
   8  -5  -3    0.14    0.05
  -8   5   3    0.13    0.05
   8   5  -3    0.08    0.05
   7  -5  -3    1.46    0.09
   7   5  -3    1.37    0.10
  -7   5   3    1.35    0.10
  -6  -5   3    0.22    0.04
   6  -5  -3    0.17    0.05
   6   5  -3    0.30    0.05
  -6   5   3    0.27    0.05
   6   5  -3    0.28    0.04
  -5  -5   3   11.01    0.41
   5  -5  -3   10.62    0.40
   5   5  -3   10.76    0.41
   5   5  -3   11.14    0.38
   4  -5  -3    0.85    0.07
   4   5  -3    0.75    0.07
   4   5  -3    0.83    0.06
   3  -5  -3    6.31    0.24
   3   5  -3    5.70    0.24
   2  -5  -3   15.08    0.52
   2   5  -3   14.90    0.54
   1  -5  -3    3.19    0.14
  -1  -5   3    3.32    0.14
   0  -5   3    7.90    0.29
   0  -5  -3    7.66    0.28
   0   5  -3    7.59    0.30
   1  -5   3   26.99    0.93
  -1  -5  -3   27.10    0.90
  -1   5  -3   25.99    0.97
   1   5   3   26.77    0.92
  -2  -5  -3    0.61    0.05
  -2  -5  -3    0.62    0.06
   2  -5   3    0.62    0.06
  -2   5  -3    0.52    0.05
   2   5   3    0.58    0.05
   3  -5   3    4.03    0.17
   3  -5   3    4.10    0.17
  -3  -5  -3    4.15    0.18
  -3  -5  -3    3.89    0.15
   3   5   3    3.88    0.16
  -3   5  -3    3.91    0.18
  -4  -5  -3    8.48    0.33
   4  -5   3    8.55    0.32
   4  -5   3    8.62    0.32
  -4   5  -3    8.19    0.34
   4   5   3    8.24    0.32
   5  -5   3    5.43    0.22
   5  -5   3    5.21    0.22
  -5  -5  -3    5.60    0.23
  -5   5  -3    5.39    0.24
   5   5   3    5.43    0.22
   6  -5   3    0.98    0.09
   6  -5   3    1.06    0.09
  -6  -5  -3    1.30    0.09
   6   5   3    1.03    0.09
  -6   5  -3    1.07    0.10
  -7  -5  -3    2.64    0.14
   7  -5   3    2.79    0.14
   7  -5   3    3.10    0.15
   7   5   3    2.78    0.15
  -7   5  -3    2.88    0.16
  -8  -5  -3    3.30    0.16
   8  -5   3    3.28    0.16
   8  -5   3    3.68    0.17
   8   5   3    3.53    0.18
  -8   5  -3    3.42    0.18
   9  -5   3    0.20    0.06
  -9  -5  -3    0.14    0.05
   9  -5   3    0.22    0.06
  -9   5  -3    0.22    0.07
   9   5   3    0.20    0.07
 -10  -5  -3    1.35    0.11
  10  -5   3    1.30    0.11
 -10   5  -3    1.50    0.13
  10   5   3    1.55    0.13
 -11  -5  -3    0.17    0.06
 -11   5  -3    0.30    0.08
  11   5   3    0.19    0.08
  12   5   3    0.06    0.08
 -12   5  -3    0.14    0.08
  12  -6  -3    1.18    0.11
  12   6  -3    1.03    0.12
  11  -6  -3    0.85    0.10
 -11   6   3    0.90    0.10
  11   6  -3    1.07    0.12
  10  -6  -3    1.31    0.11
 -10   6   3    1.36    0.12
  10   6  -3    1.43    0.13
   9  -6  -3    2.11    0.13
   9   6  -3    2.48    0.15
  -9   6   3    2.09    0.14
   8  -6  -3    2.02    0.13
   8   6  -3    2.24    0.14
  -8   6   3    2.28    0.14
   7  -6  -3    4.57    0.21
  -7   6   3    4.86    0.22
   7   6  -3    4.75    0.22
   6  -6  -3    1.28    0.10
   6   6  -3    1.19    0.10
   5  -6  -3    6.58    0.26
  -5  -6   3    6.54    0.26
   5   6  -3    6.42    0.27
   4  -6  -3   14.40    0.53
   4   6  -3   15.10    0.54
   3  -6  -3   33.44    1.14
   3   6  -3   33.93    1.18
   2  -6  -3   43.72    1.47
  -1  -6   3   19.75    0.70
   1  -6  -3   19.71    0.68
   0  -6   3    3.98    0.18
   0  -6  -3    4.09    0.17
   0   6  -3    4.28    0.18
  -1  -6  -3    0.22    0.04
   1  -6   3    0.14    0.04
  -1  -6  -3    0.23    0.05
  -1   6  -3    0.18    0.04
  -2  -6  -3    7.94    0.29
  -2  -6  -3    8.19    0.33
   2  -6   3    8.39    0.31
   2  -6   3    8.46    0.32
  -2   6  -3    7.95    0.33
   3  -6   3    0.49    0.06
   3  -6   3    0.52    0.07
  -3  -6  -3    0.76    0.07
  -3   6  -3    0.65    0.07
   3   6   3    0.58    0.06
  -4  -6  -3   13.16    0.50
   4  -6   3   13.04    0.48
   4  -6   3   13.31    0.48
  -4   6  -3   13.34    0.51
   4   6   3   13.29    0.48
   5  -6   3    1.50    0.11
  -5  -6  -3    1.50    0.10
   5  -6   3    1.41    0.10
   5   6   3    1.60    0.10
  -5   6  -3    1.61    0.11
   6  -6   3    3.16    0.15
  -6  -6  -3    3.07    0.15
   6  -6   3    2.78    0.15
   6   6   3    3.09    0.15
  -6   6  -3    2.69    0.15
   7  -6   3    1.46    0.11
  -7  -6  -3    1.36    0.10
  -7   6  -3    1.27    0.10
   7   6   3    1.36    0.10
   8  -6   3    1.45    0.11
  -8  -6  -3    1.50    0.11
  -8   6  -3    1.60    0.12
   8   6   3    1.91    0.13
   9  -6   3    6.11    0.27
  -9  -6  -3    6.21    0.27
  -9   6  -3    6.12    0.28
   9   6   3    6.64    0.28
  10  -6   3    0.98    0.10
 -10  -6  -3    1.13    0.10
 -10   6  -3    1.16    0.11
  10   6   3    1.27    0.12
  11   6   3    0.41    0.10
 -11   6  -3    0.52    0.09
  11  -7  -3    0.22    0.08
 -11   7   3    0.14    0.07
  10  -7  -3    2.81    0.17
  10   7  -3    2.94    0.19
 -10   7   3    3.07    0.18
   9  -7  -3    0.54    0.09
   9   7  -3    0.69    0.10
  -9   7   3    0.56    0.09
   8  -7  -3    2.67    0.16
   8   7  -3    2.87    0.16
   7  -7  -3    2.60    0.15
   7   7  -3    2.78    0.16
   6  -7  -3    2.05    0.13
   6   7  -3    1.96    0.13
  -5  -7   3    0.07    0.04
   5  -7  -3    0.03    0.05
   5   7  -3   -0.04    0.05
   4  -7  -3    1.06    0.09
   4   7  -3    1.07    0.10
   3  -7  -3    2.85    0.15
   3   7  -3    3.01    0.15
   2  -7  -3    8.20    0.31
  -2  -7   3    7.95    0.31
  -1  -7   3    4.02    0.18
   1  -7  -3    3.90    0.17
   0  -7  -3   12.34    0.45
   0  -7   3   12.32    0.46
   0  -7   3   12.67    0.46
   1  -7   3    2.97    0.14
   1  -7   3    2.87    0.15
  -1  -7  -3    2.70    0.13
  -1  -7  -3    2.95    0.16
  -1   7  -3    2.80    0.15
  -2  -7  -3   18.06    0.69
   2  -7   3   19.12    0.66
   2  -7   3   18.55    0.66
  -2   7  -3   18.00    0.70
  -3  -7  -3    6.91    0.29
   3  -7   3    7.06    0.28
  -3   7  -3    6.60    0.29
   4  -7   3    0.64    0.08
  -4  -7  -3    0.56    0.07
  -4   7  -3    0.61    0.07
  -5  -7  -3    2.65    0.14
   5  -7   3    2.87    0.16
  -5   7  -3    2.77    0.16
   6  -7   3    0.96    0.09
  -6  -7  -3    1.06    0.09
  -6   7  -3    1.03    0.10
   7  -7   3    0.94    0.10
  -7  -7  -3    1.10    0.10
  -7   7  -3    0.88    0.10
  -8  -7  -3    1.24    0.10
   8  -7   3    1.25    0.11
   8   7   3    1.16    0.11
  -8   7  -3    1.21    0.12
  -9  -7  -3    1.58    0.12
   9  -7   3    1.66    0.13
  -9   7  -3    1.76    0.14
   9   7   3    1.67    0.14
  10  -7   3   -0.09    0.06
 -10  -7  -3   -0.03    0.06
 -10   7  -3   -0.16    0.06
  10   7   3   -0.03    0.07
  11  -7   3    0.02    0.06
  10  -8  -3    0.39    0.09
  10   8  -3    0.44    0.10
   9  -8  -3    0.87    0.10
   9   8  -3    0.82    0.11
   8  -8  -3    0.85    0.10
   8   8  -3    1.12    0.11
   7  -8  -3    0.31    0.08
   7   8  -3    0.22    0.07
   6  -8  -3    0.20    0.07
   6   8  -3    0.17    0.07
   5  -8  -3    3.65    0.19
   5   8  -3    3.80    0.19
   4  -8  -3    0.89    0.09
   4   8  -3    1.16    0.11
   3  -8  -3    0.52    0.07
  -3  -8   3    0.61    0.07
  -2  -8   3    7.25    0.29
   2  -8  -3    6.95    0.28
  -1  -8   3    0.53    0.07
   1  -8  -3    0.57    0.07
   0  -8   3    0.35    0.07
   0  -8  -3    0.34    0.06
  -1  -8  -3    0.15    0.06
   1  -8   3    0.15    0.06
  -1  -8  -3    0.31    0.06
   2  -8   3    2.80    0.15
  -2  -8  -3    2.53    0.15
  -3  -8  -3    0.66    0.08
   3  -8   3    0.79    0.09
  -3   8  -3    0.71    0.08
   4  -8   3    1.91    0.13
  -4  -8  -3    1.80    0.12
  -4   8  -3    1.73    0.13
  -5  -8  -3    0.31    0.06
   5  -8   3    0.33    0.07
  -5   8  -3    0.25    0.06
  -6  -8  -3    0.12    0.06
   6  -8   3    0.40    0.08
  -6   8  -3    0.23    0.07
  -7  -8  -3    1.25    0.11
   7  -8   3    1.18    0.11
  -7   8  -3    1.26    0.12
  -8  -8  -3    0.19    0.07
   8  -8   3    0.44    0.08
  -8   8  -3    0.30    0.08
   9  -8   3    0.11    0.07
  -9  -8  -3   -0.03    0.06
   8  -9  -3   -0.02    0.07
   7  -9  -3    0.11    0.07
   6  -9  -3    0.37    0.08
   5  -9  -3    0.71    0.10
   4  -9  -3    0.38    0.08
  -4  -9   3    0.41    0.07
  -3  -9   3    1.44    0.11
   3  -9  -3    1.33    0.11
  -2  -9   3    0.27    0.06
   2  -9  -3    0.21    0.06
  -1  -9   3    0.06    0.06
   1  -9  -3    0.00    0.05
   0  -9  -3    1.70    0.12
   0  -9   3    1.73    0.13
   1  -9   3    0.91    0.10
  -1  -9  -3    0.91    0.09
   2  -9   3    5.41    0.25
  -2  -9  -3    5.28    0.25
  -3  -9  -3    5.58    0.26
   3  -9   3    5.49    0.26
   4  -9   3    1.64    0.14
  -4  -9  -3    1.88    0.13
  -4   9  -3    1.74    0.13
  -5  -9  -3    4.50    0.22
   5  -9   3    4.45    0.23
  -5   9  -3    4.48    0.23
   6  -9   3    0.34    0.08
  -6  -9  -3    0.38    0.08
  -6   9  -3    0.45    0.09
  -7  -9  -3    3.60    0.19
   7  -9   3    3.55    0.21
  -7   9  -3    3.33    0.20
  -8  -9  -3    0.00    0.07
   5 -10  -3    0.27    0.08
   4 -10  -3    0.22    0.08
   3 -10  -3    0.57    0.09
   2 -10  -3    0.60    0.09
  -2 -10   3    0.64    0.09
  -1 -10   3    1.16    0.11
   1 -10  -3    1.14    0.11
   0 -10  -3    1.52    0.13
   0 -10   3    1.47    0.13
   1 -10   3    0.04    0.07
  -1 -10  -3    0.04    0.07
   2 -10   3    0.39    0.09
  -2 -10  -3    0.45    0.09
  -3 -10  -3    0.60    0.09
   3 -10   3    0.89    0.11
   4 -10   3    5.61    0.28
  -4 -10  -3    5.99    0.28
  -5 -10  -3    1.34    0.13
  -1 -11   3    0.02    0.07
   0 -11   3   -0.09    0.06
  15   0  -4    0.06    0.09
  14   0  -4   -0.14    0.07
  13   0  -4    0.28    0.08
  12   0  -4   -0.03    0.06
  11   0  -4    1.38    0.11
  10   0  -4    9.42    0.37
  10   0  -4    9.71    0.34
   9   0  -4    9.28    0.33
   9   0  -4    9.21    0.36
   8   0  -4    0.15    0.05
   8   0  -4    0.22    0.04
  -7   0   4   48.61    1.75
   7   0  -4   49.12    1.70
   7   0  -4   50.11    1.63
  -6   0   4  141.01    5.12
   6   0  -4  143.68    4.74
   6   0  -4  149.42    4.92
  -5   0   4   57.18    2.04
   5   0  -4   58.16    1.90
   5   0  -4   57.70    1.97
   4   0  -4   38.46    1.27
   4   0  -4   38.25    1.32
   3   0  -4    1.16    0.05
   3   0  -4    1.10    0.06
   2   0  -4   73.72    2.61
   1   0  -4    0.83    0.04
  -1   0   4    0.85    0.05
   1   0  -4    0.80    0.04
   0   0  -4   57.67    2.03
   0   0   4   57.01    1.95
   0   0  -4   56.91    1.88
  -2   0  -4   21.41    0.76
   2   0   4   20.84    0.73
  -2   0  -4   20.77    0.69
  -3   0  -4  206.60    6.84
  -3   0  -4  217.75    7.42
   3   0   4  202.42    7.10
   4   0   4   24.24    0.85
   5   0   4    3.04    0.12
  -5   0  -4    3.17    0.14
   6   0   4    4.89    0.18
   7   0   4    7.33    0.30
  -7   0  -4    7.84    0.30
  -8   0  -4    5.83    0.24
   8   0   4    5.64    0.25
  -9   0  -4    2.10    0.13
   9   0   4    1.91    0.13
  10   0   4   -0.01    0.06
 -10   0  -4    0.01    0.05
  11   0   4   -0.03    0.06
 -11   0  -4    0.01    0.05
  12   0   4    2.15    0.15
 -12   0  -4    2.30    0.15
 -13   0  -4    0.19    0.08
  13   0   4    0.17    0.08
  14  -1  -4    0.12    0.08
  14   1  -4    0.21    0.09
  13  -1  -4    0.49    0.09
  13   1  -4    0.38    0.09
  12  -1  -4    0.09    0.06
  12   1  -4    0.11    0.07
  11  -1  -4    2.65    0.13
  11  -1  -4    2.70    0.15
  11   1  -4    2.56    0.15
  10  -1  -4    1.10    0.09
  10  -1  -4    1.22    0.08
  10   1  -4    1.17    0.08
  10   1  -4    1.03    0.10
   9  -1  -4   18.71    0.66
   9  -1  -4   17.65    0.63
   9   1  -4   18.72    0.67
   9   1  -4   18.26    0.62
   8  -1  -4   15.78    0.57
   8  -1  -4   16.88    0.60
   8   1  -4   17.30    0.60
  -8   1   4   16.36    0.61
   8   1  -4   16.66    0.56
  -7  -1   4   50.91    1.83
   7  -1  -4   52.80    1.77
   7  -1  -4   52.33    1.71
  -7   1   4   50.70    1.84
   7   1  -4   50.10    1.70
   7   1  -4   52.81    1.78
   6  -1  -4    4.92    0.19
   6  -1  -4    4.83    0.18
  -6  -1   4    4.93    0.18
  -6   1   4    4.49    0.18
   6   1  -4    4.57    0.18
   6   1  -4    4.83    0.19
   5  -1  -4   10.67    0.38
   5  -1  -4   10.78    0.37
   5   1  -4   10.85    0.39
   5   1  -4   10.66    0.37
  -5   1   4   10.70    0.39
   4  -1  -4   19.47    0.68
   4  -1  -4   19.42    0.66
   4   1  -4   19.73    0.65
   4   1  -4   19.47    0.68
   3  -1  -4   71.21    2.47
   3   1  -4   74.64    2.39
   3   1  -4   72.47    2.48
   2  -1  -4   48.72    1.59
   2  -1  -4   49.39    1.71
   2   1  -4   45.36    1.71
  -2   1   4   49.82    1.64
   2   1  -4   48.23    1.65
   1  -1  -4   32.32    1.04
   1  -1  -4   31.82    1.12
   1   1  -4   29.99    1.11
  -1   1   4   31.29    1.07
   0  -1  -4  161.96    5.37
   0  -1  -4  160.72    5.81
   0   1  -4  163.86    5.37
   0   1  -4  166.49    5.80
   0   1   4  165.55    5.56
  -1  -1  -4   65.47    2.11
  -1   1  -4   65.24    2.11
   1   1   4   62.00    2.19
  -2  -1  -4   88.89    3.07
  -2  -1  -4   88.32    2.83
  -2   1  -4   90.05    3.07
  -2   1  -4   90.89    2.83
   2   1   4   73.85    2.94
  -3  -1  -4   81.73    3.55
  -3  -1  -4  104.08    3.28
  -3   1  -4  108.49    3.56
   3   1   4  106.54    3.42
   4  -1   4   14.68    0.50
  -4  -1  -4   13.58    0.51
   4   1   4   14.37    0.50
  -4   1  -4   12.64    0.51
  -5  -1  -4   13.59    0.49
   5  -1   4   13.28    0.45
   5  -1   4   12.94    0.48
   5   1   4   12.92    0.48
   5   1   4   13.40    0.44
   6  -1   4    0.35    0.04
  -6  -1  -4    0.43    0.05
   6  -1   4    0.43    0.06
  -6   1  -4    0.47    0.05
   6   1   4    0.35    0.05
   7  -1   4    0.53    0.05
   7  -1   4    0.52    0.07
  -7  -1  -4    0.54    0.06
   7   1   4    0.65    0.07
  -7   1  -4    0.55    0.06
  -8  -1  -4    4.80    0.21
   8  -1   4    4.77    0.22
   8   1   4    4.90    0.22
  -8   1  -4    5.07    0.22
   9  -1   4    2.82    0.15
  -9  -1  -4    2.62    0.15
   9   1   4    2.82    0.15
  -9   1  -4    2.34    0.14
 -10  -1  -4    0.14    0.06
  10  -1   4    0.24    0.07
  10   1   4    0.36    0.07
 -10   1  -4    0.23    0.06
  11  -1   4    0.59    0.09
 -11  -1  -4    0.64    0.08
 -11   1  -4    0.63    0.09
  11   1   4    0.67    0.09
 -12  -1  -4    0.28    0.07
  12  -1   4    0.22    0.08
 -12   1  -4    0.19    0.08
  12   1   4    0.28    0.09
  13  -1   4    0.89    0.11
 -13  -1  -4    0.81    0.10
  13   1   4    0.94    0.12
 -13   1  -4    0.85    0.11
  14   2  -4    0.23    0.09
  13   2  -4   -0.02    0.08
  12  -2  -4    1.59    0.12
  12  -2  -4    1.54    0.10
  12   2  -4    1.44    0.13
  11  -2  -4    0.44    0.06
  11  -2  -4    0.38    0.07
  11   2  -4    0.30    0.07
  10  -2  -4    3.49    0.16
  10  -2  -4    3.35    0.16
  10   2  -4    3.50    0.18
   9  -2  -4    1.70    0.10
   9  -2  -4    1.73    0.11
  -9   2   4    1.69    0.10
   9   2  -4    1.65    0.09
   9   2  -4    1.64    0.11
   8  -2  -4    1.96    0.11
   8  -2  -4    2.03    0.11
  -8   2   4    1.99    0.10
   8   2  -4    2.19    0.12
   8   2  -4    2.00    0.09
   7  -2  -4    4.87    0.19
   7  -2  -4    5.01    0.19
   7   2  -4    4.86    0.20
  -7   2   4    4.74    0.20
   7   2  -4    4.81    0.18
  -6  -2   4    6.70    0.24
   6  -2  -4    6.73    0.25
   6  -2  -4    6.65    0.25
  -6   2   4    6.57    0.25
   6   2  -4    6.56    0.24
   6   2  -4    6.55    0.26
   5  -2  -4    6.82    0.26
  -5  -2   4    7.21    0.25
   5  -2  -4    7.31    0.26
  -5   2   4    6.94    0.27
   5   2  -4    7.07    0.25
   5   2  -4    7.12    0.27
   4  -2  -4    0.09    0.03
   4  -2  -4    0.20    0.02
  -4  -2   4    0.12    0.01
   4   2  -4    0.08    0.03
   4   2  -4    0.08    0.02
   3  -2  -4   73.90    2.53
   3  -2  -4   75.93    2.45
   3   2  -4   73.93    2.45
   2  -2  -4   46.68    1.54
  -2   2   4   47.24    1.59
   2   2  -4   46.76    1.66
   2   2  -4   46.23    1.54
  -1  -2   4   63.50    2.54
   1  -2  -4   77.98    2.45
   1   2  -4   75.48    2.64
  -1   2   4   80.99    2.53
   0  -2  -4   12.35    0.41
   0  -2  -4   11.24    0.45
   0  -2   4   12.60    0.43
   0   2   4   12.40    0.42
   0   2  -4   11.92    0.44
   0   2  -4   12.71    0.41
   1  -2   4   19.62    0.68
  -1  -2  -4   19.69    0.71
  -1  -2  -4   19.93    0.65
   1   2   4   19.30    0.68
  -1   2  -4   20.29    0.65
  -1   2  -4   18.53    0.71
   2  -2   4   16.94    0.61
  -2  -2  -4   17.20    0.57
  -2  -2  -4   17.40    0.63
  -2   2  -4   16.70    0.63
  -2   2  -4   17.90    0.58
   3  -2   4   11.85    0.43
  -3  -2  -4   11.33    0.39
   3   2   4   11.80    0.42
  -3   2  -4   12.15    0.44
   4  -2   4    4.29    0.19
  -4  -2  -4    4.62    0.19
  -4   2  -4    5.03    0.19
   4   2   4    4.60    0.19
  -5  -2  -4    1.84    0.09
   5  -2   4    1.86    0.09
   5  -2   4    1.78    0.10
   5   2   4    1.95    0.10
   6  -2   4   14.00    0.54
  -6  -2  -4   15.14    0.55
   6  -2   4   15.47    0.51
  -6   2  -4   13.69    0.55
   6   2   4   15.46    0.54
   7  -2   4    6.68    0.28
   7  -2   4    7.00    0.26
  -7  -2  -4    6.95    0.28
   7   2   4    7.25    0.29
  -7   2  -4    7.31    0.29
   8  -2   4   11.10    0.42
  -8  -2  -4   10.56    0.42
   8   2   4   10.60    0.42
  -8   2  -4   11.42    0.43
   9  -2   4    3.35    0.18
  -9  -2  -4    3.43    0.17
  -9   2  -4    3.78    0.18
   9   2   4    3.48    0.18
 -10  -2  -4    0.98    0.09
  10  -2   4    1.09    0.11
  10   2   4    1.41    0.12
 -10   2  -4    1.18    0.10
 -11  -2  -4    1.45    0.12
  11  -2   4    1.44    0.13
  11   2   4    1.48    0.13
 -11   2  -4    1.51    0.12
 -12  -2  -4    2.06    0.14
  12  -2   4    1.92    0.14
 -12   2  -4    2.05    0.15
  12   2   4    2.11    0.15
 -13  -2  -4    0.09    0.07
  13  -2   4    0.10    0.08
 -13   2  -4    0.12    0.08
  13   2   4    0.14    0.09
  14   3  -4    0.72    0.11
  13   3  -4    0.63    0.11
  12  -3  -4    0.85    0.09
  12   3  -4    0.96    0.11
  11  -3  -4    0.77    0.08
  11   3  -4    0.79    0.10
  10  -3  -4    1.97    0.11
  10   3  -4    1.78    0.13
   9  -3  -4    1.65    0.10
   9   3  -4    1.66    0.12
  -9   3   4    1.83    0.11
   8  -3  -4    5.27    0.20
   8  -3  -4    4.89    0.21
   8   3  -4    5.06    0.22
   8   3  -4    5.09    0.19
  -8   3   4    5.25    0.22
   7  -3  -4    0.76    0.06
   7  -3  -4    0.84    0.07
  -7   3   4    0.69    0.06
   7   3  -4    0.68    0.07
   7   3  -4    0.82    0.05
   6  -3  -4    5.37    0.20
  -6  -3   4    5.10    0.19
   6  -3  -4    5.00    0.19
  -6   3   4    4.97    0.21
   6   3  -4    4.90    0.18
   5  -3  -4    5.88    0.21
  -5  -3   4    5.91    0.21
   5  -3  -4    5.68    0.22
   5   3  -4    5.60    0.20
   5   3  -4    5.30    0.23
   4  -3  -4    5.38    0.19
  -4  -3   4    5.43    0.20
   4   3  -4    5.29    0.19
   4   3  -4    5.51    0.22
   3  -3  -4   23.83    0.78
   3   3  -4   23.15    0.81
   3   3  -4   22.38    0.77
   2  -3  -4   53.61    1.73
   2   3  -4   51.34    1.80
   2   3  -4   52.20    1.86
   2   3  -4   52.06    1.72
  -1  -3   4    9.98    0.36
   1  -3  -4   10.06    0.35
   1   3  -4    9.93    0.35
  -1   3   4   10.06    0.34
   0  -3  -4   56.99    1.86
   0  -3  -4   55.91    2.02
   0  -3   4   56.32    1.93
   0   3   4   56.53    1.92
   0   3  -4   56.76    2.01
  -1  -3  -4   52.71    1.92
  -1  -3  -4   51.94    1.77
   1  -3   4   53.44    1.84
   1   3   4   53.82    1.83
  -1   3  -4   56.27    1.92
  -1   3  -4   54.04    1.77
   2  -3   4   21.64    0.71
  -2  -3  -4   20.22    0.66
  -2   3  -4   20.92    0.73
   2   3   4   17.34    0.69
   3  -3   4    2.12    0.11
  -3  -3  -4    2.45    0.08
  -3  -3  -4    2.20    0.11
  -3   3  -4    2.41    0.11
   3   3   4    2.29    0.11
   4  -3   4   36.54    1.30
  -4  -3  -4   38.07    1.35
  -4   3  -4   37.67    1.35
   4   3   4   37.51    1.30
   5  -3   4   10.19    0.36
  -5  -3  -4   10.01    0.38
   5  -3   4    9.82    0.38
   5   3   4   10.06    0.38
  -6  -3  -4    4.47    0.19
   6  -3   4    4.36    0.19
   6  -3   4    4.43    0.20
  -6   3  -4    4.73    0.20
   6   3   4    4.55    0.20
   7  -3   4    8.02    0.31
  -7  -3  -4    7.72    0.31
   7  -3   4    7.49    0.29
  -7   3  -4    8.01    0.32
   7   3   4    7.70    0.31
   8  -3   4    4.49    0.21
   8  -3   4    4.58    0.19
  -8  -3  -4    4.68    0.20
   8   3   4    4.53    0.21
  -8   3  -4    4.62    0.21
  -9  -3  -4    7.46    0.30
   9  -3   4    7.25    0.30
   9   3   4    7.67    0.31
  -9   3  -4    7.17    0.31
 -10  -3  -4    2.21    0.13
  10  -3   4    2.53    0.15
 -10   3  -4    2.35    0.15
  10   3   4    2.03    0.15
 -11  -3  -4    0.57    0.08
  11  -3   4    0.58    0.09
 -11   3  -4    0.52    0.09
  11   3   4    0.49    0.09
  12  -3   4    0.12    0.08
 -12  -3  -4    0.19    0.07
 -12   3  -4    0.13    0.08
  12   3   4    0.18    0.08
  13  -3   4   -0.04    0.07
 -13   3  -4    0.25    0.08
  13  -4  -4    0.16    0.07
  13   4  -4    0.17    0.09
  12  -4  -4    0.17    0.06
  12   4  -4    0.13    0.08
  11  -4  -4    0.05    0.05
  11   4  -4    0.04    0.06
  10  -4  -4    0.28    0.06
 -10   4   4    0.33    0.06
  10   4  -4    0.33    0.07
   9  -4  -4    0.01    0.05
  -9   4   4    0.03    0.04
   9   4  -4   -0.03    0.05
   8  -4  -4    0.25    0.05
   8   4  -4    0.19    0.06
  -8   4   4    0.29    0.05
   7  -4  -4    2.31    0.12
   7   4  -4    2.15    0.13
   7   4  -4    2.10    0.10
  -7   4   4    2.39    0.12
   6  -4  -4   21.12    0.70
   6   4  -4   20.20    0.68
  -6   4   4   19.90    0.75
   6   4  -4   20.11    0.73
  -5  -4   4   10.33    0.39
   5   4  -4   10.79    0.37
   5   4  -4   10.92    0.40
   4  -4  -4   21.74    0.72
   4   4  -4   20.43    0.70
   4   4  -4   20.49    0.74
   3  -4  -4   18.97    0.63
   3   4  -4   18.02    0.62
   3   4  -4   18.15    0.66
   2  -4  -4    7.25    0.27
   2   4  -4    7.30    0.28
   2   4  -4    7.40    0.26
  -1  -4   4    6.50    0.25
   1  -4  -4    6.64    0.24
   1   4  -4    6.53    0.24
   1   4  -4    6.41    0.25
   0  -4  -4    5.47    0.20
   0  -4   4    5.44    0.21
   0  -4  -4    5.46    0.22
   0   4   4    5.36    0.19
   0   4  -4    5.40    0.22
   1  -4   4    7.62    0.29
  -1  -4  -4    7.71    0.27
  -1  -4  -4    7.92    0.30
   1   4   4    7.84    0.28
  -1   4  -4    7.55    0.30
   2  -4   4   28.16    0.96
  -2  -4  -4   26.95    0.91
   2   4   4   27.40    0.95
  -2   4  -4   27.25    1.00
  -3  -4  -4   27.70    0.94
   3  -4   4   28.97    0.99
   3   4   4   28.39    0.98
  -3   4  -4   28.52    1.03
  -4  -4  -4   11.95    0.45
   4  -4   4   12.49    0.45
   4   4   4   11.76    0.44
  -4   4  -4   12.11    0.46
   5  -4   4   25.69    0.87
  -5  -4  -4   26.08    0.93
   5  -4   4   25.17    0.90
  -5   4  -4   25.89    0.94
   5   4   4   25.10    0.90
   6  -4   4   26.60    0.91
  -6  -4  -4   26.95    0.98
   6  -4   4   26.15    0.94
  -6   4  -4   26.54    0.98
   6   4   4   27.37    0.94
   7  -4   4    7.26    0.29
  -7  -4  -4    7.35    0.30
   7  -4   4    7.35    0.30
   7   4   4    7.58    0.30
  -7   4  -4    7.46    0.31
  -8  -4  -4    2.89    0.15
   8  -4   4    2.97    0.15
   8  -4   4    3.01    0.16
   8   4   4    2.95    0.16
  -8   4  -4    3.19    0.17
  -9  -4  -4    1.45    0.11
   9  -4   4    1.38    0.11
   9  -4   4    1.55    0.11
   9   4   4    1.37    0.11
  -9   4  -4    1.40    0.12
  10  -4   4    0.08    0.06
 -10  -4  -4    0.09    0.06
 -10   4  -4    0.07    0.07
  10   4   4    0.02    0.07
  11  -4   4    1.03    0.11
 -11  -4  -4    1.16    0.11
  11   4   4    0.95    0.11
 -11   4  -4    1.03    0.11
  12  -4   4    0.58    0.10
 -12  -4  -4    0.57    0.09
 -12   4  -4    0.68    0.10
  12   4   4    0.60    0.10
  13  -5  -4    0.21    0.07
  13   5  -4    0.20    0.10
  12  -5  -4    0.14    0.06
  12   5  -4    0.15    0.09
  11  -5  -4    0.27    0.07
  11   5  -4    0.31    0.08
  10  -5  -4    0.33    0.06
 -10   5   4    0.42    0.07
  10   5  -4    0.56    0.09
   9  -5  -4    0.31    0.06
   9   5  -4    0.37    0.07
  -9   5   4    0.36    0.06
   8  -5  -4    0.09    0.05
  -8   5   4   -0.03    0.04
   8   5  -4   -0.01    0.05
   7  -5  -4    1.33    0.10
   7   5  -4    1.59    0.08
   7   5  -4    1.46    0.11
   6  -5  -4   10.11    0.37
   6   5  -4   10.10    0.35
   6   5  -4    9.66    0.38
  -5  -5   4    3.68    0.16
   5  -5  -4    3.69    0.17
   5   5  -4    3.60    0.15
   5   5  -4    3.97    0.18
   4  -5  -4   32.27    1.09
   4   5  -4   32.37    1.13
   4   5  -4   32.01    1.08
   3  -5  -4    2.89    0.13
   3   5  -4    2.81    0.12
   3   5  -4    2.75    0.14
   2  -5  -4   10.48    0.37
  -2  -5   4   10.27    0.38
   2   5  -4   10.58    0.37
  -1  -5   4    2.76    0.13
   1  -5  -4    2.91    0.13
   1   5  -4    3.07    0.13
   0  -5  -4    7.47    0.27
   0  -5   4    7.53    0.28
   0  -5  -4    6.77    0.29
   0   5  -4    7.64    0.29
  -1  -5  -4    5.69    0.21
   1  -5   4    6.06    0.23
  -1   5  -4    6.11    0.24
   1   5   4    5.64    0.21
   2  -5   4    1.80    0.10
  -2  -5  -4    1.84    0.08
   2   5   4    1.86    0.09
  -2   5  -4    1.84    0.11
  -3  -5  -4    4.37    0.18
   3  -5   4    3.85    0.17
   3   5   4    3.67    0.16
  -3   5  -4    3.83    0.18
   4  -5   4    0.14    0.05
   4  -5   4    0.11    0.05
  -4  -5  -4    0.14    0.04
   4   5   4    0.14    0.04
  -4   5  -4    0.11    0.04
   5  -5   4    4.17    0.18
  -5  -5  -4    4.05    0.18
   5  -5   4    3.95    0.18
  -5   5  -4    4.04    0.19
   5   5   4    4.27    0.18
  -6  -5  -4    0.97    0.08
   6  -5   4    0.87    0.08
   6  -5   4    1.00    0.09
   6   5   4    1.06    0.09
  -6   5  -4    0.98    0.09
   7  -5   4    0.93    0.08
   7  -5   4    0.87    0.08
  -7  -5  -4    0.88    0.08
   7   5   4    0.85    0.08
  -7   5  -4    0.76    0.08
   8  -5   4    0.41    0.07
  -8  -5  -4    0.28    0.06
   8  -5   4    0.36    0.06
   8   5   4    0.36    0.07
  -8   5  -4    0.34    0.07
  -9  -5  -4   -0.01    0.05
   9  -5   4    0.03    0.05
   9  -5   4    0.08    0.06
  -9   5  -4    0.09    0.06
   9   5   4   -0.01    0.06
 -10  -5  -4    0.56    0.08
  10  -5   4    0.80    0.10
  10   5   4    0.68    0.10
 -10   5  -4    0.59    0.09
 -11  -5  -4    0.40    0.08
  11   5   4    0.44    0.10
 -11   5  -4    0.47    0.09
  12  -6  -4    0.51    0.09
  12   6  -4    0.59    0.11
  11  -6  -4    0.75    0.09
  11   6  -4    0.98    0.12
  10  -6  -4    0.21    0.07
  10   6  -4    0.09    0.07
 -10   6   4    0.17    0.06
   9  -6  -4    1.06    0.10
   9   6  -4    1.10    0.11
   8  -6  -4    1.02    0.09
   8   6  -4    1.29    0.12
   7  -6  -4    4.38    0.20
   7   6  -4    4.24    0.20
   6  -6  -4    9.17    0.35
   6   6  -4    8.84    0.36
   6   6  -4    8.99    0.33
  -5  -6   4   14.42    0.53
   5  -6  -4   14.06    0.51
   5   6  -4   14.05    0.53
   4  -6  -4   12.27    0.44
   4   6  -4   12.14    0.46
   3  -6  -4   39.59    1.34
   3   6  -4   39.78    1.39
   2  -6  -4    3.18    0.15
  -2  -6   4    3.25    0.15
   1  -6  -4    5.08    0.20
  -1  -6   4    4.99    0.21
   0  -6   4    2.10    0.12
   0  -6  -4    2.18    0.11
   0   6  -4    2.06    0.12
  -1  -6  -4    2.03    0.10
  -1  -6  -4    2.22    0.12
   1  -6   4    2.02    0.11
  -1   6  -4    2.00    0.11
   2  -6   4    1.01    0.08
  -2  -6  -4    1.00    0.07
  -2  -6  -4    1.07    0.09
  -2   6  -4    0.97    0.08
  -3  -6  -4    1.97    0.11
   3  -6   4    1.74    0.11
   3  -6   4    1.55    0.11
  -3   6  -4    1.69    0.11
  -4  -6  -4    8.71    0.35
   4  -6   4    8.68    0.34
   4  -6   4    8.52    0.34
   4   6   4    8.85    0.33
  -4   6  -4    8.63    0.35
   5  -6   4    1.17    0.09
  -5  -6  -4    1.27    0.10
   5  -6   4    1.07    0.10
   5   6   4    1.22    0.09
  -5   6  -4    1.36    0.10
  -6  -6  -4    4.33    0.20
   6  -6   4    3.98    0.19
   6  -6   4    4.21    0.20
   6   6   4    4.36    0.19
  -6   6  -4    4.09    0.20
   7  -6   4    5.04    0.22
   7  -6   4    4.89    0.22
  -7  -6  -4    4.88    0.22
  -7   6  -4    4.93    0.24
   7   6   4    5.24    0.22
   8  -6   4    2.10    0.13
  -8  -6  -4    1.97    0.13
   8   6   4    2.09    0.14
  -8   6  -4    2.24    0.15
  -9  -6  -4    0.19    0.06
   9  -6   4    0.22    0.07
  -9   6  -4    0.21    0.07
   9   6   4    0.12    0.07
  10  -6   4    0.24    0.07
 -10  -6  -4    0.25    0.07
 -10   6  -4    0.41    0.08
  10   6   4    0.23    0.08
 -11  -6  -4    0.23    0.07
  11   6   4    0.27    0.09
  11  -7  -4    0.50    0.09
  11   7  -4    0.69    0.11
  10  -7  -4    1.96    0.14
  10   7  -4    1.76    0.15
   9  -7  -4    2.36    0.15
   9   7  -4    2.36    0.16
   8  -7  -4    2.35    0.14
   8   7  -4    2.24    0.15
   7  -7  -4    0.26    0.07
   7   7  -4    0.32    0.07
   6  -7  -4    0.01    0.05
   6   7  -4   -0.01    0.06
   5  -7  -4    1.89    0.11
   5   7  -4    1.75    0.12
   4  -7  -4    1.16    0.10
   4   7  -4    1.05    0.10
  -3  -7   4   11.12    0.42
   3  -7  -4   11.02    0.41
  -2  -7   4   10.13    0.38
   2  -7  -4    9.78    0.37
  -1  -7   4    9.83    0.37
   1  -7  -4    9.81    0.36
   0  -7   4   10.86    0.41
   0  -7  -4   11.17    0.43
   0  -7  -4   10.38    0.39
  -1  -7  -4    9.25    0.35
   1  -7   4    9.65    0.36
  -1  -7  -4    9.70    0.38
  -1   7  -4    9.41    0.38
   2  -7   4    7.82    0.31
   2  -7   4    8.14    0.32
  -2  -7  -4    8.40    0.33
  -2   7  -4    7.71    0.33
  -3  -7  -4    0.29    0.06
   3  -7   4    0.32    0.06
   3  -7   4    0.18    0.06
  -3   7  -4    0.21    0.05
  -4  -7  -4    0.33    0.06
   4  -7   4    0.30    0.07
  -4   7  -4    0.29    0.06
  -5  -7  -4    1.09    0.10
   5  -7   4    0.98    0.10
  -5   7  -4    1.11    0.10
   6  -7   4    0.13    0.06
  -6  -7  -4    0.26    0.06
  -6   7  -4    0.19    0.06
   7  -7   4    1.69    0.12
  -7  -7  -4    1.51    0.11
  -7   7  -4    1.36    0.12
  -8  -7  -4    1.46    0.12
   8  -7   4    1.60    0.12
  -8   7  -4    1.55    0.13
   9  -7   4    0.52    0.08
  -9  -7  -4    0.48    0.08
  -9   7  -4    0.37    0.08
 -10  -7  -4    0.20    0.07
  10  -7   4    0.17    0.07
  10   8  -4    0.26    0.09
   9  -8  -4    0.11    0.07
   9   8  -4    0.10    0.08
   8  -8  -4    1.35    0.12
   8   8  -4    1.29    0.13
   7  -8  -4    0.65    0.09
   7   8  -4    0.83    0.10
   6  -8  -4    2.08    0.14
   6   8  -4    2.23    0.15
   5  -8  -4    0.27    0.07
   5   8  -4    0.32    0.07
   4  -8  -4    0.10    0.06
  -4  -8   4    0.07    0.05
  -3  -8   4    0.16    0.06
   3  -8  -4    0.09    0.06
   2  -8  -4    0.35    0.06
  -2  -8   4    0.38    0.06
   1  -8  -4    1.65    0.11
  -1  -8   4    1.66    0.11
   0  -8   4    4.04    0.19
   0  -8  -4    3.83    0.19
   0  -8  -4    3.84    0.18
  -1  -8  -4    1.61    0.12
   1  -8   4    1.66    0.12
   2  -8   4    0.46    0.08
  -2  -8  -4    0.53    0.07
  -2   8  -4    0.44    0.07
   3  -8   4    0.00    0.05
  -3  -8  -4    0.00    0.05
  -3   8  -4   -0.01    0.05
   4  -8   4   -0.07    0.05
  -4  -8  -4   -0.08    0.05
  -4   8  -4    0.04    0.05
  -5  -8  -4    0.13    0.06
   5  -8   4    0.21    0.07
  -5   8  -4    0.14    0.06
  -6  -8  -4   -0.09    0.05
   6  -8   4   -0.11    0.06
  -6   8  -4    0.01    0.05
   7  -8   4    0.12    0.07
  -7  -8  -4   -0.03    0.06
  -7   8  -4    0.11    0.07
  -8  -8  -4    0.22    0.07
   8  -8   4    0.21    0.08
  -8   8  -4    0.38    0.08
  -9  -8  -4    0.45    0.08
   9   9  -4   -0.01    0.08
   8  -9  -4    0.28    0.08
   8   9  -4    0.37    0.09
   7  -9  -4    0.18    0.07
   6  -9  -4    0.67    0.09
   5  -9  -4    0.02    0.06
   4  -9  -4    0.66    0.09
  -4  -9   4    0.76    0.08
  -3  -9   4    0.00    0.05
   3  -9  -4    0.08    0.06
  -2  -9   4    0.18    0.06
   2  -9  -4    0.12    0.06
   1  -9  -4    0.07    0.06
  -1  -9   4    0.21    0.07
   0  -9  -4    2.32    0.15
   0  -9   4    2.19    0.15
  -1  -9  -4    3.66    0.19
   1  -9   4    3.45    0.19
  -2  -9  -4    3.51    0.19
   2  -9   4    3.36    0.19
   3  -9   4    5.88    0.27
  -3  -9  -4    5.70    0.27
  -3   9  -4    5.77    0.27
  -4  -9  -4    0.63    0.09
   4  -9   4    0.73    0.10
  -4   9  -4    0.66    0.09
  -5  -9  -4    2.43    0.16
   5  -9   4    2.56    0.17
  -5   9  -4    2.45    0.17
  -6  -9  -4    0.17    0.07
   6  -9   4    0.33    0.09
  -6   9  -4    0.24    0.08
  -7  -9  -4    0.22    0.08
   5 -10  -4    0.04    0.07
   4 -10  -4    0.41    0.08
   3 -10  -4    0.78    0.10
   2 -10  -4    0.01    0.06
  -2 -10   4    0.03    0.07
   1 -10  -4    0.53    0.09
  -1 -10   4    0.68    0.09
   0 -10   4    0.07    0.07
   0 -10  -4    0.07    0.07
   1 -10   4    4.09    0.22
  -1 -10  -4    4.15    0.22
  -2 -10  -4    3.50    0.19
   2 -10   4    3.51    0.20
  -3 -10  -4    0.77    0.10
   3 -10   4    0.87    0.11
  -4 -10  -4    2.31    0.16
  -1 -11   4    0.21    0.08
  15   0  -5    0.29    0.09
  14   0  -5    0.00    0.07
  13   0  -5    0.05    0.07
  12   0  -5    3.82    0.19
  11   0  -5    0.38    0.06
  11   0  -5    0.32    0.07
  10   0  -5    1.08    0.10
  10   0  -5    1.20    0.08
   9   0  -5   11.30    0.44
   9   0  -5   12.05    0.41
   8   0  -5   20.42    0.69
   8   0  -5   19.94    0.72
   7   0  -5   -0.02    0.04
   7   0  -5    0.01    0.04
   6   0  -5   15.29    0.56
   6   0  -5   16.02    0.53
   5   0  -5    0.08    0.03
   5   0  -5   -0.05    0.03
   4   0  -5    1.60    0.09
   4   0  -5    1.65    0.08
   4   0  -5    2.07    0.07
   3   0  -5    0.00    0.02
   3   0  -5    0.01    0.01
   3   0  -5   -0.01    0.02
   2   0  -5   10.01    0.35
   2   0  -5   10.32    0.37
   1   0  -5    0.45    0.03
   1   0  -5    0.44    0.03
   0   0   5   42.30    1.56
   0   0  -5   48.54    1.62
   1   0   5  277.78    9.28
  -1   0  -5  265.67    8.94
  -1   0  -5  275.34    9.67
  -2   0  -5   20.65    0.72
   2   0   5   19.82    0.70
  -2   0  -5   19.00    0.66
   3   0   5   -0.03    0.03
  -3   0  -5    0.00    0.01
  -3   0  -5    0.02    0.02
   4   0   5   22.68    0.82
  -4   0  -5   24.09    0.85
   5   0   5    0.06    0.03
  -6   0  -5    1.81    0.10
   6   0   5    1.39    0.10
  -7   0  -5    0.21    0.05
   7   0   5    0.14    0.05
   8   0   5   15.19    0.56
  -8   0  -5   14.99    0.57
   9   0   5    0.15    0.06
  -9   0  -5    0.11    0.06
  10   0   5    1.77    0.14
 -10   0  -5    1.78    0.13
  11   0   5   -0.05    0.07
 -11   0  -5   -0.10    0.05
 -12   0  -5    1.36    0.13
  12   0   5    1.26    0.12
 -13   0  -5    0.33    0.09
  14   1  -5    0.11    0.08
  13  -1  -5    0.20    0.08
  13   1  -5    0.28    0.08
  12  -1  -5    1.28    0.11
  12   1  -5    1.30    0.12
  11  -1  -5    2.07    0.11
  11  -1  -5    1.89    0.13
  11   1  -5    1.94    0.13
  10  -1  -5    6.88    0.28
  10  -1  -5    6.70    0.26
  10   1  -5    6.55    0.28
  10   1  -5    6.91    0.25
   9  -1  -5   15.70    0.57
   9  -1  -5   15.14    0.54
   9   1  -5   15.57    0.57
   9   1  -5   15.90    0.54
   8  -1  -5    1.09    0.09
   8  -1  -5    1.25    0.08
   8   1  -5    1.22    0.08
   8   1  -5    1.35    0.10
   7  -1  -5   17.84    0.63
   7  -1  -5   18.01    0.61
  -7   1   5   17.57    0.64
   7   1  -5   17.87    0.64
   7   1  -5   17.67    0.60
   6  -1  -5    3.84    0.15
   6  -1  -5    4.06    0.16
   6   1  -5    3.57    0.15
   6   1  -5    3.69    0.16
   5  -1  -5    4.34    0.17
   5  -1  -5    4.38    0.17
   5   1  -5    4.55    0.16
   5   1  -5    4.37    0.18
   4  -1  -5   70.29    2.45
   4  -1  -5   71.27    2.37
   4   1  -5   74.07    2.37
   4   1  -5   72.39    2.46
   3  -1  -5   88.26    3.08
   3   1  -5   85.69    2.86
   3   1  -5   86.97    2.97
   2  -1  -5   29.82    1.06
   2  -1  -5   29.94    0.98
  -2  -1   5   30.95    1.02
  -2   1   5   30.19    1.02
   2   1  -5   27.32    1.05
  -1  -1   5   36.06    1.24
   1  -1  -5   35.77    1.19
   1  -1  -5   35.41    1.29
  -1   1   5   36.45    1.24
   1   1  -5   36.35    1.29
   1   1  -5   36.76    1.20
   0  -1  -5   81.12    2.54
   0  -1   5   79.73    2.64
   0   1  -5   67.30    2.75
   0   1  -5   81.89    2.54
  -1  -1  -5  257.68    8.43
   1  -1   5  263.80    8.74
  -1  -1  -5  261.68    9.13
  -1   1  -5  262.55    8.44
  -1   1  -5  266.50    9.12
   1   1   5  231.64    8.74
  -2  -1  -5    0.86    0.04
  -2  -1  -5    0.84    0.05
   2  -1   5    0.74    0.06
  -2   1  -5    0.79    0.05
  -2   1  -5    0.65    0.04
   2   1   5    0.70    0.06
  -3  -1  -5    7.28    0.25
  -3  -1  -5    7.50    0.29
   3   1   5    7.43    0.28
  -3   1  -5    7.27    0.26
  -3   1  -5    8.17    0.29
   4  -1   5    3.37    0.15
  -4  -1  -5    3.27    0.14
  -6  -1  -5   27.54    1.02
   6  -1   5   27.59    0.99
   6  -1   5   28.44    0.94
  -6   1  -5   28.06    1.02
   6   1   5   28.63    0.99
  -7  -1  -5    0.45    0.06
   7  -1   5    0.19    0.06
  -7   1  -5    0.36    0.05
   7   1   5    0.28    0.06
   8  -1   5    2.25    0.13
  -8  -1  -5    2.02    0.13
   8   1   5    2.38    0.14
  -8   1  -5    2.24    0.13
   9  -1   5    0.49    0.08
  -9  -1  -5    0.34    0.07
  -9   1  -5    0.44    0.07
   9   1   5    0.37    0.07
  10  -1   5    0.15    0.07
 -10  -1  -5    0.08    0.06
 -10   1  -5    0.09    0.06
  10   1   5    0.13    0.06
  11  -1   5    2.71    0.17
 -11  -1  -5    2.52    0.16
  11   1   5    2.80    0.17
 -11   1  -5    2.63    0.16
  12  -1   5    0.85    0.11
 -12  -1  -5    0.79    0.10
  12   1   5    0.64    0.11
 -12   1  -5    0.70    0.10
 -13  -1  -5    0.33    0.09
 -13   1  -5    0.27    0.09
  14   2  -5    0.39    0.09
  13   2  -5    0.07    0.08
  12  -2  -5    1.13    0.10
  12   2  -5    1.32    0.12
  11  -2  -5    0.05    0.05
  11  -2  -5    0.02    0.06
  11   2  -5   -0.04    0.06
  10  -2  -5    5.82    0.23
  10  -2  -5    5.39    0.22
  10   2  -5    5.58    0.25
   9  -2  -5    2.32    0.12
   9  -2  -5    2.22    0.12
   9   2  -5    2.31    0.13
   9   2  -5    2.26    0.11
   8  -2  -5    0.73    0.07
   8  -2  -5    0.78    0.07
   8   2  -5    0.64    0.05
  -8   2   5    0.68    0.06
   8   2  -5    0.67    0.07
   7  -2  -5   12.37    0.44
   7  -2  -5   12.48    0.43
   7   2  -5   11.67    0.45
   7   2  -5   11.98    0.42
  -7   2   5   12.34    0.45
   6  -2  -5    5.83    0.22
   6  -2  -5    5.90    0.22
   6   2  -5    5.78    0.21
   6   2  -5    5.87    0.24
   5  -2  -5   43.56    1.53
   5  -2  -5   46.00    1.49
   5   2  -5   44.63    1.54
   5   2  -5   44.57    1.48
   4  -2  -5   -0.01    0.01
   4  -2  -5    0.02    0.02
   4   2  -5    0.06    0.02
   4   2  -5    0.18    0.04
   3  -2  -5   27.42    0.89
  -3   2   5   27.38    0.91
   3   2  -5   25.52    0.93
   3   2  -5   27.33    0.95
   3   2  -5   25.76    0.89
   2  -2  -5   13.12    0.44
  -2  -2   5   12.11    0.46
   2   2  -5   13.09    0.44
   2   2  -5   12.99    0.47
  -2   2   5   13.38    0.45
   1  -2  -5   71.43    2.35
   1  -2  -5   71.55    2.54
   1   2  -5   69.28    2.53
  -1   2   5   73.30    2.43
   0  -2  -5   13.57    0.51
   0  -2  -5   13.71    0.47
   0   2  -5   14.75    0.47
   0   2   5   13.64    0.49
  -1  -2  -5    1.53    0.06
   1  -2   5    1.40    0.08
  -1   2  -5    1.48    0.07
  -1   2  -5    1.49    0.08
  -2  -2  -5   15.22    0.51
  -2  -2  -5   15.35    0.56
   2  -2   5   15.34    0.55
   2   2   5   14.53    0.54
  -2   2  -5   15.65    0.56
  -2   2  -5   15.59    0.52
   3  -2   5   16.95    0.60
  -3  -2  -5   15.73    0.55
  -3  -2  -5   16.94    0.61
   3   2   5   16.13    0.59
  -3   2  -5   17.63    0.61
   4  -2   5    0.38    0.05
   4   2   5    0.46    0.05
  -4   2  -5    0.39    0.04
  -5  -2  -5   13.31    0.54
   5  -2   5   15.05    0.53
   5   2   5   15.43    0.53
   6  -2   5   19.35    0.71
   6  -2   5   19.43    0.67
  -6  -2  -5   19.76    0.73
  -6   2  -5   19.73    0.73
   6   2   5   19.81    0.71
  -7  -2  -5    3.46    0.16
   7  -2   5    3.07    0.15
   7  -2   5    3.17    0.17
  -7   2  -5    3.64    0.17
   7   2   5    3.50    0.17
   8  -2   5   16.87    0.63
  -8  -2  -5   16.76    0.64
   8   2   5   17.45    0.64
  -8   2  -5   17.46    0.65
   9  -2   5    6.83    0.30
  -9  -2  -5    6.74    0.29
   9   2   5    7.08    0.30
  -9   2  -5    7.47    0.30
 -10  -2  -5    3.63    0.19
  10  -2   5    3.51    0.19
 -10   2  -5    3.70    0.19
  10   2   5    3.74    0.19
  11  -2   5    0.52    0.09
 -11  -2  -5    0.53    0.08
  11   2   5    0.58    0.10
 -11   2  -5    0.43    0.08
  12  -2   5    0.49    0.09
 -12  -2  -5    0.37    0.08
  12   2   5    0.56    0.10
 -12   2  -5    0.38    0.09
 -13  -2  -5    0.09    0.08
  14   3  -5    0.44    0.10
  13  -3  -5    0.20    0.07
  13   3  -5    0.17    0.08
  12  -3  -5    0.30    0.07
  12   3  -5    0.15    0.07
  11  -3  -5    1.27    0.10
  11   3  -5    1.25    0.11
  10  -3  -5    1.45    0.10
  10   3  -5    1.45    0.12
   9  -3  -5    0.16    0.05
   9   3  -5    0.14    0.04
   9   3  -5    0.18    0.06
   8  -3  -5    3.08    0.15
   8   3  -5    3.14    0.13
   8   3  -5    3.22    0.16
  -8   3   5    3.16    0.14
   7  -3  -5    4.27    0.18
   7   3  -5    4.22    0.16
   7   3  -5    4.14    0.19
   6  -3  -5    0.83    0.07
   6  -3  -5    0.82    0.05
   6   3  -5    0.65    0.05
   4  -3  -5   13.60    0.46
   4   3  -5   12.86    0.45
  -4   3   5   13.35    0.45
   4   3  -5   12.33    0.47
   3  -3  -5    9.53    0.33
   3   3  -5    9.22    0.35
   3   3  -5    9.22    0.33
  -3   3   5    9.65    0.33
   2  -3  -5   13.36    0.45
  -2  -3   5   13.46    0.47
   2   3  -5   12.85    0.48
   2   3  -5   12.91    0.45
  -2   3   5   12.82    0.45
   1  -3  -5    6.13    0.24
  -1  -3   5    6.19    0.24
   1  -3  -5    6.25    0.22
  -1   3   5    5.98    0.22
   1   3  -5    6.15    0.22
   0  -3  -5    1.34    0.06
   0  -3  -5    1.36    0.07
   0  -3   5    1.28    0.08
   0   3   5    1.24    0.06
   0   3  -5    1.67    0.08
   0   3  -5    1.05    0.06
   1  -3   5   12.33    0.44
  -1  -3  -5   11.83    0.41
  -1  -3  -5   11.66    0.45
  -1   3  -5   12.45    0.45
  -1   3  -5   12.44    0.42
  -2  -3  -5   10.63    0.40
  -2  -3  -5   10.30    0.36
   2  -3   5   10.40    0.39
   2   3   5   10.77    0.38
  -2   3  -5   11.22    0.40
   3  -3   5    5.15    0.22
  -3  -3  -5    5.29    0.18
  -3   3  -5    5.53    0.22
   3   3   5    5.20    0.21
   4  -3   5   23.93    0.86
  -4   3  -5   24.39    0.89
   4   3   5   24.75    0.86
  -5  -3  -5   51.44    1.87
   5  -3   5   51.50    1.80
   5   3   5   52.39    1.80
  -5   3  -5   53.28    1.88
  -6  -3  -5    8.82    0.35
   6  -3   5    8.88    0.35
   6  -3   5    9.15    0.33
  -6   3  -5    9.15    0.36
   6   3   5    9.02    0.35
   7  -3   5    4.56    0.19
  -7  -3  -5    4.32    0.20
   7  -3   5    4.45    0.20
  -7   3  -5    4.55    0.21
   7   3   5    4.42    0.20
  -8  -3  -5    3.60    0.17
   8  -3   5    3.64    0.16
   8  -3   5    3.43    0.18
  -8   3  -5    3.50    0.18
   8   3   5    3.56    0.18
   9  -3   5    1.30    0.11
  -9  -3  -5    1.31    0.10
   9   3   5    1.28    0.11
  -9   3  -5    0.96    0.10
  10  -3   5    0.13    0.07
 -10  -3  -5    0.14    0.06
 -10   3  -5    0.11    0.06
  10   3   5    0.15    0.07
 -11  -3  -5    0.36    0.08
  11  -3   5    0.23    0.08
  11   3   5    0.34    0.09
 -11   3  -5    0.37    0.08
  12  -3   5    0.06    0.08
 -12  -3  -5   -0.06    0.07
  12   3   5    0.17    0.08
 -12   3  -5    0.15    0.08
  13  -4  -5    0.42    0.08
  13   4  -5    0.35    0.10
  12  -4  -5    0.33    0.07
  12   4  -5    0.39    0.09
  11  -4  -5    0.51    0.07
  11   4  -5    0.72    0.09
  10  -4  -5    1.23    0.10
  10   4  -5    1.13    0.11
   9  -4  -5    0.75    0.07
  -9   4   5    0.91    0.08
   9   4  -5    0.93    0.09
   8  -4  -5    0.28    0.05
   8   4  -5    0.28    0.04
   8   4  -5    0.23    0.06
   7  -4  -5    2.52    0.13
   7   4  -5    2.54    0.11
   7   4  -5    2.53    0.14
   6  -4  -5   23.15    0.79
   6   4  -5   22.52    0.77
   6   4  -5   23.35    0.82
   5  -4  -5    2.30    0.13
   5   4  -5    3.07    0.15
   5   4  -5    3.06    0.12
   4  -4  -5    2.67    0.12
   4   4  -5    2.54    0.11
   4   4  -5    2.62    0.13
   3  -4  -5   13.37    0.46
   3   4  -5   13.10    0.46
   3   4  -5   13.50    0.49
  -2  -4   5   14.33    0.52
   2  -4  -5   14.57    0.50
   2   4  -5   14.55    0.50
   2   4  -5   14.75    0.53
  -1  -4   5   19.98    0.72
   1  -4  -5   20.66    0.69
   1  -4  -5   20.61    0.75
   1   4  -5   20.16    0.74
   1   4  -5   20.26    0.69
   0  -4  -5   16.29    0.54
   0  -4   5   15.90    0.57
   0  -4  -5   16.07    0.59
   0   4  -5   16.46    0.59
   0   4   5   15.17    0.55
  -1  -4  -5    4.49    0.17
  -1  -4  -5    4.55    0.19
   1  -4   5    4.42    0.19
  -1   4  -5    4.64    0.19
  -2  -4  -5    0.30    0.03
   2  -4   5    0.35    0.05
   2   4   5    0.34    0.04
  -2   4  -5    0.36    0.04
   3  -4   5   23.15    0.82
   3   4   5   23.55    0.81
  -3   4  -5   23.10    0.85
  -4  -4  -5   44.58    1.60
   4  -4   5   44.40    1.54
   4   4   5   44.58    1.53
  -4   4  -5   44.15    1.60
  -5  -4  -5    7.39    0.29
   5  -4   5    6.63    0.28
   5  -4   5    7.02    0.27
  -5   4  -5    7.23    0.30
   5   4   5    7.02    0.28
   6  -4   5    9.10    0.35
   6  -4   5    8.92    0.33
  -6  -4  -5    8.62    0.35
  -6   4  -5    8.56    0.35
   6   4   5    8.75    0.34
   7  -4   5    4.61    0.20
  -7  -4  -5    4.54    0.20
   7  -4   5    4.56    0.21
  -7   4  -5    4.58    0.21
   7   4   5    4.82    0.21
   8  -4   5    0.10    0.06
  -8  -4  -5    0.09    0.05
   8  -4   5    0.17    0.05
   8   4   5    0.04    0.05
  -8   4  -5    0.06    0.06
   9  -4   5    2.60    0.15
  -9  -4  -5    2.66    0.14
   9   4   5    2.58    0.16
  -9   4  -5    2.57    0.16
 -10  -4  -5    0.57    0.08
  10  -4   5    0.62    0.09
 -10   4  -5    0.57    0.09
  10   4   5    0.72    0.09
  11  -4   5    0.86    0.10
 -11  -4  -5    0.73    0.09
  11   4   5    0.86    0.11
 -11   4  -5    0.87    0.11
  12  -4   5    0.04    0.08
 -12  -4  -5    0.06    0.07
  13  -5  -5   -0.08    0.06
  12  -5  -5    0.94    0.10
  12   5  -5    0.88    0.12
  11  -5  -5    0.76    0.09
  11   5  -5    1.11    0.12
  10  -5  -5    0.38    0.07
  10   5  -5    0.31    0.08
   9  -5  -5    0.53    0.07
   9   5  -5    0.45    0.08
   8  -5  -5    1.29    0.10
   8   5  -5    1.55    0.11
   7  -5  -5    1.27    0.10
   7   5  -5    1.33    0.08
   7   5  -5    1.43    0.11
   6  -5  -5    8.55    0.33
   6   5  -5    8.88    0.32
   6   5  -5    8.98    0.35
   5  -5  -5    1.15    0.09
   5   5  -5    1.33    0.08
   5   5  -5    1.18    0.10
   4  -5  -5   12.46    0.44
   4   5  -5   12.68    0.47
   4   5  -5   12.18    0.43
   3  -5  -5    9.97    0.36
   3   5  -5   10.09    0.36
  -2  -5   5    3.01    0.14
   2  -5  -5    2.98    0.13
   2   5  -5    3.04    0.13
  -1  -5   5    0.78    0.07
   1  -5  -5    0.79    0.06
   1  -5  -5    0.81    0.07
   1   5  -5    0.91    0.07
   1   5  -5    0.88    0.06
   0  -5  -5   13.82    0.51
   0  -5  -5   13.58    0.47
   0  -5   5   13.50    0.49
   0   5  -5   13.41    0.51
  -1  -5  -5    2.37    0.12
  -1  -5  -5    2.20    0.10
   1  -5   5    2.44    0.12
  -1   5  -5    2.14    0.12
   2  -5   5    2.01    0.11
  -2  -5  -5    1.87    0.10
  -2  -5  -5    1.90    0.08
   2   5   5    1.85    0.09
  -2   5  -5    1.68    0.11
   3  -5   5   13.10    0.49
  -3  -5  -5   13.14    0.50
  -3   5  -5   13.07    0.51
   3   5   5   13.46    0.47
  -4  -5  -5    5.07    0.21
   4  -5   5    4.96    0.21
  -4   5  -5    4.79    0.22
   4   5   5    4.88    0.20
  -5  -5  -5    6.17    0.26
   5  -5   5    6.17    0.25
   5  -5   5    6.16    0.26
   5   5   5    6.32    0.25
  -5   5  -5    5.87    0.26
   6  -5   5    0.84    0.08
   6  -5   5    0.94    0.09
  -6  -5  -5    0.88    0.08
  -6   5  -5    1.19    0.10
   6   5   5    1.04    0.09
  -7  -5  -5    0.04    0.05
   7  -5   5    0.12    0.05
   7  -5   5    0.06    0.06
   7   5   5    0.02    0.05
  -7   5  -5    0.03    0.05
  -8  -5  -5    0.48    0.07
   8  -5   5    0.44    0.07
   8  -5   5    0.39    0.06
  -8   5  -5    0.40    0.07
   8   5   5    0.55    0.08
  -9  -5  -5    0.02    0.05
   9  -5   5    0.02    0.06
   9  -5   5    0.14    0.06
   9   5   5    0.00    0.06
  -9   5  -5    0.16    0.07
  10  -5   5   -0.05    0.06
 -10  -5  -5    0.05    0.06
  10   5   5    0.01    0.07
 -10   5  -5    0.01    0.06
 -11  -5  -5    0.10    0.07
 -11   5  -5    0.24    0.08
  11   5   5    0.10    0.08
  12  -6  -5    0.22    0.08
  12   6  -5    0.32    0.10
  11  -6  -5    1.46    0.12
  11   6  -5    1.69    0.15
  10  -6  -5    0.06    0.06
  10   6  -5    0.07    0.07
   9  -6  -5    3.96    0.20
   9   6  -5    4.34    0.21
   8  -6  -5    2.75    0.15
   8   6  -5    2.78    0.16
   7  -6  -5    6.19    0.25
   7   6  -5    5.88    0.26
   6  -6  -5    4.10    0.19
   6   6  -5    3.87    0.20
   6   6  -5    4.10    0.17
   5  -6  -5    9.74    0.37
   5   6  -5    9.94    0.36
   5   6  -5    9.79    0.39
   4  -6  -5    1.76    0.11
   4   6  -5    1.55    0.12
   4   6  -5    1.61    0.09
   3  -6  -5    0.45    0.06
  -3  -6   5    0.62    0.07
  -2  -6   5    1.76    0.11
   2  -6  -5    1.90    0.11
  -1  -6   5    1.35    0.09
   1  -6  -5    1.41    0.09
   1   6  -5    1.56    0.09
   0  -6  -5    3.76    0.18
   0  -6  -5    3.81    0.16
   0  -6   5    3.93    0.17
   0   6  -5    3.80    0.18
  -1  -6  -5    2.66    0.12
   1  -6   5    2.76    0.14
  -1  -6  -5    2.59    0.14
  -1   6  -5    2.64    0.14
   2  -6   5    7.55    0.30
  -2  -6  -5    7.50    0.31
  -2   6  -5    7.53    0.31
   3  -6   5    2.26    0.13
  -3  -6  -5    2.49    0.13
  -3   6  -5    2.24    0.13
   4  -6   5    6.78    0.27
  -4  -6  -5    6.77    0.28
   4  -6   5    6.40    0.27
  -4   6  -5    6.50    0.28
   5  -6   5    3.41    0.17
   5  -6   5    3.28    0.17
  -5  -6  -5    3.65    0.17
  -5   6  -5    3.09    0.17
   6  -6   5    0.59    0.08
   6  -6   5    0.75    0.08
  -6  -6  -5    0.78    0.08
   6   6   5    0.88    0.08
  -6   6  -5    0.73    0.08
   7  -6   5    1.75    0.12
   7  -6   5    1.59    0.12
  -7  -6  -5    1.76    0.12
   7   6   5    1.77    0.12
  -7   6  -5    1.60    0.12
   8  -6   5    1.91    0.13
  -8  -6  -5    1.94    0.13
   8  -6   5    1.92    0.13
   8   6   5    1.95    0.14
  -8   6  -5    1.86    0.13
  -9  -6  -5    0.67    0.08
   9  -6   5    0.58    0.08
  -9   6  -5    0.75    0.10
   9   6   5    0.81    0.10
 -10  -6  -5    0.19    0.07
  10   6   5    0.27    0.08
 -10   6  -5    0.14    0.08
  11   6   5    0.66    0.11
  11  -7  -5    1.13    0.12
  11   7  -5    1.33    0.14
  10  -7  -5    0.97    0.11
  10   7  -5    1.09    0.12
   9  -7  -5    0.12    0.07
   9   7  -5    0.11    0.08
   8  -7  -5    0.82    0.09
   8   7  -5    0.88    0.10
   7  -7  -5    0.74    0.09
   7   7  -5    0.73    0.09
   6  -7  -5    4.28    0.20
   6   7  -5    4.33    0.21
   5  -7  -5    9.89    0.37
   5   7  -5    9.64    0.39
   4  -7  -5    6.82    0.28
   3  -7  -5    4.67    0.21
  -3  -7   5    4.90    0.21
   2  -7  -5   14.42    0.52
  -2  -7   5   14.72    0.54
   1  -7  -5    5.57    0.22
  -1  -7   5    5.52    0.24
   0  -7  -5    3.87    0.17
   0  -7  -5    3.92    0.19
   0  -7   5    3.78    0.18
   0   7  -5    4.01    0.19
  -1  -7  -5    0.83    0.08
   1  -7   5    0.81    0.09
  -1   7  -5    0.80    0.08
  -2  -7  -5    7.82    0.32
   2  -7   5    7.60    0.31
  -2   7  -5    7.46    0.32
   3  -7   5    0.16    0.06
  -3  -7  -5    0.22    0.06
   3  -7   5    0.31    0.06
  -3   7  -5    0.31    0.06
   4  -7   5    0.61    0.08
   4  -7   5    0.54    0.08
  -4  -7  -5    0.64    0.07
  -4   7  -5    0.59    0.08
   5  -7   5    0.99    0.10
  -5  -7  -5    1.18    0.09
  -5   7  -5    1.22    0.11
  -6  -7  -5    0.11    0.06
   6  -7   5    0.09    0.06
  -6   7  -5    0.00    0.06
  -7  -7  -5    2.26    0.14
   7  -7   5    2.07    0.14
  -7   7  -5    2.22    0.15
   8  -7   5    0.63    0.09
  -8  -7  -5    0.43    0.08
  -8   7  -5    0.61    0.09
  -9  -7  -5    0.15    0.07
   9  -7   5    0.27    0.07
  -9   7  -5    0.16    0.07
  10  -7   5   -0.01    0.07
  10   8  -5    0.37    0.10
   9  -8  -5    0.68    0.10
   9   8  -5    0.75    0.11
   8  -8  -5    1.31    0.11
   8   8  -5    1.11    0.12
   7  -8  -5    1.13    0.11
   7   8  -5    1.58    0.14
   6  -8  -5    1.68    0.13
   6   8  -5    1.64    0.14
   5  -8  -5    0.91    0.10
   4  -8  -5    0.08    0.06
  -4  -8   5   -0.01    0.05
  -3  -8   5    0.45    0.07
   3  -8  -5    0.48    0.07
  -2  -8   5    2.65    0.15
   2  -8  -5    2.65    0.14
  -1  -8   5    1.11    0.10
   1  -8  -5    0.79    0.09
   1  -8  -5    1.03    0.09
   0  -8  -5    2.79    0.16
   0  -8   5    3.05    0.16
   0  -8  -5    2.85    0.14
   1  -8   5    0.11    0.06
  -1  -8  -5    0.13    0.06
  -1   8  -5    0.19    0.06
   2  -8   5    2.27    0.14
  -2  -8  -5    2.01    0.14
  -2   8  -5    2.14    0.14
  -3  -8  -5    0.69    0.08
   3  -8   5    0.56    0.08
  -3   8  -5    0.57    0.08
  -4  -8  -5    0.01    0.06
   4  -8   5    0.05    0.05
  -4   8  -5   -0.03    0.05
   5  -8   5    0.01    0.06
  -5  -8  -5    0.09    0.06
  -5   8  -5    0.12    0.06
   6  -8   5    0.59    0.09
  -6  -8  -5    0.39    0.07
  -6   8  -5    0.46    0.08
  -7  -8  -5    0.15    0.07
   7  -8   5    0.35    0.08
  -7   8  -5    0.52    0.09
   8  -8   5    0.60    0.10
  -8  -8  -5    0.65    0.09
   8   9  -5    0.20    0.09
   7  -9  -5    0.07    0.07
   7   9  -5    0.13    0.08
   6  -9  -5    0.00    0.06
  -6  -9   5    0.01    0.06
  -5  -9   5   -0.01    0.06
   5  -9  -5    0.02    0.06
   4  -9  -5    0.45    0.08
   3  -9  -5    1.03    0.10
   2  -9  -5    1.42    0.11
   1  -9  -5    1.75    0.14
   1  -9  -5    1.86    0.12
  -1  -9   5    1.85    0.13
   0  -9   5    6.02    0.27
   0  -9  -5    6.31    0.28
  -1  -9  -5    3.95    0.21
   1  -9   5    4.36    0.21
  -2  -9  -5    1.94    0.13
   2  -9   5    1.87    0.14
   3  -9   5    0.36    0.08
  -3  -9  -5    0.33    0.08
  -3   9  -5    0.21    0.07
   4  -9   5    1.64    0.14
  -4  -9  -5    1.90    0.13
  -4   9  -5    1.56    0.13
   5  -9   5    2.96    0.19
  -5  -9  -5    3.24    0.18
  -5   9  -5    2.66    0.17
  -6  -9  -5    0.16    0.08
   6  -9   5    0.15    0.08
  -6   9  -5    0.19    0.07
   5 -10  -5    0.46    0.09
   4 -10  -5    0.74    0.10
  -3 -10   5    0.64    0.09
   3 -10  -5    0.59    0.09
  -2 -10   5    0.86    0.10
   2 -10  -5    1.04    0.11
   1 -10  -5    3.58    0.20
  -1 -10   5    3.66    0.20
   0 -10   5    1.94    0.15
   0 -10  -5    1.84    0.15
   1 -10   5    0.74    0.11
  -1 -10  -5    0.71    0.10
   2 -10   5    1.68    0.14
  -2 -10  -5    1.51    0.14
   3 -10   5    2.05    0.16
  -3 -10  -5    2.06    0.15
  15   0  -6    0.91    0.12
  14   0  -6    0.74    0.11
  13   0  -6   -0.02    0.07
  12   0  -6    1.95    0.14
  11   0  -6    3.56    0.18
  11   0  -6    3.86    0.16
  10   0  -6    3.75    0.18
  10   0  -6    3.32    0.15
   9   0  -6    3.81    0.16
   9   0  -6    3.97    0.18
   8   0  -6    8.90    0.32
   8   0  -6    8.71    0.34
   7   0  -6    7.95    0.29
   7   0  -6    8.04    0.31
   6   0  -6    1.74    0.10
   6   0  -6    1.93    0.09
   5   0  -6    2.23    0.11
   5   0  -6    2.31    0.10
   4   0  -6    3.79    0.14
   4   0  -6    3.79    0.14
   4   0  -6    3.65    0.15
  -3   0   6   15.04    0.53
   3   0  -6   15.09    0.54
   2   0  -6   14.65    0.50
  -2   0   6   14.66    0.52
   2   0  -6   15.23    0.53
   1   0  -6    0.00    0.01
   1   0  -6    0.03    0.02
  -1   0   6    0.00    0.02
   0   0   6   10.38    0.38
   0   0  -6   10.50    0.38
   0   0  -6   10.46    0.36
  -1   0  -6    0.13    0.02
   1   0   6    0.10    0.03
  -1   0  -6    0.09    0.02
   2   0   6   30.79    1.06
  -2   0  -6   30.64    1.10
  -2   0  -6   30.13    1.01
  -3   0  -6    0.12    0.02
  -3   0  -6    0.15    0.03
   3   0   6    0.14    0.04
  -4   0  -6    1.50    0.08
   4   0   6    1.15    0.08
  -4   0  -6    1.17    0.06
   5   0   6    2.76    0.13
  -5   0  -6    2.22    0.12
   6   0   6    0.24    0.06
  -6   0  -6    0.26    0.05
   7   0   6   11.67    0.47
  -7   0  -6   12.92    0.48
   8   0   6   10.92    0.42
  -8   0  -6   10.29    0.42
   9   0   6    1.36    0.11
  -9   0  -6    1.19    0.11
  10   0   6    1.64    0.13
 -10   0  -6    1.61    0.12
 -11   0  -6    0.41    0.09
  11   0   6    0.52    0.09
  12   0   6    0.67    0.11
 -12   0  -6    0.61    0.10
  14   1  -6    0.59    0.10
  13   1  -6    0.41    0.08
  12  -1  -6    0.33    0.06
  12  -1  -6    0.42    0.08
  12   1  -6    0.45    0.08
  11  -1  -6    0.96    0.09
  11  -1  -6    1.02    0.08
  11   1  -6    0.96    0.10
  11   1  -6    0.83    0.07
  10  -1  -6    3.89    0.17
  10  -1  -6    4.09    0.18
  10   1  -6    3.69    0.18
  10   1  -6    3.79    0.16
   9  -1  -6    2.64    0.13
   9  -1  -6    2.49    0.13
   9   1  -6    2.47    0.14
   9   1  -6    2.65    0.12
   8  -1  -6    3.39    0.15
   8  -1  -6    3.47    0.15
   8   1  -6    3.48    0.15
   8   1  -6    3.15    0.16
   7  -1  -6    9.95    0.36
   7  -1  -6    9.78    0.35
   7   1  -6    9.90    0.35
   7   1  -6    9.74    0.37
   6  -1  -6    3.91    0.16
   6  -1  -6    3.92    0.16
   6   1  -6    3.93    0.15
   6   1  -6    3.60    0.17
   5  -1  -6    9.97    0.36
   5  -1  -6   10.09    0.37
   5   1  -6   10.82    0.38
   5   1  -6   10.04    0.36
   4  -1  -6    4.48    0.17
   4  -1  -6    4.36    0.17
   4   1  -6    4.43    0.17
   4   1  -6    4.32    0.18
   3  -1  -6    1.44    0.07
   3  -1  -6    1.55    0.07
   3   1  -6    1.40    0.06
   3   1  -6    1.43    0.07
   2  -1  -6   58.21    1.85
  -2  -1   6   59.97    1.92
   2  -1  -6   51.18    1.99
   2   1  -6   57.59    1.99
   2   1  -6   53.20    1.85
   1  -1  -6   47.34    1.55
  -1  -1   6   47.02    1.61
   1   1  -6   47.80    1.55
   1   1  -6   45.71    1.67
   0  -1  -6   21.20    0.74
   0  -1   6   20.48    0.72
   0  -1  -6   21.30    0.69
   0   1  -6   20.91    0.69
   0   1  -6   18.65    0.74
   0   1   6   21.10    0.72
  -1  -1  -6   29.34    1.02
  -1  -1  -6   28.04    0.94
   1  -1   6   27.69    0.99
  -1   1  -6   28.53    0.94
   1   1   6   27.79    0.98
  -1   1  -6   28.53    1.02
  -2  -1  -6    4.24    0.15
  -2  -1  -6    4.59    0.17
   2  -1   6    4.17    0.18
  -2   1  -6    4.23    0.17
   2   1   6    4.03    0.17
  -2   1  -6    4.37    0.16
  -3  -1  -6    9.23    0.34
  -3  -1  -6    8.53    0.30
   3  -1   6    8.39    0.34
   3   1   6    8.97    0.33
  -3   1  -6    9.19    0.31
  -3   1  -6    9.07    0.34
  -4  -1  -6    5.11    0.18
  -4  -1  -6    4.62    0.21
   4   1   6    5.41    0.22
  -4   1  -6    5.85    0.22
  -5  -1  -6    0.17    0.04
   5  -1   6    0.09    0.04
   5   1   6    0.30    0.06
  -5   1  -6    0.42    0.05
   6  -1   6    0.42    0.04
   6  -1   6    0.44    0.07
  -6  -1  -6    0.36    0.05
   6   1   6    0.42    0.06
  -6   1  -6    0.45    0.06
   7  -1   6    2.01    0.12
  -7  -1  -6    1.80    0.11
   7   1   6    1.84    0.12
  -7   1  -6    1.54    0.11
  -8  -1  -6    0.28    0.06
   8  -1   6    0.43    0.08
   8   1   6    0.37    0.07
  -8   1  -6    0.30    0.06
   9  -1   6    1.64    0.12
  -9  -1  -6    1.85    0.12
   9   1   6    1.68    0.13
  -9   1  -6    1.67    0.12
  10  -1   6    0.07    0.07
 -10  -1  -6   -0.13    0.06
 -10   1  -6    0.01    0.06
  10   1   6   -0.03    0.06
  11  -1   6    1.11    0.12
 -11  -1  -6    1.08    0.11
 -11   1  -6    1.14    0.11
  11   1   6    1.13    0.12
  12  -1   6    1.81    0.14
 -12  -1  -6    1.58    0.13
 -12   1  -6    1.49    0.13
  12   1   6    1.31    0.14
  14   2  -6    0.27    0.09
  13   2  -6    0.56    0.09
  12  -2  -6    0.82    0.09
  12   2  -6    0.82    0.10
  11  -2  -6    0.20    0.06
  11   2  -6    0.22    0.07
  10  -2  -6    1.48    0.10
  10   2  -6    1.59    0.12
  10   2  -6    1.54    0.09
   9  -2  -6    0.01    0.04
   9  -2  -6    0.04    0.04
   9   2  -6   -0.01    0.05
   8  -2  -6    1.91    0.10
   8  -2  -6    1.82    0.10
   8   2  -6    1.78    0.12
   8   2  -6    1.82    0.09
   7  -2  -6   12.34    0.45
   7  -2  -6   12.55    0.44
   7   2  -6   12.44    0.47
   7   2  -6   12.70    0.43
   6  -2  -6    8.00    0.29
   6  -2  -6    7.93    0.29
   6   2  -6    7.73    0.31
   6   2  -6    7.76    0.28
   5  -2  -6    4.98    0.20
   5   2  -6    5.44    0.19
   5   2  -6    5.15    0.21
   4  -2  -6    0.22    0.04
   4   2  -6    0.28    0.03
  -4   2   6    0.20    0.03
   4   2  -6    0.14    0.04
   3  -2  -6   15.57    0.53
   3  -2  -6   15.24    0.56
   3   2  -6   15.49    0.53
  -3   2   6   15.71    0.54
   3   2  -6   15.42    0.56
   2  -2  -6    5.00    0.19
   2  -2  -6    5.03    0.18
  -2  -2   6    4.94    0.19
   2   2  -6    4.56    0.19
  -2   2   6    4.96    0.18
   1  -2  -6   15.12    0.54
   1  -2  -6   15.08    0.50
  -1  -2   6   14.64    0.53
  -1   2   6   14.24    0.52
   1   2  -6   15.02    0.50
   0  -2  -6    2.74    0.10
   0  -2  -6    2.68    0.11
   0   2  -6    2.68    0.11
   0   2  -6    2.60    0.11
  -1  -2  -6    0.58    0.04
  -1  -2  -6    0.65    0.05
  -1   2  -6    0.54    0.04
  -1   2  -6    0.58    0.05
   1   2   6    0.56    0.05
  -2  -2  -6    4.64    0.18
   2  -2   6    4.23    0.19
  -2  -2  -6    4.57    0.16
   2   2   6    4.50    0.18
  -2   2  -6    4.56    0.17
  -2   2  -6    4.70    0.19
  -3  -2  -6   12.12    0.44
  -3  -2  -6   11.59    0.40
   3   2   6   11.36    0.43
  -3   2  -6   12.34    0.45
   4  -2   6   36.93    1.34
   4   2   6   37.82    1.34
  -4   2  -6   40.74    1.39
   5  -2   6   21.14    0.77
  -5  -2  -6   20.61    0.79
  -5   2  -6   22.55    0.79
   5   2   6   21.47    0.77
   6  -2   6   33.00    1.12
   6  -2   6   33.46    1.17
  -6  -2  -6   32.52    1.21
  -6   2  -6   34.10    1.21
   6   2   6   33.16    1.17
   7  -2   6    8.84    0.34
  -7  -2  -6    8.15    0.34
   7   2   6    8.19    0.34
  -7   2  -6    8.69    0.34
   8  -2   6    1.98    0.13
  -8  -2  -6    1.77    0.12
   8   2   6    1.94    0.13
  -8   2  -6    2.02    0.13
   9  -2   6    2.01    0.14
  -9  -2  -6    1.93    0.13
   9   2   6    2.06    0.14
  -9   2  -6    1.96    0.13
 -10  -2  -6    1.13    0.11
  10  -2   6    0.88    0.11
 -10   2  -6    1.04    0.11
  10   2   6    1.06    0.11
 -11  -2  -6    0.36    0.08
  11  -2   6    0.44    0.09
 -11   2  -6    0.34    0.09
  11   2   6    0.48    0.09
  12  -2   6    0.38    0.10
 -12  -2  -6    0.24    0.08
 -12   2  -6    0.29    0.09
  12   2   6    0.27    0.09
  13  -3  -6    1.30    0.12
  13   3  -6    1.41    0.13
  12  -3  -6    1.22    0.11
  12   3  -6    1.27    0.12
  11  -3  -6    0.89    0.09
  11   3  -6    0.81    0.10
  10  -3  -6    0.22    0.06
  10   3  -6    0.23    0.07
   9  -3  -6    0.33    0.06
   9   3  -6    0.38    0.05
   9   3  -6    0.29    0.07
   8  -3  -6    1.06    0.09
   8   3  -6    1.16    0.10
   8   3  -6    1.14    0.07
   7  -3  -6    0.39    0.06
   7   3  -6    0.33    0.06
   7   3  -6    0.33    0.04
   6  -3  -6   11.61    0.44
   6   3  -6   12.61    0.43
   6   3  -6   12.98    0.47
   4  -3  -6   17.04    0.57
   4   3  -6   16.20    0.56
   3  -3  -6    1.41    0.08
   3  -3  -6    1.34    0.08
   3   3  -6    1.34    0.07
  -3   3   6    1.31    0.06
   3   3  -6    1.37    0.07
   2  -3  -6   12.83    0.47
   2  -3  -6   12.51    0.44
  -2  -3   6   12.02    0.46
  -2   3   6   12.56    0.44
   2   3  -6   13.39    0.44
   1  -3  -6   10.75    0.40
  -1  -3   6   10.93    0.40
   1  -3  -6   10.97    0.37
  -1   3   6   10.59    0.38
   1   3  -6   10.94    0.40
   0  -3  -6    8.09    0.32
   0  -3  -6    8.50    0.29
   0  -3   6    8.37    0.32
   0   3  -6    8.29    0.32
   0   3  -6    8.40    0.30
  -1  -3  -6    3.49    0.15
  -1  -3  -6    3.40    0.13
   1  -3   6    3.39    0.15
  -1   3  -6    3.42    0.15
  -1   3  -6    3.54    0.14
   1   3   6    3.26    0.14
   2  -3   6    0.95    0.08
  -2  -3  -6    0.89    0.05
  -2  -3  -6    0.80    0.06
  -2   3  -6    0.81    0.06
   2   3   6    0.91    0.06
  -2   3  -6    0.96    0.07
  -3  -3  -6    1.07    0.07
   3  -3   6    1.36    0.09
  -3   3  -6    1.34    0.09
   3   3   6    1.22    0.08
   4  -3   6   19.07    0.66
  -4  -3  -6   16.14    0.67
  -4   3  -6   19.27    0.68
   4   3   6   17.99    0.65
  -5  -3  -6   22.75    0.85
   5  -3   6   23.00    0.83
   5   3   6   23.81    0.82
  -5   3  -6   22.57    0.85
  -6  -3  -6    3.80    0.17
   6  -3   6    3.58    0.18
   6  -3   6    3.64    0.16
   6   3   6    3.93    0.18
  -6   3  -6    3.49    0.17
   7  -3   6    3.76    0.17
   7  -3   6    3.44    0.18
  -7  -3  -6    3.65    0.18
  -7   3  -6    3.95    0.19
   7   3   6    3.76    0.18
   8  -3   6    0.64    0.09
  -8  -3  -6    0.75    0.08
  -8   3  -6    0.67    0.08
   8   3   6    0.81    0.09
   9  -3   6    2.43    0.16
  -9  -3  -6    2.77    0.15
   9   3   6    2.40    0.15
  -9   3  -6    2.79    0.16
 -10  -3  -6    0.73    0.09
  10  -3   6    0.75    0.10
  10   3   6    0.76    0.10
 -10   3  -6    0.92    0.10
 -11  -3  -6    0.45    0.09
  11  -3   6    0.43    0.09
 -11   3  -6    0.55    0.10
  11   3   6    0.59    0.10
 -12  -3  -6    0.04    0.07
  12  -3   6    0.34    0.09
  13  -4  -6    0.11    0.07
  13   4  -6    0.09    0.08
  12  -4  -6    1.24    0.11
  12   4  -6    1.19    0.12
  11  -4  -6    0.68    0.08
  11   4  -6    0.76    0.10
  10  -4  -6    0.72    0.08
  10   4  -6    0.67    0.09
   9  -4  -6    2.66    0.14
   9   4  -6    2.59    0.15
   8  -4  -6    1.10    0.08
   8   4  -6    1.01    0.07
   8   4  -6    1.05    0.10
   7  -4  -6    0.94    0.08
   7   4  -6    0.90    0.06
   7   4  -6    0.84    0.09
   6  -4  -6    4.15    0.18
   6   4  -6    4.03    0.16
   6   4  -6    4.05    0.19
   5  -4  -6    0.13    0.05
   5   4  -6    0.12    0.05
   5   4  -6    0.15    0.04
   4  -4  -6    8.30    0.31
   4   4  -6    8.57    0.30
   4   4  -6    8.43    0.33
  -3  -4   6    9.50    0.36
   3  -4  -6    9.60    0.34
   3   4  -6    9.48    0.34
  -2  -4   6    2.03    0.11
   2  -4  -6    2.04    0.11
   2  -4  -6    2.02    0.10
   2   4  -6    2.11    0.10
   2   4  -6    2.11    0.10
   1  -4  -6    5.12    0.20
  -1  -4   6    5.34    0.22
   1  -4  -6    5.55    0.22
   1   4  -6    5.40    0.22
   0  -4   6    2.72    0.13
   0  -4  -6    2.83    0.11
   0  -4  -6    2.73    0.13
   0   4   6    2.66    0.11
   0   4  -6    2.69    0.13
  -1  -4  -6   15.36    0.51
   1  -4   6   14.81    0.54
  -1  -4  -6   15.07    0.56
   1   4   6   14.22    0.53
  -1   4  -6   15.22    0.56
  -1   4  -6   15.06    0.52
  -2  -4  -6   21.23    0.81
  -2  -4  -6   22.21    0.73
   2  -4   6   22.14    0.78
   2   4   6   21.80    0.77
  -2   4  -6   22.57    0.81
   3  -4   6   32.02    1.12
  -3  -4  -6   30.97    1.15
  -3   4  -6   32.04    1.16
   3   4   6   32.07    1.10
  -4  -4  -6   14.96    0.56
   4  -4   6   14.56    0.55
   4   4   6   15.76    0.54
  -4   4  -6   14.36    0.57
   5  -4   6    2.62    0.15
  -5  -4  -6    2.77    0.14
   5   4   6    2.79    0.14
  -5   4  -6    2.50    0.14
   6  -4   6    3.48    0.16
   6  -4   6    3.45    0.17
  -6  -4  -6    3.37    0.16
   6   4   6    3.41    0.17
  -6   4  -6    3.65    0.18
   7  -4   6    2.62    0.14
   7  -4   6    2.81    0.16
  -7  -4  -6    2.61    0.14
   7   4   6    2.62    0.14
  -7   4  -6    2.69    0.15
   8  -4   6    0.79    0.08
  -8  -4  -6    0.85    0.08
   8  -4   6    0.89    0.10
   8   4   6    0.71    0.09
  -8   4  -6    0.79    0.09
   9  -4   6    0.36    0.08
  -9  -4  -6    0.46    0.07
   9   4   6    0.34    0.08
  -9   4  -6    0.49    0.08
  10  -4   6    1.93    0.15
 -10  -4  -6    1.95    0.13
 -10   4  -6    1.90    0.15
  10   4   6    2.02    0.15
 -11  -4  -6    0.76    0.09
  11  -4   6    0.65    0.10
  11   4   6    0.65    0.11
 -11   4  -6    0.73    0.10
  13  -5  -6   -0.04    0.07
  12  -5  -6    0.30    0.08
  12   5  -6    0.36    0.09
  11  -5  -6    0.38    0.08
  11   5  -6    0.33    0.08
  10  -5  -6    1.48    0.11
  10   5  -6    1.57    0.13
   9  -5  -6    0.19    0.06
   9   5  -6    0.39    0.08
   8  -5  -6    2.82    0.15
   8   5  -6    2.88    0.13
   8   5  -6    2.82    0.16
   7  -5  -6    0.08    0.05
   7   5  -6    0.05    0.04
   7   5  -6    0.11    0.06
   6  -5  -6    4.89    0.21
   6   5  -6    4.81    0.22
   6   5  -6    5.05    0.19
   5  -5  -6   11.40    0.41
   5   5  -6   11.20    0.40
   5   5  -6   11.20    0.43
   4  -5  -6    4.51    0.19
   4   5  -6    4.47    0.21
   4   5  -6    4.51    0.18
   3  -5  -6    1.85    0.11
  -3  -5   6    1.97    0.12
   3   5  -6    1.94    0.10
   2  -5  -6    0.97    0.09
   2  -5  -6    1.09    0.08
  -2  -5   6    1.16    0.09
   2   5  -6    1.26    0.08
   2   5  -6    1.21    0.07
  -1  -5   6    0.45    0.06
   1  -5  -6    0.51    0.05
   1  -5  -6    0.35    0.05
   1   5  -6    0.47    0.05
   1   5  -6    0.54    0.05
   0  -5  -6   11.97    0.46
   0  -5   6   12.16    0.45
   0  -5  -6   11.77    0.42
   0   5  -6   12.00    0.46
  -1  -5  -6   17.13    0.59
  -1  -5  -6   16.93    0.64
   1  -5   6   17.53    0.63
  -1   5  -6   17.36    0.64
  -2  -5  -6   17.91    0.66
   2  -5   6   17.21    0.64
  -2   5  -6   17.90    0.66
   3  -5   6    6.71    0.28
  -3  -5  -6    6.63    0.27
  -3   5  -6    6.34    0.27
   3   5   6    6.79    0.26
   4  -5   6    3.24    0.16
  -4  -5  -6    3.07    0.15
  -4   5  -6    2.90    0.16
   4   5   6    3.27    0.15
   5  -5   6    2.51    0.14
   5  -5   6    2.47    0.14
  -5  -5  -6    2.61    0.14
  -5   5  -6    2.46    0.14
   5   5   6    2.73    0.14
  -6  -5  -6    0.08    0.05
   6  -5   6    0.02    0.06
   6  -5   6    0.10    0.05
   6   5   6    0.07    0.05
  -6   5  -6   -0.07    0.05
   7  -5   6    0.36    0.06
  -7  -5  -6    0.30    0.06
   7  -5   6    0.39    0.08
   7   5   6    0.41    0.07
  -7   5  -6    0.35    0.07
   8  -5   6   -0.07    0.06
   8  -5   6    0.04    0.05
  -8  -5  -6   -0.04    0.05
   8   5   6   -0.04    0.06
  -8   5  -6    0.01    0.06
  -9  -5  -6    1.21    0.11
   9  -5   6    1.08    0.11
  -9   5  -6    1.14    0.11
   9   5   6    1.13    0.11
 -10  -5  -6    1.32    0.12
  10  -5   6    1.14    0.12
  10   5   6    1.27    0.13
 -10   5  -6    1.45    0.13
  11  -5   6    0.53    0.10
 -11  -5  -6    0.56    0.09
  11   5   6    0.44    0.10
  12  -6  -6    0.63    0.09
  11  -6  -6    1.21    0.12
  11   6  -6    1.74    0.15
  10  -6  -6    0.75    0.09
  10   6  -6    0.94    0.11
   9  -6  -6    3.69    0.19
   9   6  -6    3.71    0.20
   8  -6  -6    2.25    0.14
   8   6  -6    2.39    0.15
   7  -6  -6    4.70    0.21
   7   6  -6    4.54    0.19
   7   6  -6    4.49    0.22
   6  -6  -6    0.30    0.06
   6   6  -6    0.40    0.08
   6   6  -6    0.27    0.05
   5  -6  -6    1.12    0.09
   5   6  -6    0.93    0.10
   5   6  -6    1.10    0.08
   4  -6  -6    2.03    0.11
  -4  -6   6    2.22    0.12
   4   6  -6    2.09    0.11
   3  -6  -6    2.46    0.13
  -3  -6   6    2.67    0.14
   3   6  -6    2.39    0.12
  -2  -6   6    1.28    0.09
   2  -6  -6    1.07    0.09
   2  -6  -6    1.20    0.08
  -1  -6   6    0.03    0.05
   1  -6  -6   -0.02    0.04
   1  -6  -6    0.03    0.04
   1   6  -6   -0.05    0.04
   0  -6  -6    1.96    0.12
   0  -6  -6    2.07    0.10
   0  -6   6    2.05    0.12
   0   6  -6    1.91    0.12
  -1  -6  -6    5.96    0.23
  -1  -6  -6    6.29    0.26
   1  -6   6    6.08    0.26
  -1   6  -6    6.43    0.26
  -2  -6  -6    3.83    0.18
   2  -6   6    3.74    0.18
  -2   6  -6    3.78    0.18
  -3  -6  -6    3.40    0.17
   3  -6   6    3.47    0.17
  -3   6  -6    3.31    0.17
   4  -6   6    1.46    0.11
  -4  -6  -6    1.65    0.11
   4  -6   6    1.44    0.12
  -4   6  -6    1.53    0.11
  -5  -6  -6    1.63    0.11
   5  -6   6    1.72    0.12
   5  -6   6    1.78    0.12
  -5   6  -6    1.81    0.12
   6  -6   6    2.49    0.15
   6  -6   6    2.29    0.14
  -6  -6  -6    2.50    0.14
  -6   6  -6    2.56    0.15
  -7  -6  -6    1.45    0.11
   7  -6   6    1.46    0.12
   7  -6   6    1.37    0.11
  -7   6  -6    1.28    0.11
   8  -6   6    0.34    0.07
   8  -6   6    0.31    0.08
  -8  -6  -6    0.37    0.07
  -8   6  -6    0.38    0.08
   9  -6   6    0.15    0.07
  -9  -6  -6    0.05    0.06
   9   6   6    0.07    0.07
  -9   6  -6    0.15    0.07
 -10  -6  -6    0.80    0.10
  10   6   6    0.80    0.11
  10  -7  -6    0.44    0.09
  10   7  -6    0.48    0.10
   9  -7  -6    0.21    0.07
   9   7  -6    0.33    0.09
   8  -7  -6    0.54    0.08
   8   7  -6    0.53    0.09
   7  -7  -6    2.68    0.15
   7   7  -6    2.92    0.18
   6  -7  -6    1.24    0.11
   6   7  -6    1.18    0.12
   5  -7  -6    6.26    0.26
   4  -7  -6    6.88    0.28
  -4  -7   6    7.16    0.29
   3  -7  -6    2.19    0.13
  -3  -7   6    2.53    0.14
   2  -7  -6    1.78    0.12
  -2  -7   6    1.75    0.12
   2  -7  -6    1.79    0.11
  -1  -7   6    0.55    0.08
   1  -7  -6    0.59    0.08
   1  -7  -6    0.70    0.07
   0  -7   6    2.26    0.14
   0  -7  -6    2.61    0.14
   0  -7  -6    2.42    0.12
   0   7  -6    2.46    0.14
   1  -7   6    2.77    0.16
  -1  -7  -6    2.86    0.16
  -1   7  -6    2.77    0.15
  -2  -7  -6    2.70    0.15
   2  -7   6    2.65    0.15
  -2   7  -6    2.56    0.15
  -3  -7  -6    0.58    0.08
   3  -7   6    0.56    0.08
   3  -7   6    0.50    0.08
  -3   7  -6    0.67    0.08
   4  -7   6    0.04    0.05
   4  -7   6    0.19    0.07
  -4  -7  -6    0.12    0.06
  -4   7  -6    0.09    0.05
  -5  -7  -6    0.02    0.05
   5  -7   6    0.05    0.06
   5  -7   6    0.02    0.06
  -5   7  -6    0.03    0.05
  -6  -7  -6    0.15    0.06
   6  -7   6    0.10    0.06
  -6   7  -6    0.06    0.06
   7  -7   6    1.49    0.12
  -7  -7  -6    1.38    0.12
  -7   7  -6    1.59    0.13
  -8  -7  -6    0.41    0.08
   8  -7   6    0.32    0.08
  -8   7  -6    0.46    0.09
   9  -7   6    0.41    0.08
  -9  -7  -6    0.12    0.07
   9  -8  -6    0.55    0.09
   9   8  -6    0.45    0.10
   8  -8  -6    1.00    0.11
   8   8  -6    1.06    0.12
   7  -8  -6    0.18    0.07
   7   8  -6    0.20    0.09
   6  -8  -6    0.65    0.09
  -5  -8   6    1.85    0.13
   5  -8  -6    1.74    0.12
  -4  -8   6    4.31    0.20
   4  -8  -6    3.80    0.19
  -3  -8   6    1.65    0.12
   3  -8  -6    1.87    0.12
   2  -8  -6    2.14    0.14
   2  -8  -6    2.10    0.13
  -2  -8   6    2.44    0.14
   1  -8  -6    0.36    0.06
  -1  -8   6    0.48    0.08
   1  -8  -6    0.44    0.07
   0  -8  -6    3.22    0.18
   0  -8   6    3.52    0.18
   1  -8   6    1.99    0.13
  -1  -8  -6    1.78    0.12
  -1   8  -6    1.82    0.13
  -2  -8  -6    0.36    0.07
   2  -8   6    0.50    0.08
  -2   8  -6    0.51    0.08
   3  -8   6    0.55    0.09
  -3  -8  -6    0.68    0.09
  -3   8  -6    0.68    0.09
  -4  -8  -6    0.69    0.09
   4  -8   6    0.62    0.09
  -4   8  -6    0.70    0.09
   5  -8   6    0.78    0.10
  -5  -8  -6    0.70    0.09
  -5   8  -6    0.67    0.09
   6  -8   6    1.97    0.15
  -6  -8  -6    1.91    0.14
  -6   8  -6    2.09    0.15
  -7  -8  -6    0.86    0.10
   7  -8   6    1.00    0.11
  -7   8  -6    1.20    0.12
   8   9  -6    0.26    0.09
   7  -9  -6    0.63    0.10
  -7  -9   6    0.35    0.08
   6  -9  -6    0.30    0.07
  -6  -9   6    0.21    0.07
  -5  -9   6    1.04    0.11
   5  -9  -6    1.13    0.11
   4  -9  -6    0.89    0.10
  -4  -9   6    0.90    0.10
   3  -9  -6    0.89    0.09
  -3  -9   6    0.82    0.10
   2  -9  -6    4.05    0.19
   2  -9  -6    3.82    0.20
   1  -9  -6    6.46    0.29
   0  -9   6    2.37    0.15
   0  -9  -6    2.28    0.15
   1  -9   6    0.83    0.10
  -1  -9  -6    0.88    0.10
  -2  -9  -6    0.87    0.10
   2  -9   6    0.95    0.11
  -2   9  -6    0.88    0.10
  -3  -9  -6    3.96    0.21
   3  -9   6    3.82    0.21
  -3   9  -6    3.75    0.21
  -4  -9  -6    0.38    0.09
   4  -9   6    0.30    0.09
  -4   9  -6    0.51    0.09
  -5  -9  -6    1.97    0.15
   5  -9   6    2.01    0.16
  -5   9  -6    1.81    0.14
   5 -10  -6    0.46    0.09
   4 -10  -6    0.30    0.08
  -3 -10   6    0.23    0.08
   3 -10  -6    0.29    0.08
   3 -10  -6    0.30    0.08
   2 -10  -6    0.99    0.11
  -2 -10   6    1.08    0.11
   1 -10  -6    0.84    0.11
  -1 -10   6    1.10    0.11
   0 -10   6    0.69    0.10
   0 -10  -6    0.66    0.10
  -1 -10  -6    0.73    0.10
   1 -10   6    0.86    0.11
  14   0  -7    0.79    0.11
  13   0  -7    0.93    0.11
  12   0  -7    0.20    0.07
  12   0  -7    0.38    0.06
  11   0  -7    0.12    0.06
  11   0  -7    0.13    0.05
  10   0  -7    9.85    0.36
  10   0  -7    9.87    0.39
   9   0  -7    0.83    0.08
   9   0  -7    0.79    0.07
   8   0  -7    0.01    0.04
   8   0  -7    0.00    0.05
   7   0  -7    0.44    0.06
   7   0  -7    0.55    0.05
   6   0  -7    5.58    0.23
   6   0  -7    5.65    0.21
   5   0  -7    0.58    0.05
   5   0  -7    0.60    0.06
  -4   0   7   12.00    0.44
   4   0  -7   12.41    0.44
   3   0  -7    0.18    0.03
  -3   0   7    0.24    0.03
   2   0  -7    7.46    0.26
  -2   0   7    7.29    0.28
   2   0  -7    7.37    0.27
   1   0  -7   14.33    0.54
   1   0  -7   15.39    0.51
  -1   0   7   14.92    0.53
   0   0  -7    0.38    0.03
   0   0   7    0.34    0.04
   0   0  -7    0.55    0.04
  -1   0  -7   10.80    0.39
   1   0   7    9.97    0.38
  -1   0  -7   10.41    0.36
   2   0   7    1.86    0.10
  -2   0  -7    1.90    0.09
  -2   0  -7    1.86    0.08
  -3   0  -7   10.93    0.38
   3   0   7   10.84    0.41
  -3   0  -7   11.50    0.42
  -4   0  -7    8.27    0.31
  -4   0  -7    7.53    0.27
   4   0   7    7.62    0.31
   5   0   7   21.33    0.79
  -5   0  -7   22.34    0.81
   6   0   7   31.72    1.16
  -6   0  -7   33.72    1.20
  -7   0  -7    1.48    0.11
   7   0   7    1.59    0.12
   8   0   7    0.87    0.09
  -8   0  -7    0.86    0.09
  -9   0  -7    0.32    0.07
   9   0   7    0.25    0.07
  10   0   7    3.38    0.19
 -10   0  -7    3.45    0.19
  11   0   7    1.03    0.12
 -11   0  -7    0.95    0.11
  14   1  -7    0.73    0.11
  13   1  -7    0.42    0.09
  12  -1  -7    0.33    0.06
  12   1  -7    0.30    0.08
  11  -1  -7    0.76    0.08
  11  -1  -7    0.79    0.08
  11   1  -7    0.65    0.09
  11   1  -7    0.75    0.07
  10  -1  -7    0.01    0.05
  10  -1  -7    0.03    0.05
  10   1  -7   -0.06    0.04
  10   1  -7   -0.05    0.05
   9  -1  -7    3.26    0.15
   9  -1  -7    3.25    0.16
   9   1  -7    3.19    0.14
   9   1  -7    3.09    0.17
   8  -1  -7    8.96    0.33
   8  -1  -7    9.09    0.34
   8   1  -7    8.96    0.35
   8   1  -7    8.85    0.32
   7  -1  -7    2.24    0.11
   7  -1  -7    2.18    0.12
   7   1  -7    2.25    0.11
   7   1  -7    2.34    0.13
   6  -1  -7    5.89    0.23
   6  -1  -7    5.83    0.22
   6   1  -7    5.69    0.24
   6   1  -7    5.85    0.22
   5  -1  -7    1.93    0.08
   5  -1  -7    1.81    0.10
   5   1  -7    1.90    0.11
   5   1  -7    2.06    0.09
   4  -1  -7   21.63    0.78
  -4   1   7   22.32    0.76
   4   1  -7   21.70    0.74
   3  -1  -7   40.66    1.35
  -3  -1   7   41.19    1.41
   3   1  -7   39.12    1.44
  -3   1   7   41.88    1.40
   2  -1  -7    4.53    0.20
   2  -1  -7    5.47    0.20
  -2  -1   7    5.59    0.21
   2   1  -7    5.53    0.20
   2   1  -7    5.73    0.20
  -2   1   7    5.43    0.21
   1  -1  -7   21.49    0.72
   1  -1  -7   22.12    0.78
  -1  -1   7   21.04    0.76
   1   1  -7   21.87    0.73
  -1   1   7   21.48    0.76
   0  -1  -7   12.42    0.43
   0  -1   7   12.57    0.46
   0  -1  -7   12.51    0.46
   0   1  -7   12.60    0.43
   0   1   7   12.97    0.46
   0   1  -7   12.69    0.46
   1  -1   7   16.43    0.59
  -1  -1  -7   16.55    0.55
  -1  -1  -7   16.48    0.60
   1   1   7   16.11    0.58
  -1   1  -7   16.11    0.60
  -1   1  -7   16.34    0.55
  -2  -1  -7    1.52    0.08
   2  -1   7    1.45    0.09
  -2  -1  -7    1.48    0.07
   2   1   7    1.33    0.09
  -2   1  -7    1.51    0.08
  -2   1  -7    1.36    0.07
  -3  -1  -7    1.33    0.06
   3  -1   7    1.26    0.09
  -3  -1  -7    1.45    0.09
  -3   1  -7    1.38    0.07
   3   1   7    1.57    0.10
  -3   1  -7    1.39    0.08
  -4  -1  -7   -0.04    0.04
  -4  -1  -7    0.05    0.02
   4  -1   7   -0.10    0.05
   4   1   7    0.14    0.05
  -4   1  -7    0.21    0.04
   5  -1   7    1.67    0.12
  -5  -1  -7    1.80    0.10
   5   1   7    1.85    0.11
  -5   1  -7    1.85    0.11
   6  -1   7    0.08    0.06
  -6  -1  -7    0.08    0.05
   6   1   7    0.09    0.05
  -6   1  -7    0.04    0.05
  -7  -1  -7    0.55    0.07
   7  -1   7    0.50    0.08
  -7   1  -7    0.49    0.07
   7   1   7    0.58    0.08
  -8  -1  -7    0.06    0.05
   8  -1   7    0.07    0.06
  -8   1  -7   -0.01    0.05
   8   1   7    0.05    0.06
   9  -1   7   -0.01    0.07
  -9  -1  -7    0.06    0.06
  -9   1  -7   -0.06    0.06
   9   1   7   -0.05    0.06
  10  -1   7    0.15    0.08
 -10  -1  -7    0.20    0.07
 -10   1  -7    0.08    0.07
  10   1   7    0.15    0.08
 -11  -1  -7    0.81    0.10
  11  -1   7    0.86    0.12
  11   1   7    0.80    0.12
 -11   1  -7    0.66    0.10
  14   2  -7    0.45    0.10
  13  -2  -7    0.08    0.07
  13   2  -7    0.31    0.08
  12  -2  -7    0.57    0.08
  12   2  -7    0.61    0.09
  11  -2  -7    0.99    0.09
  11   2  -7    1.11    0.11
  10  -2  -7    0.83    0.08
  10   2  -7    0.69    0.09
  10   2  -7    0.72    0.07
   9  -2  -7    3.93    0.17
   9   2  -7    3.97    0.16
   9   2  -7    3.83    0.19
   8  -2  -7    8.47    0.32
   8  -2  -7    7.91    0.31
   8   2  -7    8.58    0.31
   8   2  -7    8.69    0.34
   7  -2  -7    3.02    0.14
   7  -2  -7    3.05    0.14
   7   2  -7    3.05    0.16
   7   2  -7    3.15    0.13
   6  -2  -7    1.59    0.09
   6  -2  -7    1.78    0.09
   6   2  -7    1.75    0.09
   6   2  -7    1.75    0.11
   5  -2  -7   13.20    0.49
   5   2  -7   13.39    0.49
  -5   2   7   13.54    0.47
   5   2  -7   12.96    0.46
   4  -2  -7    1.79    0.08
   4  -2  -7    1.68    0.09
   4   2  -7    1.80    0.09
   3  -2  -7    2.56    0.11
  -3  -2   7    2.23    0.11
   3  -2  -7    2.59    0.10
   3   2  -7    1.95    0.10
   3   2  -7    2.24    0.09
  -2  -2   7    7.30    0.28
   2  -2  -7    7.73    0.28
   2  -2  -7    7.21    0.26
   2   2  -7    6.77    0.27
  -1  -2   7   15.65    0.56
   1  -2  -7   15.44    0.53
   1  -2  -7   15.96    0.57
  -1   2   7   15.60    0.55
   1   2  -7   14.96    0.56
   1   2  -7   15.65    0.53
   0  -2   7   21.90    0.79
   0  -2  -7   22.43    0.81
   0  -2  -7   22.08    0.75
   0   2  -7   22.97    0.75
   0   2   7   23.26    0.78
   0   2  -7   21.91    0.81
  -1  -2  -7    8.83    0.30
  -1  -2  -7    8.86    0.33
  -1   2  -7    8.65    0.33
   1   2   7    8.49    0.32
  -1   2  -7    8.68    0.31
  -2  -2  -7   21.67    0.78
  -2  -2  -7   21.15    0.71
  -2   2  -7   21.09    0.78
   2   2   7   21.17    0.76
  -2   2  -7   21.90    0.72
  -3  -2  -7   43.96    1.45
  -3  -2  -7   44.68    1.58
   3   2   7   44.98    1.52
  -3   2  -7   42.35    1.58
  -3   2  -7   44.09    1.46
   4  -2   7   28.92    1.02
  -4  -2  -7   28.39    1.04
  -4   2  -7   29.77    1.05
   4   2   7   27.78    1.01
  -5  -2  -7    6.15    0.25
   5  -2   7    5.99    0.26
   5   2   7    6.21    0.26
  -5   2  -7    6.51    0.26
   6  -2   7    0.97    0.09
  -6  -2  -7    1.03    0.09
   6   2   7    0.84    0.09
  -6   2  -7    0.93    0.09
  -7  -2  -7    0.42    0.06
   7  -2   7    0.45    0.08
  -7   2  -7    0.40    0.06
   7   2   7    0.42    0.07
   8  -2   7    0.45    0.08
  -8  -2  -7    0.35    0.06
   8   2   7    0.41    0.08
  -8   2  -7    0.41    0.07
   9  -2   7    1.51    0.13
  -9  -2  -7    1.51    0.11
  -9   2  -7    1.83    0.13
   9   2   7    1.65    0.14
  10  -2   7    0.44    0.09
 -10  -2  -7    0.50    0.08
 -10   2  -7    0.51    0.09
  10   2   7    0.50    0.09
  11  -2   7    0.27    0.08
 -11  -2  -7    0.27    0.08
 -11   2  -7    0.12    0.08
  11   2   7    0.12    0.08
  13  -3  -7    1.10    0.10
  13   3  -7    1.15    0.13
  12  -3  -7    0.32    0.07
  12   3  -7    0.36    0.09
  11  -3  -7    1.42    0.11
  11   3  -7    1.44    0.12
  10  -3  -7    1.00    0.09
  10   3  -7    1.19    0.11
  10   3  -7    1.11    0.08
   9  -3  -7    0.64    0.07
   9   3  -7    0.50    0.08
   9   3  -7    0.57    0.06
   8  -3  -7    3.29    0.15
   8   3  -7    3.14    0.16
   8   3  -7    2.97    0.13
   7  -3  -7    0.99    0.08
   7   3  -7    0.72    0.07
   7   3  -7    0.90    0.08
   6  -3  -7    5.83    0.23
   6   3  -7    5.95    0.22
   6   3  -7    6.17    0.25
   5  -3  -7    9.20    0.34
   5   3  -7    9.33    0.36
   5   3  -7    9.19    0.33
   4  -3  -7    2.49    0.11
   4  -3  -7    2.70    0.12
   4   3  -7    2.47    0.11
   3  -3  -7    2.48    0.12
   3  -3  -7    2.77    0.12
   3   3  -7    2.58    0.11
   3   3  -7    2.54    0.11
   2   3  -7    2.44    0.11
   1  -3  -7    5.53    0.20
   1  -3  -7    5.43    0.22
   1   3  -7    5.39    0.22
   0  -3  -7    1.76    0.08
   0  -3  -7    1.71    0.09
   0   3  -7    1.51    0.09
   0   3  -7    1.68    0.08
   0   3   7    1.77    0.09
   1  -3   7   10.44    0.41
  -1  -3  -7   10.99    0.37
  -1  -3  -7   10.85    0.41
   1   3   7   10.89    0.39
  -1   3  -7   10.73    0.41
  -1   3  -7   10.85    0.38
  -2  -3  -7    8.17    0.27
   2  -3   7    7.85    0.31
  -2  -3  -7    8.40    0.31
  -2   3  -7    7.41    0.31
   2   3   7    7.79    0.30
  -2   3  -7    8.01    0.29
  -3  -3  -7   41.01    1.50
   3  -3   7   41.96    1.46
   3   3   7   42.99    1.45
  -3   3  -7   41.08    1.51
  -4  -3  -7   10.32    0.41
   4  -3   7   10.60    0.42
   4   3   7   10.91    0.41
  -4   3  -7   11.52    0.42
   5  -3   7    2.35    0.14
  -5  -3  -7    2.27    0.12
  -5   3  -7    2.03    0.12
   5   3   7    2.18    0.13
  -6  -3  -7    0.84    0.08
   6  -3   7    0.73    0.09
   6  -3   7    0.92    0.08
   6   3   7    0.94    0.09
  -6   3  -7    0.80    0.08
  -7  -3  -7    1.99    0.12
   7  -3   7    1.92    0.13
  -7   3  -7    2.14    0.13
   7   3   7    2.14    0.14
  -8  -3  -7    0.55    0.07
   8  -3   7    0.55    0.08
  -8   3  -7    0.53    0.08
   8   3   7    0.54    0.09
  -9  -3  -7    0.32    0.07
   9  -3   7    0.08    0.07
   9   3   7    0.32    0.08
  -9   3  -7    0.27    0.07
  10  -3   7   -0.11    0.06
 -10  -3  -7    0.00    0.06
  10   3   7   -0.05    0.07
 -10   3  -7    0.05    0.06
 -11  -3  -7   -0.03    0.06
  11  -3   7   -0.05    0.08
  11   3   7   -0.06    0.08
 -11   3  -7    0.04    0.08
  13  -4  -7    0.07    0.07
  13   4  -7    0.12    0.09
  12  -4  -7    0.57    0.08
  12   4  -7    0.59    0.10
  11  -4  -7    2.39    0.14
  11   4  -7    2.30    0.16
  10  -4  -7    0.04    0.05
  10   4  -7    0.09    0.07
   9  -4  -7    1.14    0.10
   9   4  -7    1.43    0.09
   9   4  -7    1.32    0.11
   8  -4  -7    1.15    0.10
   8   4  -7    1.41    0.08
   8   4  -7    1.42    0.11
   7  -4  -7    1.40    0.10
   7   4  -7    1.50    0.11
   7   4  -7    1.42    0.08
   6  -4  -7   14.04    0.50
   6   4  -7   13.95    0.49
   6   4  -7   14.21    0.53
   5  -4  -7    0.06    0.04
   5   4  -7    0.07    0.03
   5   4  -7    0.08    0.05
   4  -4  -7    2.46    0.12
   4   4  -7    2.72    0.12
   3  -4  -7   15.77    0.55
  -3  -4   7   15.89    0.58
   3  -4  -7   15.89    0.59
   3   4  -7   15.70    0.55
   2  -4  -7    2.98    0.14
  -2  -4   7    2.82    0.14
   2  -4  -7    2.95    0.13
   2   4  -7    2.90    0.13
   2   4  -7    2.91    0.13
   1  -4  -7   15.56    0.55
   1  -4  -7   16.27    0.60
  -1  -4   7   15.91    0.58
   1   4  -7   16.35    0.59
   0  -4  -7   26.59    0.88
   0  -4  -7   25.84    0.96
   0  -4   7   26.29    0.94
   0   4  -7   27.00    0.96
   0   4  -7   26.26    0.89
   1  -4   7   25.41    0.89
  -1  -4  -7   25.13    0.83
  -1  -4  -7   25.30    0.91
  -1   4  -7   24.52    0.85
   1   4   7   24.22    0.87
  -1   4  -7   24.97    0.91
   2  -4   7    5.08    0.22
  -2  -4  -7    5.05    0.21
  -2   4  -7    5.11    0.22
   2   4   7    4.88    0.20
   3  -4   7    6.30    0.26
  -3  -4  -7    5.83    0.25
   3   4   7    6.22    0.24
  -3   4  -7    5.62    0.25
   4  -4   7    1.03    0.09
  -4  -4  -7    0.96    0.08
  -4   4  -7    1.05    0.09
   4   4   7    1.13    0.09
   5  -4   7    1.94    0.13
  -5  -4  -7    1.72    0.11
   5   4   7    1.77    0.12
  -5   4  -7    1.76    0.12
  -6  -4  -7    4.99    0.21
   6  -4   7    4.64    0.20
   6  -4   7    4.74    0.22
  -6   4  -7    4.59    0.22
   6   4   7    4.69    0.21
  -7  -4  -7    2.42    0.14
   7  -4   7    2.33    0.14
   7  -4   7    2.53    0.15
  -7   4  -7    2.71    0.15
   7   4   7    2.36    0.15
  -8  -4  -7    0.51    0.07
   8  -4   7    0.27    0.08
   8   4   7    0.38    0.08
  -8   4  -7    0.42    0.08
  -9  -4  -7    3.27    0.18
   9  -4   7    3.06    0.18
  -9   4  -7    3.46    0.19
   9   4   7    3.07    0.18
  10  -4   7    0.37    0.09
 -10  -4  -7    0.23    0.07
 -10   4  -7    0.43    0.09
  10   4   7    0.41    0.09
  11  -4   7    0.34    0.09
  11   4   7    0.15    0.09
  12  -5  -7    0.98    0.10
  12   5  -7    1.13    0.13
  11  -5  -7    0.30    0.08
  11   5  -7    0.33    0.09
  10  -5  -7    2.08    0.14
  10   5  -7    2.21    0.15
   9  -5  -7    0.60    0.08
   9   5  -7    0.80    0.10
   8  -5  -7    1.78    0.11
   8   5  -7    1.97    0.14
   8   5  -7    1.82    0.10
   7  -5  -7    0.23    0.06
   7   5  -7    0.35    0.05
   7   5  -7    0.32    0.07
   6  -5  -7    0.97    0.09
   6   5  -7    1.09    0.08
   6   5  -7    1.01    0.10
   5  -5  -7    3.97    0.18
   5   5  -7    4.30    0.20
   5   5  -7    4.36    0.17
  -4  -5   7    0.66    0.08
   4  -5  -7    0.69    0.07
   4   5  -7    0.68    0.06
  -3  -5   7    1.58    0.11
   3  -5  -7    1.76    0.10
   3  -5  -7    1.56    0.10
   3   5  -7    1.53    0.09
  -2  -5   7    4.73    0.20
   2  -5  -7    4.50    0.18
   2  -5  -7    4.44    0.20
   2   5  -7    4.24    0.18
   2   5  -7    4.47    0.19
   1  -5  -7    8.86    0.36
  -1  -5   7    9.13    0.36
   1  -5  -7    9.14    0.33
   1   5  -7    8.59    0.33
   1   5  -7    9.86    0.36
   0  -5   7   11.92    0.46
   0  -5  -7   12.21    0.47
   0  -5  -7   12.13    0.42
   0   5  -7   12.36    0.46
   0   5  -7   11.79    0.43
  -1  -5  -7    8.31    0.30
   1  -5   7    8.56    0.33
  -1  -5  -7    8.12    0.33
  -1   5  -7    8.13    0.33
  -2  -5  -7    8.55    0.35
   2  -5   7    8.58    0.34
  -2   5  -7    8.85    0.35
  -3  -5  -7    0.92    0.08
   3  -5   7    0.85    0.09
  -3   5  -7    0.93    0.09
  -4  -5  -7    2.58    0.14
   4  -5   7    2.33    0.14
  -4   5  -7    2.79    0.15
  -5  -5  -7    0.66    0.07
   5  -5   7    0.70    0.09
  -5   5  -7    0.62    0.08
   5   5   7    0.68    0.07
   6  -5   7    0.06    0.06
  -6  -5  -7    0.09    0.05
   6  -5   7    0.20    0.05
   6   5   7    0.13    0.05
  -6   5  -7    0.06    0.05
   7  -5   7    0.16    0.06
   7  -5   7    0.14    0.07
  -7  -5  -7    0.17    0.06
  -7   5  -7    0.09    0.07
   7   5   7    0.13    0.06
   8  -5   7    1.13    0.11
   8  -5   7    1.02    0.10
  -8  -5  -7    1.13    0.11
   8   5   7    1.08    0.11
  -8   5  -7    1.20    0.12
  -9  -5  -7    0.44    0.08
   9  -5   7    0.58    0.09
   9   5   7    0.61    0.09
  -9   5  -7    0.52    0.09
  10  -5   7    2.31    0.16
 -10  -5  -7    2.18    0.15
  10   5   7    2.40    0.17
 -10   5  -7    2.33    0.16
  11  -6  -7    0.79    0.10
  11   6  -7    1.07    0.12
  10  -6  -7    0.40    0.08
  10   6  -7    0.37    0.09
   9  -6  -7    3.30    0.17
   9   6  -7    3.41    0.20
   8  -6  -7    1.39    0.11
   8   6  -7    1.42    0.13
   7  -6  -7    3.14    0.16
   7   6  -7    3.20    0.18
   7   6  -7    3.10    0.14
   6  -6  -7    0.64    0.08
   6   6  -7    0.87    0.07
   6   6  -7    0.81    0.10
   5  -6  -7    0.39    0.06
   5   6  -7    0.48    0.06
   4  -6  -7    0.98    0.09
  -4  -6   7    1.12    0.10
   4   6  -7    1.02    0.08
   3  -6  -7    0.56    0.07
  -3  -6   7    0.36    0.07
   3  -6  -7    0.45    0.06
   3   6  -7    0.59    0.06
   2  -6  -7    3.11    0.15
  -2  -6   7    3.01    0.16
   2  -6  -7    3.02    0.14
   2   6  -7    2.92    0.14
  -1  -6   7    3.18    0.16
   1  -6  -7    2.73    0.15
   1  -6  -7    2.77    0.13
   1   6  -7    3.13    0.15
   0  -6   7    7.51    0.31
   0  -6  -7    7.21    0.31
   0  -6  -7    7.43    0.27
   0   6  -7    7.48    0.30
   1  -6   7    1.51    0.12
  -1  -6  -7    1.16    0.09
  -1   6  -7    1.28    0.10
  -2  -6  -7    5.71    0.25
   2  -6   7    5.67    0.25
  -2   6  -7    6.02    0.26
   3  -6   7    5.91    0.26
  -3  -6  -7    5.85    0.25
  -3   6  -7    5.84    0.26
  -4  -6  -7    1.83    0.12
   4  -6   7    1.81    0.13
  -4   6  -7    2.02    0.13
  -5  -6  -7    2.29    0.14
   5  -6   7    2.19    0.14
   5  -6   7    2.18    0.14
  -5   6  -7    2.18    0.14
  -6  -6  -7    1.06    0.10
   6  -6   7    1.06    0.10
   6  -6   7    1.16    0.11
  -6   6  -7    1.10    0.11
  -7  -6  -7    0.38    0.07
   7  -6   7    0.47    0.08
   7  -6   7    0.64    0.09
  -7   6  -7    0.57    0.09
   8  -6   7    0.92    0.10
  -8  -6  -7    0.98    0.10
   8  -6   7    1.10    0.11
  -8   6  -7    0.88    0.11
   9  -6   7    1.70    0.14
  -9  -6  -7    1.74    0.12
  -9   6  -7    1.57    0.14
  10  -7  -7    0.12    0.07
  10   7  -7   -0.01    0.08
   9  -7  -7    1.79    0.13
   9   7  -7    1.67    0.15
   8  -7  -7    2.97    0.17
   8   7  -7    3.11    0.19
   7  -7  -7    1.50    0.12
   7   7  -7    1.37    0.13
   6  -7  -7    1.42    0.11
   6   7  -7    1.29    0.10
   5  -7  -7    1.12    0.10
  -5  -7   7    1.22    0.10
   5   7  -7    1.09    0.09
   4  -7  -7    3.32    0.16
  -4  -7   7    3.38    0.18
  -3  -7   7    0.05    0.06
   3  -7  -7    0.11    0.05
   3  -7  -7    0.05    0.05
  -2  -7   7    0.44    0.08
   2  -7  -7    0.52    0.07
   2  -7  -7    0.51    0.07
   1  -7  -7    0.80    0.07
   1  -7  -7    0.91    0.09
  -1  -7   7    0.77    0.09
   1   7  -7    0.98    0.09
   0  -7  -7    3.22    0.17
   0  -7   7    3.27    0.17
   0   7  -7    3.21    0.17
   1  -7   7    2.79    0.16
  -1  -7  -7    2.94    0.16
  -1   7  -7    2.97    0.16
   2  -7   7    0.65    0.09
  -2  -7  -7    0.44    0.07
  -2   7  -7    0.62    0.08
  -3  -7  -7    0.12    0.06
   3  -7   7    0.08    0.07
  -3   7  -7    0.12    0.05
   4  -7   7    0.58    0.09
   4  -7   7    0.52    0.08
  -4  -7  -7    0.51    0.08
  -4   7  -7    0.59    0.08
  -5  -7  -7    0.13    0.06
   5  -7   7    0.01    0.06
   5  -7   7    0.24    0.07
  -5   7  -7    0.13    0.06
   6  -7   7    0.87    0.10
  -6  -7  -7    0.58    0.09
   6  -7   7    0.73    0.10
  -6   7  -7    0.92    0.10
   7  -7   7    0.22    0.07
  -7  -7  -7    0.17    0.07
  -7   7  -7    0.18    0.07
   8  -7   7    0.42    0.08
  -8  -7  -7    0.17    0.07
   9   8  -7    0.12    0.09
   8  -8  -7    0.91    0.10
   8   8  -7    0.73    0.11
   7  -8  -7    1.01    0.10
   6  -8  -7    1.97    0.14
  -6  -8   7    2.09    0.14
   5  -8  -7    0.37    0.07
  -5  -8   7    0.34    0.08
   4  -8  -7    2.80    0.15
  -4  -8   7    3.01    0.17
   3  -8  -7    0.61    0.08
  -3  -8   7    0.49    0.08
   3  -8  -7    0.65    0.08
   2  -8  -7    1.87    0.13
  -2  -8   7    1.86    0.13
   2  -8  -7    1.70    0.12
   1  -8  -7    0.44    0.08
  -1  -8   7    0.50    0.09
   0  -8  -7    0.95    0.10
   0  -8   7    0.99    0.10
   0   8  -7    0.95    0.09
  -1  -8  -7    2.55    0.16
   1  -8   7    2.65    0.16
  -1   8  -7    2.67    0.16
  -2  -8  -7    0.35    0.07
   2  -8   7    0.41    0.09
  -2   8  -7    0.32    0.07
  -3  -8  -7    0.79    0.09
   3  -8   7    1.03    0.11
  -3   8  -7    0.93    0.10
   4  -8   7    2.72    0.17
  -4  -8  -7    2.39    0.16
  -4   8  -7    2.91    0.17
   5  -8   7    0.72    0.10
  -5  -8  -7    0.80    0.10
  -5   8  -7    0.69    0.10
   6  -8   7    1.76    0.14
  -6  -8  -7    1.64    0.14
  -6   8  -7    1.76    0.14
  -7  -9   7    0.05    0.07
   7  -9  -7    0.11    0.07
  -6  -9   7    0.10    0.07
   6  -9  -7    0.19    0.08
   5  -9  -7    1.54    0.12
  -5  -9   7    1.21    0.12
  -4  -9   7    1.37    0.13
   4  -9  -7    1.38    0.12
   4  -9  -7    1.38    0.12
   3  -9  -7    2.32    0.15
   3  -9  -7    2.11    0.14
  -3  -9   7    2.25    0.15
   2  -9  -7    1.98    0.14
  -2  -9   7    1.64    0.14
   1  -9  -7    0.42    0.08
   0  -9  -7    1.02    0.11
  -1  -9  -7    2.51    0.16
   1  -9   7    2.36    0.16
  -2  -9  -7    1.49    0.12
   2  -9   7    1.37    0.13
  -2   9  -7    1.63    0.13
   3  -9   7    1.12    0.12
  -3  -9  -7    1.29    0.12
  -3   9  -7    0.95    0.11
   4  -9   7    1.61    0.15
  -4  -9  -7    1.89    0.15
  -4   9  -7    1.67    0.14
   4 -10  -7    0.46    0.09
  -2 -10   7    0.72    0.10
  -1 -10   7    0.36    0.08
  13   0  -8    0.78    0.10
  12   0  -8    2.51    0.16
  12   0  -8    2.69    0.14
  11   0  -8    0.47    0.08
  11   0  -8    0.54    0.07
  10   0  -8    3.78    0.17
  10   0  -8    3.80    0.19
   9   0  -8    0.56    0.06
   9   0  -8    0.36    0.07
   8   0  -8    7.77    0.30
   8   0  -8    7.44    0.28
   7   0  -8    0.23    0.06
   7   0  -8    0.26    0.05
   6   0  -8    2.12    0.11
   6   0  -8    2.05    0.11
   5   0  -8    0.30    0.04
   3   0  -8   43.79    1.52
  -3   0   8   41.80    1.47
   3   0  -8   42.39    1.42
   2   0  -8   15.36    0.65
   2   0  -8   19.63    0.61
  -2   0   8   18.99    0.64
  -1   0   8    2.38    0.12
   1   0  -8    2.37    0.10
   1   0  -8    2.38    0.11
   0   0  -8    8.17    0.29
   0   0  -8    8.72    0.32
   0   0   8    8.16    0.32
   1   0   8   19.71    0.72
  -1   0  -8   20.31    0.68
  -1   0  -8   20.38    0.73
   2   0   8    1.96    0.12
  -2   0  -8    2.12    0.11
  -2   0  -8    2.03    0.09
  -3   0  -8    9.34    0.33
  -3   0  -8    9.89    0.37
   3   0   8    9.87    0.37
  -4   0  -8    1.37    0.09
   4   0   8    1.24    0.10
  -4   0  -8    1.23    0.07
  -5   0  -8    0.04    0.05
   5   0   8    0.02    0.05
   6   0   8    1.64    0.12
  -6   0  -8    1.58    0.11
   7   0   8    3.36    0.18
  -7   0  -8    3.15    0.16
   8   0   8    0.00    0.06
  -8   0  -8    0.13    0.06
   9   0   8    1.79    0.14
  -9   0  -8    1.65    0.13
  10   0   8    0.12    0.09
 -10   0  -8    0.22    0.08
  11   0   8    4.70    0.25
 -11   0  -8    4.46    0.24
  14   1  -8    0.62    0.10
  13  -1  -8    1.09    0.10
  13   1  -8    0.93    0.11
  12  -1  -8    0.14    0.06
  12   1  -8    0.17    0.07
  11  -1  -8    0.45    0.07
  11   1  -8    0.36    0.06
  11   1  -8    0.35    0.08
  10  -1  -8    0.88    0.09
  10  -1  -8    1.09    0.09
  10   1  -8    0.73    0.08
  10   1  -8    0.85    0.09
   9  -1  -8    0.12    0.05
   9  -1  -8    0.07    0.05
   9   1  -8    0.14    0.06
   9   1  -8    0.07    0.05
   8  -1  -8    3.49    0.16
   8  -1  -8    3.78    0.17
   8   1  -8    3.60    0.16
   8   1  -8    3.51    0.17
   7  -1  -8    5.74    0.22
   7  -1  -8    5.86    0.23
   7   1  -8    5.43    0.24
   7   1  -8    5.61    0.22
   6  -1  -8   14.97    0.54
   6  -1  -8   15.74    0.56
   6   1  -8   15.92    0.57
   6   1  -8   15.89    0.54
  -5   1   8    9.48    0.35
   5   1  -8    9.42    0.34
   4  -1  -8   14.48    0.54
  -4  -1   8   16.24    0.57
  -4   1   8   16.57    0.56
  -3  -1   8    5.29    0.21
   3  -1  -8    5.47    0.20
   3  -1  -8    4.72    0.20
   3   1  -8    4.90    0.19
  -3   1   8    5.41    0.20
  -2  -1   8    6.83    0.27
   2  -1  -8    7.29    0.26
   2  -1  -8    7.04    0.25
   2   1  -8    6.99    0.25
  -2   1   8    6.77    0.26
  -1  -1   8   23.28    0.84
   1  -1  -8   24.44    0.80
   1  -1  -8   23.98    0.86
   1   1  -8   22.87    0.85
   1   1  -8   23.91    0.80
  -1   1   8   23.75    0.83
   0  -1  -8   17.36    0.58
   0  -1  -8   17.29    0.63
   0  -1   8   17.10    0.62
   0   1  -8   17.48    0.59
   0   1  -8   17.42    0.63
   0   1   8   16.67    0.61
  -1  -1  -8    7.00    0.27
   1  -1   8    6.60    0.27
  -1  -1  -8    7.04    0.24
  -1   1  -8    6.64    0.26
  -1   1  -8    6.81    0.24
   1   1   8    6.59    0.27
  -2  -1  -8    9.58    0.37
   2  -1   8    9.58    0.37
  -2  -1  -8    9.64    0.34
  -2   1  -8    9.77    0.34
  -2   1  -8    9.96    0.37
   2   1   8    9.85    0.37
   3  -1   8    0.24    0.06
  -3  -1  -8    0.22    0.04
  -3  -1  -8    0.19    0.03
  -3   1  -8    0.32    0.04
   3   1   8    0.22    0.05
  -3   1  -8    0.41    0.05
   4  -1   8    2.34    0.13
  -4  -1  -8    2.23    0.12
  -4   1  -8    2.38    0.10
  -4   1  -8    2.52    0.13
   4   1   8    2.32    0.13
   5  -1   8    3.10    0.17
  -5  -1  -8    3.13    0.15
  -5   1  -8    3.54    0.16
   5   1   8    3.16    0.17
  -6  -1  -8    0.63    0.07
   6  -1   8    0.71    0.08
   6   1   8    0.77    0.09
  -6   1  -8    0.61    0.07
  -7  -1  -8    0.37    0.06
   7  -1   8    0.30    0.07
   7   1   8    0.32    0.07
  -7   1  -8    0.39    0.07
  -8  -1  -8    0.07    0.06
   8  -1   8    0.14    0.07
   8   1   8    0.03    0.06
  -8   1  -8    0.16    0.06
   9  -1   8    1.72    0.15
  -9  -1  -8    2.00    0.14
  -9   1  -8    2.09    0.14
   9   1   8    1.93    0.14
  10  -1   8    1.06    0.12
 -10  -1  -8    1.19    0.12
 -10   1  -8    0.96    0.11
  10   1   8    1.13    0.13
  11  -1   8    0.19    0.10
 -11  -1  -8    0.20    0.09
 -11   1  -8    0.27    0.09
  11   1   8    0.08    0.10
  14   2  -8    0.39    0.10
  13  -2  -8    0.07    0.07
  13   2  -8   -0.07    0.07
  12  -2  -8    0.55    0.08
  12   2  -8    0.74    0.10
  11  -2  -8    0.43    0.07
  11   2  -8    0.51    0.06
  11   2  -8    0.44    0.09
  10  -2  -8    0.73    0.08
  10   2  -8    0.75    0.07
  10   2  -8    0.73    0.09
   9  -2  -8    4.55    0.19
   9   2  -8    4.51    0.18
   9   2  -8    4.46    0.21
   8  -2  -8    2.53    0.13
   8   2  -8    2.51    0.14
   8   2  -8    2.38    0.12
   7  -2  -8    2.67    0.13
   7  -2  -8    2.41    0.12
   7   2  -8    2.59    0.15
   7   2  -8    2.34    0.12
   6  -2  -8    7.25    0.28
   6   2  -8    7.18    0.30
   6   2  -8    7.33    0.27
  -6   2   8    7.74    0.28
   5  -2  -8    0.24    0.04
   5  -2  -8    0.27    0.03
  -5   2   8    0.18    0.04
   5   2  -8    0.22    0.04
   5   2  -8    0.29    0.06
   4  -2  -8    4.68    0.18
  -4  -2   8    4.38    0.19
   4  -2  -8    4.45    0.18
  -4   2   8    4.50    0.18
   4   2  -8    4.46    0.17
  -3  -2   8   13.00    0.47
   3  -2  -8   12.18    0.44
   3  -2  -8   12.98    0.47
  -3   2   8   12.78    0.45
   2  -2  -8   19.50    0.70
  -2  -2   8   19.17    0.69
   2  -2  -8   18.92    0.65
  -2   2   8   19.35    0.68
   1  -2  -8    1.89    0.09
   1  -2  -8    1.78    0.09
  -1  -2   8    1.82    0.11
   1   2  -8    1.63    0.09
   1   2  -8    1.85    0.09
  -1   2   8    1.71    0.10
   0  -2  -8   30.24    1.03
   0  -2  -8   31.24    1.11
   0  -2   8   30.89    1.08
   0   2  -8   30.69    1.03
   0   2   8   30.61    1.07
   0   2  -8   31.57    1.11
  -1  -2  -8   32.10    1.06
  -1  -2  -8   32.30    1.16
   1   2   8   31.85    1.12
  -1   2  -8   31.65    1.07
  -1   2  -8   32.24    1.16
  -2  -2  -8   71.11    2.27
  -2  -2  -8   71.14    2.46
   2  -2   8   63.64    2.38
  -2   2  -8   72.08    2.28
   2   2   8   70.94    2.37
  -2   2  -8   65.10    2.46
  -3  -2  -8   17.65    0.67
   3  -2   8   17.74    0.66
  -3   2  -8   18.53    0.67
  -3   2  -8   17.77    0.61
   3   2   8   18.29    0.65
  -4  -2  -8    0.06    0.04
   4  -2   8    0.03    0.05
  -4   2  -8    0.14    0.04
   4   2   8    0.07    0.05
   5  -2   8    4.35    0.21
  -5  -2  -8    4.66    0.21
  -5   2  -8    4.96    0.21
   5   2   8    4.76    0.21
  -6  -2  -8    1.23    0.09
   6  -2   8    1.21    0.11
   6   2   8    1.25    0.11
  -6   2  -8    1.13    0.10
   7  -2   8    0.69    0.09
  -7  -2  -8    0.66    0.07
   7   2   8    0.51    0.08
  -7   2  -8    0.61    0.08
  -8  -2  -8    0.36    0.07
   8  -2   8    0.40    0.08
  -8   2  -8    0.50    0.08
   8   2   8    0.37    0.08
  -9  -2  -8    0.82    0.09
   9  -2   8    0.78    0.10
   9   2   8    1.05    0.11
  -9   2  -8    1.02    0.11
 -10  -2  -8    0.03    0.07
  10  -2   8   -0.11    0.07
 -10   2  -8    0.01    0.07
  10   2   8   -0.13    0.08
 -11  -2  -8    0.74    0.10
  11  -2   8    0.69    0.11
  11   2   8    0.70    0.12
  14  -3  -8   -0.07    0.07
  13  -3  -8    0.70    0.09
  13   3  -8    0.66    0.11
  12  -3  -8    0.09    0.07
  12   3  -8    0.12    0.08
  11  -3  -8    0.22    0.07
  11   3  -8    0.28    0.08
  10  -3  -8   -0.01    0.05
  10   3  -8    0.06    0.04
  10   3  -8    0.06    0.06
   9  -3  -8    0.30    0.06
   9   3  -8    0.26    0.05
   9   3  -8    0.27    0.07
   8  -3  -8   -0.02    0.05
   8   3  -8    0.08    0.06
   8   3  -8    0.01    0.04
   7  -3  -8    1.07    0.08
   7   3  -8    1.01    0.09
   7   3  -8    0.83    0.07
   6  -3  -8    1.92    0.11
   6   3  -8    1.74    0.10
   6   3  -8    1.91    0.12
   5  -3  -8    1.59    0.09
   5  -3  -8    1.59    0.09
   5   3  -8    1.44    0.09
   4  -3  -8    1.49    0.08
  -4  -3   8    1.33    0.09
   4  -3  -8    1.39    0.09
   4   3  -8    1.35    0.08
   3  -3  -8    0.70    0.06
  -3  -3   8    0.36    0.05
   3  -3  -8    0.49    0.05
   3   3  -8    0.43    0.05
  -2  -3   8    0.34    0.05
   2  -3  -8    0.58    0.05
   2   3  -8    0.47    0.04
   2   3  -8    0.29    0.04
   1  -3  -8    2.80    0.12
   1  -3  -8    2.73    0.12
   1   3  -8    2.58    0.12
   1   3  -8    2.66    0.12
  -1   3   8    2.63    0.12
   0  -3  -8    4.90    0.20
   0  -3  -8    5.01    0.18
   0   3  -8    4.66    0.20
   0   3   8    4.80    0.19
   0   3  -8    5.05    0.19
  -1  -3  -8    3.17    0.13
  -1  -3  -8    3.29    0.15
   1  -3   8    3.32    0.16
   1   3   8    3.07    0.14
  -1   3  -8    3.15    0.14
  -1   3  -8    2.99    0.15
  -2  -3  -8    3.19    0.15
  -2  -3  -8    3.27    0.12
   2  -3   8    3.17    0.17
  -2   3  -8    2.94    0.14
  -2   3  -8    3.08    0.15
   2   3   8    3.14    0.15
   3  -3   8    4.27    0.20
  -3  -3  -8    4.12    0.18
  -3   3  -8    4.08    0.19
   3   3   8    4.17    0.18
   4  -3   8    0.13    0.06
  -4  -3  -8    0.16    0.05
   4   3   8    0.14    0.05
  -4   3  -8    0.24    0.05
   5  -3   8    1.76    0.12
  -5  -3  -8    1.78    0.11
  -5   3  -8    1.70    0.11
   5   3   8    1.75    0.12
  -6  -3  -8    2.46    0.13
   6  -3   8    2.41    0.15
   6   3   8    2.29    0.14
  -6   3  -8    2.71    0.15
  -7  -3  -8    0.99    0.09
   7  -3   8    0.87    0.10
   7   3   8    1.12    0.10
  -7   3  -8    0.75    0.09
  -8  -3  -8    3.57    0.18
   8  -3   8    3.47    0.19
  -8   3  -8    3.24    0.18
   8   3   8    3.86    0.20
  -9  -3  -8    1.26    0.12
   9  -3   8    1.46    0.13
  -9   3  -8    1.39    0.13
   9   3   8    1.44    0.13
  10  -3   8    0.11    0.08
 -10  -3  -8    0.12    0.07
 -10   3  -8   -0.01    0.07
  10   3   8    0.01    0.08
  13  -4  -8    0.34    0.08
  12  -4  -8    0.15    0.07
  12   4  -8    0.13    0.09
  11  -4  -8    2.87    0.15
  11   4  -8    2.83    0.18
  10  -4  -8    1.28    0.10
  10   4  -8    1.48    0.13
   9  -4  -8    1.40    0.11
   9   4  -8    1.44    0.13
   9   4  -8    1.42    0.09
   8  -4  -8    1.93    0.12
   8   4  -8    1.94    0.13
   8   4  -8    1.76    0.10
   7  -4  -8    0.66    0.07
   7   4  -8    0.83    0.09
   7   4  -8    0.78    0.07
   6  -4  -8    0.86    0.08
   6   4  -8    1.05    0.07
   6   4  -8    0.83    0.09
   5  -4  -8    0.01    0.04
   5  -4  -8   -0.05    0.04
   5   4  -8    0.07    0.04
  -4  -4   8    5.01    0.23
   4  -4  -8    5.53    0.22
   4  -4  -8    5.26    0.21
   4   4  -8    5.30    0.21
   3  -4  -8   21.57    0.80
   3  -4  -8   21.57    0.74
  -3  -4   8   21.68    0.78
   3   4  -8   21.96    0.74
  -2  -4   8   11.40    0.43
   2  -4  -8   11.47    0.44
   2  -4  -8   11.32    0.40
   2   4  -8   11.54    0.41
   1  -4  -8   15.76    0.54
   1  -4  -8   15.96    0.59
  -1  -4   8   16.16    0.58
   1   4  -8   15.73    0.59
   1   4  -8   15.28    0.55
   0  -4  -8    8.58    0.31
   0  -4  -8    8.62    0.34
   0  -4   8    8.72    0.34
   0   4  -8    8.91    0.32
   0   4  -8    8.64    0.34
  -1  -4  -8    8.09    0.32
   1  -4   8    7.75    0.32
  -1  -4  -8    7.77    0.28
  -1   4  -8    7.90    0.30
  -1   4  -8    7.98    0.32
  -2  -4  -8    0.36    0.05
   2  -4   8    0.48    0.07
  -2   4  -8    0.48    0.06
   2   4   8    0.63    0.06
  -3  -4  -8    3.12    0.15
   3  -4   8    2.97    0.16
  -3   4  -8    2.90    0.15
   3   4   8    3.21    0.15
   4  -4   8    2.01    0.13
  -4  -4  -8    1.78    0.11
  -4   4  -8    1.94    0.12
   4   4   8    1.97    0.12
  -5  -4  -8    1.85    0.11
   5  -4   8    1.79    0.13
  -5   4  -8    1.55    0.11
   5   4   8    1.98    0.12
   6  -4   8    0.21    0.07
  -6  -4  -8    0.28    0.06
   6  -4   8    0.27    0.06
  -6   4  -8    0.38    0.07
   6   4   8    0.24    0.06
   7  -4   8    5.07    0.25
  -7  -4  -8    4.99    0.23
   7  -4   8    5.02    0.22
   7   4   8    5.25    0.24
  -7   4  -8    5.12    0.24
   8  -4   8    0.10    0.08
  -8  -4  -8    0.41    0.07
  -8   4  -8    0.25    0.08
   8   4   8    0.13    0.07
  -9  -4  -8   -0.10    0.06
   9  -4   8   -0.11    0.07
   9   4   8   -0.03    0.07
  -9   4  -8   -0.04    0.06
 -10  -4  -8    0.20    0.07
  10  -4   8    0.15    0.08
  10   4   8    0.12    0.08
  12  -5  -8    1.49    0.13
  12   5  -8    1.93    0.16
  11  -5  -8    0.04    0.07
  11   5  -8    0.20    0.08
  10  -5  -8    0.65    0.09
  10   5  -8    0.70    0.11
   9  -5  -8    0.15    0.07
   9   5  -8    0.24    0.08
   9   5  -8    0.20    0.05
   8  -5  -8    0.33    0.07
   8   5  -8    0.40    0.08
   8   5  -8    0.45    0.06
   7  -5  -8    0.77    0.08
   7   5  -8    0.90    0.10
   7   5  -8    0.81    0.07
   6  -5  -8    2.23    0.13
   6   5  -8    2.20    0.12
   6   5  -8    2.34    0.15
  -5  -5   8   -0.12    0.05
   5  -5  -8    0.07    0.05
   5  -5  -8   -0.06    0.04
   5   5  -8    0.03    0.04
   4  -5  -8    1.81    0.11
  -4  -5   8    1.65    0.12
   4  -5  -8    1.78    0.11
   4   5  -8    1.80    0.10
   3  -5  -8   26.61    0.90
  -3  -5   8   26.21    0.94
   3  -5  -8   26.66    0.97
   3   5  -8   26.46    0.90
   2  -5  -8    5.98    0.24
  -2  -5   8    5.65    0.25
   2  -5  -8    5.58    0.22
   2   5  -8    5.65    0.23
  -1  -5   8    4.43    0.21
   1  -5  -8    4.30    0.18
   1  -5  -8    4.55    0.20
   1   5  -8    4.49    0.19
   1   5  -8    4.58    0.20
   0  -5   8    9.66    0.38
   0  -5  -8    9.90    0.35
   0  -5  -8    9.22    0.38
   0   5  -8   10.07    0.38
   0   5  -8    9.34    0.35
  -1  -5  -8    9.98    0.41
   1  -5   8   10.82    0.41
  -1   5  -8   10.47    0.41
  -2  -5  -8    0.29    0.05
   2  -5   8    0.35    0.07
  -2   5  -8    0.30    0.06
   3  -5   8    4.02    0.20
  -3  -5  -8    3.95    0.19
  -3   5  -8    3.87    0.19
   4  -5   8    1.43    0.12
  -4  -5  -8    1.61    0.11
  -4   5  -8    1.66    0.12
   5  -5   8    0.22    0.07
  -5  -5  -8    0.30    0.06
  -5   5  -8    0.24    0.06
   6  -5   8    0.48    0.08
  -6  -5  -8    0.53    0.07
   6  -5   8    0.49    0.07
  -6   5  -8    0.39    0.07
   7  -5   8    2.66    0.15
  -7  -5  -8    2.76    0.15
   7  -5   8    2.25    0.16
  -7   5  -8    2.29    0.15
   7   5   8    2.30    0.15
   8  -5   8    3.79    0.21
  -8  -5  -8    4.29    0.21
   8   5   8    3.98    0.21
  -8   5  -8    4.07    0.22
  -9  -5  -8    0.80    0.10
   9  -5   8    0.88    0.11
  -9   5  -8    0.60    0.10
   9   5   8    0.77    0.10
  10   5   8   -0.07    0.07
  11  -6  -8    0.27    0.08
  11   6  -8    0.38    0.10
  10  -6  -8    0.37    0.08
  10   6  -8    0.37    0.10
   9  -6  -8    3.20    0.17
   9   6  -8    3.22    0.20
   8  -6  -8    0.02    0.06
   8   6  -8    0.11    0.08
   8   6  -8    0.11    0.05
   7  -6  -8    0.70    0.08
   7   6  -8    0.79    0.07
   7   6  -8    0.62    0.10
   6  -6  -8    0.43    0.07
   6   6  -8    0.62    0.07
  -5  -6   8    0.40    0.07
   5  -6  -8    0.45    0.06
   5   6  -8    0.42    0.06
  -4  -6   8    1.17    0.10
   4  -6  -8    1.21    0.09
   4  -6  -8    1.14    0.09
   4   6  -8    1.17    0.09
  -3  -6   8    1.10    0.10
   3  -6  -8    1.23    0.09
   3  -6  -8    1.14    0.09
   3   6  -8    1.10    0.09
  -2  -6   8    5.38    0.23
   2  -6  -8    4.88    0.20
   2  -6  -8    4.97    0.22
   2   6  -8    4.92    0.21
   1  -6  -8    3.06    0.16
  -1  -6   8    3.16    0.17
   1  -6  -8    2.96    0.14
   0  -6  -8    4.12    0.19
   0  -6   8    3.79    0.20
   0   6  -8    4.30    0.19
   1  -6   8    3.17    0.18
  -1  -6  -8    3.36    0.17
  -1   6  -8    3.49    0.17
   2  -6   8    1.35    0.12
  -2  -6  -8    1.08    0.10
  -2   6  -8    1.23    0.10
  -3  -6  -8    0.22    0.06
   3  -6   8    0.14    0.07
  -3   6  -8    0.18    0.05
  -4  -6  -8    0.22    0.06
   4  -6   8    0.21    0.07
  -4   6  -8    0.20    0.06
   5  -6   8    0.24    0.07
  -5  -6  -8    0.19    0.06
   5  -6   8    0.18    0.06
  -5   6  -8    0.17    0.07
   6  -6   8    2.00    0.14
  -6  -6  -8    1.95    0.13
   6  -6   8    1.86    0.14
  -6   6  -8    1.72    0.14
   7  -6   8   -0.02    0.07
  -7  -6  -8    0.01    0.06
   7  -6   8    0.01    0.06
  -7   6  -8   -0.06    0.06
   8  -6   8    0.99    0.12
  -8  -6  -8    0.90    0.10
   8  -6   8    1.09    0.11
  -8   6  -8    0.84    0.11
   9  -6   8    0.10    0.08
  10   7  -8    0.49    0.10
   9  -7  -8    1.93    0.14
   9   7  -8    2.31    0.18
   8  -7  -8    0.13    0.07
   8   7  -8    0.23    0.09
   7  -7  -8    1.71    0.13
   7   7  -8    1.97    0.12
   6  -7  -8    1.34    0.11
  -6  -7   8    1.42    0.12
   6   7  -8    1.54    0.10
   5  -7  -8    0.03    0.06
  -5  -7   8    0.16    0.06
   5   7  -8    0.16    0.05
   4  -7  -8    0.14    0.06
  -4  -7   8    0.14    0.06
   4  -7  -8    0.11    0.05
   4   7  -8    0.22    0.06
   3  -7  -8    0.16    0.06
  -3  -7   8    0.26    0.07
   3  -7  -8    0.11    0.05
   2  -7  -8    0.18    0.05
   2  -7  -8    0.18    0.06
  -2  -7   8    0.27    0.07
   1  -7  -8    0.06    0.05
   1  -7  -8    0.17    0.05
  -1  -7   8    0.16    0.07
   0  -7   8    2.33    0.15
   0  -7  -8    2.33    0.14
   0   7  -8    2.41    0.14
   1  -7   8    2.00    0.14
  -1  -7  -8    1.90    0.13
  -1   7  -8    2.32    0.13
  -2  -7  -8    0.07    0.05
   2  -7   8    0.09    0.07
  -2   7  -8    0.14    0.06
  -3  -7  -8    0.11    0.06
   3  -7   8    0.12    0.07
  -3   7  -8    0.17    0.06
  -4  -7  -8    0.00    0.05
   4  -7   8    0.09    0.06
   4  -7   8    0.07    0.07
  -4   7  -8   -0.08    0.05
   5  -7   8    0.21    0.07
  -5  -7  -8    0.23    0.07
   5  -7   8    0.12    0.08
  -5   7  -8    0.09    0.07
   6  -7   8    0.36    0.09
  -6  -7  -8    0.38    0.08
   6  -7   8    0.35    0.08
  -6   7  -8    0.47    0.09
  -7  -7  -8   -0.11    0.06
   7  -7   8    0.08    0.06
  -7   7  -8    0.14    0.07
   8  -7   8    0.25    0.08
  -8  -8   8    0.51    0.09
   8  -8  -8    0.50    0.09
  -7  -8   8    1.74    0.14
   7  -8  -8    1.84    0.14
   6  -8  -8    2.03    0.13
  -6  -8   8    1.99    0.14
  -5  -8   8    0.06    0.07
   5  -8  -8    0.21    0.07
   5  -8  -8    0.19    0.07
  -4  -8   8    1.66    0.13
   4  -8  -8    1.55    0.11
   4  -8  -8    1.57    0.12
   3  -8  -8    0.10    0.06
  -3  -8   8    0.04    0.07
   3  -8  -8    0.06    0.06
  -2  -8   8    0.88    0.10
   2  -8  -8    0.80    0.09
   2  -8  -8    0.84    0.08
  -1  -8   8    0.77    0.10
   1  -8  -8    0.74    0.09
   0  -8  -8    0.51    0.08
   0  -8   8    0.43    0.09
   1  -8   8    0.02    0.07
  -1  -8  -8    0.00    0.06
  -1   8  -8    0.05    0.06
   2  -8   8    0.33    0.09
  -2  -8  -8    0.29    0.07
  -2   8  -8    0.33    0.07
   3  -8   8    5.33    0.25
   3  -8   8    5.35    0.25
  -3  -8  -8    5.12    0.25
  -3   8  -8    5.06    0.25
   4  -8   8    2.82    0.18
  -4  -8  -8    3.12    0.18
  -4   8  -8    2.97    0.18
  -5  -8  -8    3.48    0.20
   5  -8   8    3.73    0.21
  -5   8  -8    3.97    0.21
   6  -9  -8    0.36    0.08
   6  -9  -8    0.33    0.08
  -6  -9   8    0.26    0.09
   5  -9  -8    0.74    0.10
   5  -9  -8    0.81    0.10
  -5  -9   8    0.85    0.11
  -4  -9   8    0.10    0.08
   4  -9  -8    0.13    0.07
   4  -9  -8    0.14    0.07
   3  -9  -8    0.82    0.10
  -3  -9   8    0.73    0.10
   3  -9  -8    0.59    0.08
   2  -9  -8    0.02    0.07
  -2  -9   8    0.07    0.07
   1  -9  -8    0.96    0.11
  -1  -9   8    1.14    0.12
   0  -9  -8    0.68    0.09
  -1  -9  -8    0.16    0.07
  -2  -9  -8    0.36    0.09
   2  -9   8    0.26    0.09
  -2   9  -8    0.26    0.08
  -3   9  -8    2.98    0.18
  12   0  -9    0.30    0.06
  12   0  -9    0.15    0.07
  11   0  -9    0.85    0.10
  11   0  -9    1.02    0.09
  10   0  -9    1.30    0.11
  10   0  -9    1.23    0.09
   9   0  -9    0.73    0.09
   9   0  -9    0.97    0.08
   8   0  -9    0.37    0.07
   8   0  -9    0.55    0.06
   7   0  -9    2.82    0.14
   7   0  -9    3.06    0.15
  -6   0   9    0.17    0.04
   6   0  -9    0.13    0.04
   5   0  -9    4.66    0.19
  -5   0   9    4.97    0.20
  -4   0   9    0.17    0.04
   4   0  -9    0.28    0.04
  -3   0   9   -0.01    0.04
   3   0  -9    0.16    0.04
   2   0  -9    0.07    0.03
   2   0  -9    0.05    0.03
  -2   0   9    0.03    0.04
  -1   0   9    2.28    0.12
   1   0  -9    2.16    0.10
   1   0  -9    2.29    0.11
   0   0   9   25.28    0.91
   0   0  -9   26.93    0.94
   0   0  -9   25.42    0.87
   1   0   9    1.57    0.11
  -1   0  -9    1.77    0.09
  -1   0  -9    1.68    0.08
   2   0   9    1.30    0.10
  -2   0  -9    1.15    0.07
  -2   0  -9    1.26    0.08
   3   0   9    1.29    0.10
  -3   0  -9    1.18    0.09
  -3   0  -9    1.34    0.07
  -4   0  -9    0.20    0.05
   4   0   9    0.21    0.06
  -5   0  -9    0.19    0.05
   5   0   9    0.24    0.06
  -6   0  -9    1.71    0.11
   6   0   9    1.62    0.12
   7   0   9    0.08    0.06
  -7   0  -9    0.13    0.06
  -8   0  -9   -0.08    0.06
   8   0   9   -0.09    0.07
  -9   0  -9    2.88    0.18
   9   0   9    3.08    0.19
  10   0   9    0.87    0.13
 -10   0  -9    1.24    0.12
  14   1  -9    0.28    0.09
  13  -1  -9    0.28    0.07
  13   1  -9    0.12    0.08
  12  -1  -9    0.09    0.06
  12   1  -9    0.15    0.07
  12   1  -9    0.14    0.06
  11  -1  -9    0.12    0.06
  11   1  -9    0.10    0.07
  11   1  -9    0.01    0.05
  10  -1  -9    2.71    0.14
  10   1  -9    3.03    0.17
  10   1  -9    2.75    0.14
   9  -1  -9    0.88    0.08
   9  -1  -9    0.97    0.09
   9   1  -9    0.88    0.09
   9   1  -9    0.97    0.08
   8  -1  -9    2.52    0.13
   8  -1  -9    2.79    0.14
   8   1  -9    2.82    0.13
   8   1  -9    2.73    0.15
   7  -1  -9    5.43    0.21
   7   1  -9    5.32    0.21
   7   1  -9    5.30    0.23
   6  -1  -9    7.75    0.28
  -6   1   9    7.73    0.29
   6   1  -9    7.30    0.28
  -5  -1   9    1.60    0.10
   5  -1  -9    1.68    0.09
   5   1  -9    1.61    0.09
  -5   1   9    1.47    0.09
   4  -1  -9    1.06    0.07
  -4  -1   9    0.93    0.08
   4   1  -9    1.05    0.07
  -4   1   9    0.98    0.07
  -3  -1   9    5.53    0.22
   3  -1  -9    5.32    0.21
   3  -1  -9    5.44    0.21
   3   1  -9    5.42    0.21
  -3   1   9    5.19    0.21
   2  -1  -9    5.34    0.21
   2  -1  -9    5.22    0.20
  -2  -1   9    5.16    0.22
  -2   1   9    5.40    0.22
   2   1  -9    5.12    0.20
   2   1  -9    5.17    0.20
  -1  -1   9   26.21    0.91
   1  -1  -9   24.90    0.86
   1  -1  -9   26.15    0.92
   1   1  -9   25.02    0.92
   1   1  -9   26.38    0.86
  -1   1   9   24.68    0.90
   0  -1  -9   11.55    0.43
   0  -1   9   11.64    0.44
   0  -1  -9   11.56    0.40
   0   1   9   11.18    0.43
   0   1  -9   11.53    0.40
   0   1  -9   11.58    0.43
   1  -1   9    0.94    0.09
  -1  -1  -9    0.89    0.06
  -1  -1  -9    0.79    0.07
  -1   1  -9    1.05    0.07
  -1   1  -9    1.03    0.07
   1   1   9    0.91    0.08
  -2  -1  -9    1.93    0.10
   2  -1   9    1.24    0.11
  -2  -1  -9    1.36    0.08
   2   1   9    1.58    0.10
  -2   1  -9    1.60    0.08
  -2   1  -9    1.63    0.10
   3  -1   9    0.05    0.05
  -3  -1  -9    0.07    0.03
  -3  -1  -9    0.02    0.04
  -3   1  -9   -0.01    0.03
  -3   1  -9    0.19    0.04
   3   1   9   -0.03    0.04
   4  -1   9   -0.03    0.05
  -4  -1  -9    0.03    0.04
  -4   1  -9    0.00    0.04
   4   1   9    0.05    0.05
  -4   1  -9    0.04    0.03
   5  -1   9    0.32    0.07
  -5  -1  -9    0.22    0.05
  -5   1  -9    0.26    0.05
   5   1   9    0.26    0.06
   6  -1   9    0.34    0.08
  -6  -1  -9    0.52    0.07
  -6   1  -9    0.38    0.07
   6   1   9    0.45    0.07
  -7  -1  -9    0.11    0.06
   7  -1   9   -0.02    0.07
   7   1   9    0.03    0.06
  -7   1  -9   -0.06    0.05
   8  -1   9    0.69    0.10
  -8  -1  -9    0.64    0.08
   8   1   9    0.62    0.10
  -8   1  -9    0.74    0.09
   9  -1   9    1.71    0.14
  -9  -1  -9    1.54    0.13
   9   1   9    1.96    0.15
  -9   1  -9    1.66    0.14
 -10  -1  -9    1.18    0.12
  10  -1   9    1.05    0.13
  10   1   9    0.97    0.13
 -10   1  -9    0.91    0.12
  14  -2  -9    0.41    0.08
  13  -2  -9    0.02    0.07
  13   2  -9    0.05    0.08
  12  -2  -9    0.47    0.07
  12   2  -9    0.45    0.09
  11  -2  -9    1.19    0.10
  11   2  -9    1.13    0.11
  11   2  -9    0.91    0.08
  10  -2  -9    0.10    0.06
  10   2  -9    0.11    0.05
  10   2  -9    0.22    0.07
   9  -2  -9    1.46    0.10
   9   2  -9    1.56    0.13
   9   2  -9    1.65    0.10
   8  -2  -9    1.83    0.11
   8   2  -9    1.51    0.12
   8   2  -9    1.89    0.10
   7  -2  -9    0.18    0.05
   7   2  -9    0.06    0.04
   7   2  -9    0.06    0.06
   6  -2  -9    0.16    0.05
   6   2  -9    0.16    0.04
  -5  -2   9    2.18    0.12
   5  -2  -9    2.23    0.11
  -5   2   9    2.33    0.11
   5   2  -9    2.26    0.11
   4  -2  -9    1.94    0.10
   4  -2  -9    1.79    0.09
  -4  -2   9    1.69    0.11
   4   2  -9    1.86    0.10
  -4   2   9    1.68    0.10
  -3  -2   9    9.80    0.37
   3  -2  -9    9.27    0.34
   3  -2  -9    9.67    0.36
   3   2  -9    9.55    0.34
  -3   2   9    9.78    0.36
  -2  -2   9   49.58    1.73
   2  -2  -9   51.42    1.79
   2  -2  -9   48.31    1.66
  -2   2   9   50.16    1.72
   2   2  -9   50.74    1.66
   1  -2  -9    4.58    0.18
  -1  -2   9    4.52    0.20
   1  -2  -9    4.62    0.17
   1   2  -9    4.07    0.18
   1   2  -9    4.44    0.18
  -1   2   9    4.05    0.18
   0  -2  -9   35.75    1.19
   0  -2   9   36.56    1.26
   0  -2  -9   35.53    1.29
   0   2  -9   35.80    1.20
   0   2  -9   34.74    1.29
   0   2   9   36.41    1.25
  -1  -2  -9   39.56    1.29
  -1  -2  -9   38.49    1.40
   1  -2   9   38.77    1.36
  -1   2  -9   36.28    1.40
   1   2   9   40.21    1.35
  -1   2  -9   39.38    1.29
  -2  -2  -9    6.04    0.24
   2  -2   9    5.90    0.26
  -2  -2  -9    5.95    0.21
  -2   2  -9    6.06    0.25
   2   2   9    5.97    0.25
  -2   2  -9    5.66    0.22
  -3  -2  -9   13.50    0.51
   3  -2   9   13.48    0.51
   3   2   9   13.98    0.50
  -3   2  -9   13.31    0.47
  -3   2  -9   12.56    0.51
   4  -2   9    0.49    0.08
  -4  -2  -9    0.40    0.06
  -4   2  -9    0.44    0.06
   4   2   9    0.49    0.07
  -5  -2  -9    0.79    0.08
   5  -2   9    0.88    0.10
  -5   2  -9    0.85    0.08
   5   2   9    0.99    0.09
   6  -2   9    3.07    0.17
  -6  -2  -9    2.97    0.16
  -6   2  -9    3.01    0.16
   6   2   9    3.14    0.17
  -7  -2  -9    3.68    0.19
   7  -2   9    4.06    0.21
   7   2   9    3.94    0.20
  -7   2  -9    3.93    0.20
  -8  -2  -9    0.97    0.10
   8  -2   9    1.02    0.11
  -8   2  -9    1.05    0.11
   8   2   9    1.16    0.12
   9  -2   9    0.62    0.10
  -9  -2  -9    0.48    0.09
  -9   2  -9    0.52    0.10
   9   2   9    0.65    0.10
 -10  -2  -9    0.46    0.09
  10  -2   9    0.41    0.10
  10   2   9    0.23    0.10
 -10   2  -9    0.32    0.09
  13  -3  -9    0.78    0.10
  13   3  -9    0.71    0.11
  12  -3  -9    0.23    0.07
  12   3  -9    0.22    0.08
  11  -3  -9    1.37    0.11
  11   3  -9    1.59    0.14
  10  -3  -9    0.11    0.06
  10   3  -9    0.30    0.08
  10   3  -9    0.21    0.06
   9  -3  -9    0.62    0.08
   9   3  -9    0.73    0.10
   9   3  -9    0.77    0.07
   8  -3  -9    1.03    0.09
   8   3  -9    0.98    0.08
   8   3  -9    1.14    0.11
   7  -3  -9    0.29    0.05
   7   3  -9    0.28    0.05
   7   3  -9    0.31    0.07
   6  -3  -9   -0.06    0.04
   6   3  -9    0.10    0.04
   5  -3  -9    1.60    0.10
  -5  -3   9    1.55    0.11
   5   3  -9    1.64    0.09
   4  -3  -9    0.72    0.06
  -4  -3   9    0.56    0.07
   4  -3  -9    0.75    0.06
   4   3  -9    0.67    0.06
   3  -3  -9    8.45    0.31
   3  -3  -9    7.85    0.30
  -3  -3   9    8.06    0.32
   3   3  -9    7.92    0.30
   2  -3  -9    0.26    0.04
   2  -3  -9    0.27    0.04
  -2  -3   9    0.29    0.06
   2   3  -9    0.22    0.04
  -1  -3   9    3.03    0.15
   1  -3  -9    2.97    0.13
   1  -3  -9    3.00    0.14
   1   3  -9    2.73    0.14
   1   3  -9    2.98    0.13
   0  -3  -9    4.14    0.18
   0  -3  -9    4.13    0.16
   0  -3   9    4.18    0.19
   0   3   9    3.82    0.17
   0   3  -9    4.06    0.17
   0   3  -9    4.09    0.18
   1  -3   9    5.38    0.24
  -1  -3  -9    5.51    0.20
  -1  -3  -9    5.35    0.23
  -1   3  -9    5.50    0.23
   1   3   9    5.01    0.22
  -1   3  -9    6.21    0.22
  -2  -3  -9    3.04    0.15
   2  -3   9    3.32    0.17
  -2   3  -9    3.19    0.14
  -2   3  -9    3.15    0.15
   2   3   9    3.16    0.15
  -3  -3  -9    8.23    0.34
   3  -3   9    9.11    0.35
  -3   3  -9    8.83    0.35
   3   3   9    8.56    0.34
   4  -3   9    0.16    0.06
  -4  -3  -9    0.08    0.04
   4   3   9    0.17    0.06
  -4   3  -9    0.14    0.05
   5  -3   9    0.22    0.07
  -5  -3  -9    0.18    0.05
   5   3   9    0.15    0.06
  -5   3  -9    0.16    0.06
   6  -3   9    1.23    0.12
  -6  -3  -9    1.40    0.10
  -6   3  -9    1.50    0.12
   6   3   9    1.25    0.12
  -7  -3  -9    0.76    0.08
   7  -3   9    0.60    0.09
   7   3   9    0.56    0.09
  -7   3  -9    0.59    0.08
  -8  -3  -9    0.66    0.08
   8  -3   9    0.49    0.10
  -8   3  -9    0.73    0.10
   8   3   9    0.63    0.10
  -9  -3  -9    2.41    0.16
   9  -3   9    2.29    0.17
   9   3   9    2.66    0.17
  -9   3  -9    2.16    0.16
  10  -3   9    0.44    0.10
  10   3   9    0.54    0.11
  12  -4  -9    0.09    0.07
  12   4  -9    0.27    0.09
  11  -4  -9    0.59    0.09
  11   4  -9    0.43    0.10
  10  -4  -9    0.18    0.07
  10   4  -9    0.17    0.05
  10   4  -9    0.16    0.08
   9  -4  -9   -0.05    0.06
   9   4  -9    0.00    0.07
   9   4  -9    0.09    0.05
   8  -4  -9    0.67    0.08
   8   4  -9    0.74    0.07
   8   4  -9    0.78    0.10
   7  -4  -9    1.19    0.10
   7   4  -9    0.98    0.10
   7   4  -9    1.25    0.08
   6  -4  -9    4.89    0.21
   6   4  -9    4.95    0.20
  -5  -4   9    4.35    0.20
   5  -4  -9    4.48    0.19
   5  -4  -9    4.22    0.19
   5   4  -9    4.21    0.18
   4  -4  -9    9.72    0.36
   4  -4  -9    9.95    0.38
  -4  -4   9    9.87    0.38
   4   4  -9    9.49    0.35
   3  -4  -9   13.58    0.49
  -3  -4   9   13.66    0.52
   3  -4  -9   14.09    0.52
   3   4  -9   13.86    0.49
  -2  -4   9    4.65    0.22
   2  -4  -9    5.12    0.21
   2  -4  -9    4.74    0.19
   2   4  -9    4.78    0.20
   1  -4  -9    5.16    0.22
  -1  -4   9    5.21    0.23
   1  -4  -9    5.18    0.20
   1   4  -9    4.83    0.20
   1   4  -9    5.13    0.22
   0  -4  -9    1.12    0.08
   0  -4  -9    1.34    0.09
   0  -4   9    1.15    0.11
   0   4  -9    1.41    0.09
   0   4  -9    1.23    0.08
   1  -4   9    0.08    0.06
  -1  -4  -9    0.21    0.05
  -1   4  -9    0.19    0.05
  -1   4  -9    0.18    0.05
   2  -4   9    6.46    0.28
  -2  -4  -9    6.34    0.26
  -2   4  -9    6.15    0.27
  -2   4  -9    6.22    0.25
   3  -4   9    3.70    0.19
  -3  -4  -9    3.45    0.17
  -3   4  -9    3.59    0.18
   3   4   9    3.74    0.17
   4  -4   9    4.57    0.22
  -4  -4  -9    4.49    0.20
   4   4   9    4.68    0.21
  -4   4  -9    4.46    0.21
  -5  -4  -9    0.38    0.06
   5  -4   9    0.28    0.08
  -5   4  -9    0.35    0.07
   5   4   9    0.39    0.07
  -6  -4  -9    1.07    0.09
   6  -4   9    0.74    0.10
  -6   4  -9    0.90    0.09
   6   4   9    0.98    0.10
  -7  -4  -9    6.65    0.29
   7  -4   9    6.44    0.30
   7   4   9    6.92    0.30
  -7   4  -9    6.61    0.30
  -8  -4  -9    0.03    0.06
   8  -4   9    0.02    0.08
   8   4   9   -0.06    0.07
  -8   4  -9   -0.05    0.06
   9  -4   9    0.22    0.09
  -9  -4  -9    0.28    0.08
   9   4   9    0.12    0.08
  -9   4  -9    0.10    0.08
  11  -5  -9   -0.02    0.07
  11   5  -9    0.00    0.09
  10  -5  -9    0.25    0.07
  10   5  -9    0.36    0.09
   9  -5  -9    0.52    0.08
   9   5  -9    0.63    0.07
   9   5  -9    0.65    0.10
   8  -5  -9    0.29    0.07
   8   5  -9    0.26    0.08
   8   5  -9    0.33    0.06
   7  -5  -9   -0.02    0.05
   7   5  -9   -0.05    0.04
   6  -5  -9    5.46    0.23
  -6  -5   9    5.26    0.24
   6   5  -9    5.26    0.22
  -5  -5   9    8.17    0.32
   5  -5  -9    7.52    0.31
   5  -5  -9    7.54    0.30
   5   5  -9    7.85    0.30
  -4  -5   9    3.21    0.17
   4  -5  -9    3.27    0.15
   4  -5  -9    3.36    0.16
   4   5  -9    3.03    0.15
   3  -5  -9    6.93    0.29
  -3  -5   9    7.17    0.30
   3  -5  -9    7.00    0.27
   3   5  -9    7.11    0.27
   2  -5  -9   13.62    0.48
  -2  -5   9   13.45    0.51
   2  -5  -9   13.29    0.51
   2   5  -9   13.35    0.48
   1  -5  -9    4.15    0.17
  -1  -5   9    3.93    0.20
   1  -5  -9    4.00    0.19
   1   5  -9    3.96    0.18
   0  -5  -9    2.17    0.11
   0  -5   9    2.08    0.14
   0  -5  -9    1.98    0.12
   0   5  -9    2.00    0.11
   0   5  -9    2.22    0.13
  -1  -5  -9    1.33    0.10
   1  -5   9    1.23    0.11
  -1   5  -9    1.65    0.11
  -2  -5  -9    1.12    0.09
   2  -5   9    1.13    0.11
  -2   5  -9    1.23    0.10
   3  -5   9    1.41    0.12
  -3  -5  -9    1.42    0.11
  -3   5  -9    1.38    0.11
  -4  -5  -9    1.40    0.11
   4  -5   9    1.23    0.12
  -4   5  -9    1.24    0.11
  -5  -5  -9    2.32    0.14
   5  -5   9    2.36    0.16
  -5   5  -9    2.36    0.15
   6  -5   9    6.56    0.27
   6  -5   9    6.24    0.29
  -6  -5  -9    6.61    0.29
  -6   5  -9    6.42    0.30
   7  -5   9    0.38    0.09
  -7  -5  -9    0.24    0.07
  -7   5  -9    0.30    0.08
  -8  -5  -9    0.94    0.10
   8  -5   9    1.17    0.12
  -8   5  -9    0.79    0.11
   9  -5   9    0.80    0.11
  10  -6  -9    0.05    0.07
   9  -6  -9    0.19    0.07
   9   6  -9    0.17    0.09
   8  -6  -9    1.41    0.12
   8   6  -9    1.38    0.14
   8   6  -9    1.65    0.11
  -7  -6   9    0.25    0.07
   7  -6  -9    0.26    0.07
   7   6  -9    0.42    0.06
   6  -6  -9    1.38    0.10
  -6  -6   9    1.34    0.12
   6  -6  -9    1.47    0.11
   6   6  -9    1.47    0.11
   5  -6  -9    0.53    0.07
   5  -6  -9    0.61    0.07
  -5  -6   9    0.53    0.08
   5   6  -9    0.56    0.07
  -4  -6   9    0.41    0.08
   4  -6  -9    0.47    0.06
   4  -6  -9    0.39    0.06
   4   6  -9    0.34    0.06
  -3  -6   9    0.41    0.08
   3  -6  -9    0.36    0.06
   3  -6  -9    0.44    0.06
   3   6  -9    0.33    0.06
   2  -6  -9    2.10    0.12
  -2  -6   9    2.01    0.14
   2  -6  -9    2.00    0.12
   2   6  -9    1.97    0.12
  -1  -6   9    0.60    0.09
   1  -6  -9    0.73    0.07
   1  -6  -9    0.67    0.07
   1   6  -9    0.68    0.07
   0  -6  -9    1.28    0.10
   0  -6   9    1.23    0.11
   1  -6   9    0.15    0.07
  -1  -6  -9    0.11    0.05
  -1   6  -9    0.19    0.06
  -2  -6  -9    0.37    0.06
   2  -6   9    0.50    0.09
  -2   6  -9    0.40    0.07
   3  -6   9    0.27    0.08
  -3  -6  -9    0.37    0.07
  -3   6  -9    0.25    0.07
   4  -6   9    1.09    0.11
  -4  -6  -9    1.07    0.10
  -4   6  -9    0.84    0.10
  -5  -6  -9    1.61    0.12
   5  -6   9    1.52    0.14
  -5   6  -9    1.31    0.13
  -6  -6  -9    1.92    0.13
   6  -6   9    1.77    0.13
   6  -6   9    1.82    0.15
  -6   6  -9    1.66    0.14
   7  -6   9    0.25    0.07
  -7  -6  -9    0.13    0.07
   7  -6   9    0.13    0.08
  -7   6  -9    0.15    0.07
   8  -6   9    0.05    0.08
   9  -7  -9    1.01    0.11
  -8  -7   9    0.25    0.08
   8  -7  -9    0.50    0.09
  -7  -7   9    0.59    0.09
   7  -7  -9    0.57    0.09
   7   7  -9    0.77    0.08
  -6  -7   9    0.37    0.08
   6  -7  -9    0.23    0.07
   6  -7  -9    0.25    0.06
   6   7  -9    0.25    0.06
   5  -7  -9    0.08    0.06
  -5  -7   9    0.17    0.07
   5  -7  -9    0.23    0.06
   5   7  -9    0.04    0.05
  -4  -7   9   -0.05    0.06
   4  -7  -9   -0.08    0.05
   4  -7  -9   -0.02    0.05
   4   7  -9   -0.01    0.05
   3  -7  -9    0.00    0.05
  -3  -7   9    0.01    0.06
   3  -7  -9    0.04    0.05
   2  -7  -9    0.06    0.05
   2  -7  -9    0.14    0.05
  -2  -7   9    0.10    0.07
  -1  -7   9    0.70    0.10
   1  -7  -9    0.71    0.08
   0  -7   9    0.15    0.07
   0  -7  -9    0.06    0.06
   1  -7   9    0.14    0.07
  -1  -7  -9    0.09    0.06
  -1   7  -9    0.06    0.06
   2  -7   9    0.33    0.09
  -2  -7  -9    0.28    0.07
  -2   7  -9    0.35    0.07
   3  -7   9    0.29    0.09
  -3  -7  -9    0.27    0.07
  -3   7  -9    0.18    0.07
   4  -7   9    0.18    0.08
  -4  -7  -9    0.12    0.07
  -4   7  -9    0.20    0.07
  -5  -7  -9    0.10    0.07
   5  -7   9    0.08    0.09
   5  -7   9    0.31    0.08
  -5   7  -9    0.30    0.08
   6  -7   9    0.06    0.07
   6  -7   9    0.01    0.08
  -6  -7  -9   -0.05    0.07
  -6   7  -9    0.08    0.07
   7  -7   9    0.06    0.07
   7  -7   9    0.04    0.08
   7  -8  -9    0.16    0.07
  -7  -8   9    0.14    0.08
   6  -8  -9    0.39    0.07
  -6  -8   9    0.36    0.09
   6  -8  -9    0.19    0.07
  -5  -8   9    0.70    0.10
   5  -8  -9    0.80    0.09
   5  -8  -9    0.75    0.09
   4  -8  -9    0.90    0.09
   4  -8  -9    0.64    0.09
  -4  -8   9    0.79    0.10
  -3  -8   9   -0.03    0.07
   3  -8  -9   -0.03    0.05
   3  -8  -9    0.00    0.06
  -2  -8   9    0.24    0.08
   2  -8  -9    0.29    0.07
  -1  -8   9    0.77    0.10
   1  -8  -9    0.71    0.09
   0  -8   9    0.08    0.08
   0  -8  -9    0.00    0.06
  -1  -8  -9    2.89    0.17
   1  -8   9    2.97    0.18
  -2  -8  -9    8.20    0.36
   2  -8   9    8.44    0.37
  -2   8  -9    8.59    0.37
  -3  -8  -9    4.44    0.23
   3  -8   9    5.15    0.25
  -3   8  -9    4.69    0.24
   4  -8   9    0.32    0.09
  -4  -8  -9    0.48    0.09
   4  -8   9    0.42    0.10
  -4   8  -9    0.48    0.09
  -5   8  -9    2.24    0.16
   6  -9  -9    0.15    0.07
  -5  -9   9    0.26    0.09
   5  -9  -9    0.26    0.08
   5  -9  -9    0.34    0.08
   4  -9  -9    0.47    0.08
   4  -9  -9    0.35    0.08
  -3  -9   9    0.41    0.09
   3  -9  -9    0.51    0.09
  -2  -9   9    1.01    0.12
   2  -9  -9    1.28    0.12
   1  -9  -9    0.14    0.07
  -1  -9   9    0.02    0.08
   0  -9  -9    0.29    0.08
   0  -9   9    0.29    0.09
  -3   9  -9    1.69    0.14
  13   0 -10    0.01    0.07
  12   0 -10    0.12    0.06
  11   0 -10    1.63    0.11
  11   0 -10    1.50    0.13
  10   0 -10    0.43    0.07
  10   0 -10    0.43    0.08
   9   0 -10    0.14    0.06
   9   0 -10    0.21    0.06
   8   0 -10   -0.04    0.04
   7   0 -10    2.49    0.13
  -7   0  10    2.57    0.13
  -6   0  10    0.35    0.06
   6   0 -10    0.46    0.06
  -5   0  10    0.04    0.04
   5   0 -10    0.19    0.04
   4   0 -10    5.20    0.21
  -4   0  10    5.42    0.22
  -3   0  10    3.88    0.18
   3   0 -10    3.86    0.16
   2   0 -10   18.19    0.65
  -2   0  10   18.05    0.65
   2   0 -10   17.64    0.61
   1   0 -10    0.26    0.04
   1   0 -10    0.28    0.04
  -1   0  10    0.32    0.06
   0   0 -10    2.45    0.11
   0   0  10    2.62    0.14
   0   0 -10    2.62    0.13
  -1   0 -10   13.68    0.51
  -1   0 -10   13.46    0.47
   1   0  10   13.39    0.51
   2   0  10    3.37    0.17
  -2   0 -10    3.42    0.16
  -2   0 -10    3.42    0.14
  -3   0 -10    6.75    0.25
   3   0  10    6.48    0.28
  -3   0 -10    7.08    0.28
   4   0  10    0.72    0.09
  -4   0 -10    0.80    0.08
  -5   0 -10    0.05    0.05
   5   0  10    0.03    0.06
   6   0  10    0.15    0.07
  -6   0 -10    0.25    0.07
   7   0  10    1.00    0.11
  -7   0 -10    1.02    0.10
   8   0  10    0.05    0.08
  -8   0 -10   -0.03    0.07
  -9   0 -10    5.56    0.28
   9   0  10    5.96    0.29
  13  -1 -10    0.10    0.07
  13   1 -10    0.04    0.08
  12  -1 -10    0.29    0.07
  12   1 -10    0.33    0.07
  12   1 -10    0.21    0.08
  11  -1 -10    0.44    0.07
  11   1 -10    0.48    0.09
  11   1 -10    0.51    0.07
  10  -1 -10    1.65    0.11
  10   1 -10    1.66    0.13
  10   1 -10    1.57    0.10
   9  -1 -10    0.39    0.06
   9   1 -10    0.35    0.06
   9   1 -10    0.39    0.08
   8  -1 -10    0.21    0.05
   8   1 -10    0.13    0.06
   8   1 -10    0.13    0.05
  -7  -1  10    0.63    0.07
   7  -1 -10    0.65    0.07
   7   1 -10    0.65    0.07
  -7   1  10    0.70    0.07
   6  -1 -10    0.40    0.06
  -6  -1  10    0.37    0.06
  -6   1  10    0.31    0.05
   6   1 -10    0.40    0.05
  -5  -1  10    6.63    0.27
   5  -1 -10    6.47    0.25
  -5   1  10    6.62    0.26
   5   1 -10    6.21    0.24
   4  -1 -10    6.92    0.26
  -4  -1  10    6.81    0.28
   4   1 -10    6.85    0.26
  -4   1  10    7.10    0.27
   3  -1 -10    6.21    0.24
  -3  -1  10    6.41    0.26
  -3   1  10    6.13    0.25
   3   1 -10    6.06    0.24
  -2  -1  10    4.73    0.21
   2  -1 -10    5.11    0.20
   2  -1 -10    4.87    0.19
   2   1 -10    4.92    0.19
  -2   1  10    4.95    0.21
  -1  -1  10   15.08    0.57
   1  -1 -10   15.26    0.53
   1  -1 -10   15.67    0.57
   1   1 -10   15.79    0.54
  -1   1  10   15.25    0.56
   1   1 -10   15.54    0.57
   0  -1  10    5.34    0.24
   0  -1 -10    5.51    0.21
   0  -1 -10    5.85    0.23
   0   1 -10    5.37    0.22
   0   1  10    5.46    0.23
   0   1 -10    5.79    0.21
  -1  -1 -10    3.76    0.17
  -1  -1 -10    3.95    0.16
   1  -1  10    3.81    0.19
  -1   1 -10    4.37    0.16
  -1   1 -10    3.88    0.17
   1   1  10    3.94    0.19
  -2  -1 -10    1.97    0.11
   2  -1  10    2.10    0.13
  -2  -1 -10    1.99    0.09
   2   1  10    1.99    0.13
  -2   1 -10    1.70    0.11
  -2   1 -10    2.16    0.10
   3  -1  10    0.06    0.06
  -3  -1 -10    0.06    0.04
  -3   1 -10   -0.02    0.04
   3   1  10    0.09    0.05
  -3   1 -10    0.05    0.04
  -4  -1 -10    0.83    0.08
   4  -1  10    0.94    0.10
   4   1  10    0.86    0.09
  -4   1 -10    0.99    0.09
  -4   1 -10    1.03    0.07
  -5  -1 -10    1.13    0.09
   5   1  10    1.31    0.11
  -5   1 -10    1.20    0.10
  -6  -1 -10    3.88    0.19
   6  -1  10    3.74    0.21
  -6   1 -10    3.83    0.19
   6   1  10    4.09    0.20
  -7  -1 -10    3.40    0.18
   7  -1  10    3.26    0.19
  -7   1 -10    3.40    0.19
   7   1  10    3.35    0.19
   8  -1  10    2.03    0.16
  -8  -1 -10    2.14    0.15
  -8   1 -10    1.97    0.15
   8   1  10    2.37    0.16
  -9  -1 -10    2.20    0.15
   9  -1  10    1.96    0.16
   9   1  10    2.18    0.17
  -9   1 -10    1.67    0.16
  13  -2 -10    0.26    0.07
  13   2 -10    0.24    0.09
  12  -2 -10    0.42    0.08
  12   2 -10    0.45    0.07
  12   2 -10    0.45    0.09
  11  -2 -10    0.36    0.07
  11   2 -10    0.37    0.06
  11   2 -10    0.36    0.09
  10  -2 -10    0.61    0.08
  10   2 -10    0.59    0.07
  10   2 -10    0.56    0.09
   9  -2 -10    0.13    0.06
   9   2 -10    0.21    0.07
   9   2 -10    0.06    0.05
   8  -2 -10    0.67    0.07
   8   2 -10    0.51    0.08
   8   2 -10    0.55    0.06
   7  -2 -10    0.37    0.06
   7   2 -10    0.36    0.05
   6  -2 -10    1.64    0.10
  -6  -2  10    1.38    0.10
   6   2 -10    1.51    0.09
   5  -2 -10    1.96    0.10
  -5  -2  10    1.95    0.12
   5   2 -10    1.88    0.10
   4  -2 -10    9.88    0.36
  -4  -2  10    9.77    0.38
   4   2 -10    9.97    0.36
  -3  -2  10    2.33    0.13
   3  -2 -10    2.41    0.11
   3  -2 -10    2.27    0.11
   3   2 -10    2.42    0.12
  -3   2  10    2.26    0.12
   2  -2 -10   24.70    0.86
   2  -2 -10   26.14    0.92
  -2  -2  10   25.03    0.91
  -2   2  10   26.10    0.90
   2   2 -10   25.47    0.86
   1  -2 -10    6.03    0.23
   1  -2 -10    6.11    0.24
  -1  -2  10    6.03    0.26
  -1   2  10    5.90    0.24
   1   2 -10    5.74    0.24
   1   2 -10    5.88    0.23
   0  -2  10    7.67    0.33
   0  -2 -10    8.30    0.32
   0  -2 -10    8.36    0.30
   0   2  10    8.24    0.32
   0   2 -10    8.32    0.30
   0   2 -10    8.20    0.32
   1  -2  10    0.84    0.09
  -1  -2 -10    0.81    0.07
  -1  -2 -10    1.02    0.06
   1   2  10    0.91    0.08
  -1   2 -10    0.89    0.07
  -1   2 -10    0.77    0.07
  -2  -2 -10    0.17    0.05
   2  -2  10    0.20    0.07
  -2   2 -10    0.32    0.05
   2   2  10    0.36    0.06
  -2   2 -10    0.18    0.05
   3  -2  10    1.79    0.13
  -3  -2 -10    1.71    0.10
  -3   2 -10    1.61    0.10
   3   2  10    1.84    0.12
  -3   2 -10    1.76    0.10
  -4  -2 -10    1.28    0.09
   4  -2  10    1.15    0.11
  -4   2 -10    1.27    0.10
   4   2  10    1.26    0.10
   5  -2  10    1.10    0.11
  -5  -2 -10    0.95    0.09
  -5   2 -10    0.75    0.08
   5   2  10    0.92    0.10
   6  -2  10    3.11    0.18
  -6  -2 -10    3.08    0.16
   6   2  10    3.07    0.18
  -6   2 -10    2.81    0.16
  -7  -2 -10    0.51    0.08
   7  -2  10    0.62    0.10
  -7   2 -10    0.52    0.09
   7   2  10    0.42    0.09
   8  -2  10    0.00    0.08
  -8  -2 -10   -0.06    0.07
   8   2  10   -0.12    0.07
  -8   2 -10   -0.12    0.07
  -9  -2 -10    3.77    0.21
   9  -2  10    3.57    0.22
  -9   2 -10    3.52    0.22
   9   2  10    3.98    0.23
  12  -3 -10    0.03    0.07
  12   3 -10    0.24    0.09
  11  -3 -10    0.66    0.09
  11   3 -10    0.74    0.11
  11   3 -10    0.86    0.08
  10  -3 -10    0.42    0.08
  10   3 -10    0.53    0.07
  10   3 -10    0.61    0.10
   9  -3 -10    0.40    0.07
   9   3 -10    0.51    0.07
   9   3 -10    0.50    0.09
   8  -3 -10    1.45    0.10
   8   3 -10    1.45    0.12
   8   3 -10    1.38    0.09
   7  -3 -10    1.63    0.10
   7   3 -10    1.55    0.10
  -6  -3  10    1.44    0.11
   6  -3 -10    1.56    0.10
   6   3 -10    1.49    0.10
   5  -3 -10    3.35    0.15
  -5  -3  10    3.29    0.17
   5   3 -10    3.39    0.15
  -4  -3  10    2.42    0.14
   4  -3 -10    2.34    0.12
   4   3 -10    2.59    0.12
  -3  -3  10    0.50    0.08
   3  -3 -10    0.58    0.06
   3  -3 -10    0.46    0.06
   3   3 -10    0.62    0.06
  -2  -3  10    6.50    0.28
   2  -3 -10    6.77    0.26
   2  -3 -10    6.31    0.25
   2   3 -10    6.74    0.25
  -1  -3  10   13.74    0.51
   1  -3 -10   13.07    0.47
   1  -3 -10   13.78    0.50
   1   3 -10   12.98    0.47
   0  -3 -10    3.32    0.16
   0  -3  10    3.26    0.18
   0  -3 -10    3.50    0.14
   0   3 -10    3.38    0.15
   0   3 -10    3.48    0.16
  -1  -3 -10    1.85    0.09
   1  -3  10    1.66    0.12
  -1  -3 -10    1.65    0.10
  -1   3 -10    1.91    0.10
   1   3  10    1.71    0.11
  -1   3 -10    1.81    0.11
  -2  -3 -10    4.25    0.19
   2  -3  10    4.58    0.21
   2   3  10    4.53    0.20
  -2   3 -10    4.16    0.20
  -2   3 -10    4.32    0.18
   3  -3  10    0.31    0.08
  -3  -3 -10    0.32    0.05
  -3   3 -10    0.36    0.05
  -3   3 -10    0.40    0.06
   3   3  10    0.32    0.06
  -4  -3 -10    1.09    0.09
   4  -3  10    1.04    0.11
   4   3  10    1.15    0.10
  -4   3 -10    1.17    0.10
  -5  -3 -10    0.71    0.08
   5  -3  10    0.84    0.10
  -5   3 -10    0.78    0.09
   5   3  10    0.94    0.10
  -6  -3 -10    2.79    0.16
   6  -3  10    2.90    0.18
  -6   3 -10    2.52    0.16
   6   3  10    2.85    0.17
  -7  -3 -10    3.13    0.18
   7  -3  10    3.39    0.20
  -7   3 -10    3.38    0.19
   7   3  10    3.69    0.20
  -8  -3 -10    1.24    0.12
   8  -3  10    0.96    0.13
   8   3  10    0.95    0.12
  -8   3 -10    1.04    0.12
  -9  -3 -10    0.75    0.10
   9  -3  10    0.59    0.11
   9   3  10    0.67    0.11
  12  -4 -10    0.22    0.08
  12   4 -10    0.24    0.10
  11  -4 -10    0.71    0.09
  11   4 -10    0.83    0.11
  10  -4 -10    0.10    0.07
  10   4 -10   -0.02    0.07
  10   4 -10    0.04    0.05
   9  -4 -10    0.04    0.06
   9   4 -10    0.17    0.06
   9   4 -10    0.20    0.08
   8  -4 -10    0.84    0.09
   8   4 -10    1.03    0.11
   8   4 -10    1.01    0.08
  -7  -4  10    2.38    0.15
   7  -4 -10    2.36    0.14
   7   4 -10    2.61    0.13
  -6  -4  10    0.86    0.09
   6  -4 -10    1.00    0.09
   6   4 -10    1.03    0.08
   5  -4 -10    0.91    0.08
  -5  -4  10    0.93    0.10
   5   4 -10    1.06    0.08
  -4  -4  10    0.98    0.10
   4  -4 -10    0.79    0.08
   4  -4 -10    0.95    0.08
   4   4 -10    1.01    0.08
   3  -4 -10    8.03    0.31
  -3  -4  10    7.50    0.32
   3  -4 -10    7.36    0.29
   3   4 -10    7.61    0.29
   2  -4 -10    1.89    0.11
   2  -4 -10    1.92    0.11
  -2  -4  10    1.97    0.13
   2   4 -10    1.93    0.11
  -1  -4  10    1.51    0.12
   1  -4 -10    1.48    0.09
   1  -4 -10    1.47    0.09
   1   4 -10    1.61    0.10
   0  -4 -10    3.07    0.14
   0  -4  10    3.01    0.17
   0  -4 -10    3.01    0.15
   0   4 -10    3.26    0.16
   0   4 -10    3.20    0.15
  -1  -4 -10    0.79    0.08
   1  -4  10    0.77    0.09
  -1   4 -10    0.89    0.08
  -1   4 -10    0.91    0.08
   2  -4  10    0.51    0.09
  -2  -4 -10    0.53    0.07
  -2   4 -10    0.51    0.07
  -2   4 -10    0.54    0.06
   3  -4  10    2.52    0.15
  -3  -4 -10    2.17    0.13
  -3   4 -10    2.40    0.14
   4  -4  10    0.10    0.07
  -4  -4 -10    0.19    0.05
  -4   4 -10    0.23    0.06
   5  -4  10    2.83    0.18
  -5  -4 -10    2.87    0.16
  -5   4 -10    2.85    0.17
   5   4  10    3.48    0.17
  -6  -4 -10    0.73    0.09
   6  -4  10    0.71    0.11
   6   4  10    0.94    0.10
  -6   4 -10    0.67    0.09
  -7  -4 -10    0.45    0.08
   7  -4  10    0.71    0.11
  -7   4 -10    0.48    0.09
   7   4  10    0.46    0.09
   8  -4  10    0.63    0.11
  -8  -4 -10    0.52    0.09
  -8   4 -10    0.49    0.10
   8   4  10    0.47    0.10
   9   4  10    0.13    0.08
  11  -5 -10    0.24    0.08
  11   5 -10    0.44    0.11
  10  -5 -10   -0.10    0.06
  10   5 -10    0.07    0.09
   9  -5 -10   -0.13    0.06
   9   5 -10   -0.06    0.08
   9   5 -10    0.09    0.06
   8  -5 -10    0.64    0.09
   8   5 -10    0.71    0.08
   7  -5 -10    1.87    0.12
  -7  -5  10    1.78    0.13
   7   5 -10    1.83    0.11
  -6  -5  10    2.39    0.15
   6  -5 -10    2.56    0.14
   6   5 -10    2.64    0.13
   5  -5 -10    8.06    0.32
  -5  -5  10    8.48    0.35
   5   5 -10    8.38    0.32
   4  -5 -10    2.96    0.15
   4  -5 -10    2.95    0.15
  -4  -5  10    2.96    0.17
   4   5 -10    2.83    0.14
   3  -5 -10    1.19    0.09
  -3  -5  10    1.05    0.11
   3  -5 -10    1.20    0.09
   3   5 -10    1.17    0.09
  -2  -5  10    4.32    0.22
   2  -5 -10    4.28    0.20
   2  -5 -10    4.48    0.18
   2   5 -10    4.11    0.19
  -1  -5  10    2.52    0.16
   1  -5 -10    2.70    0.13
   1  -5 -10    2.68    0.14
   1   5 -10    2.49    0.13
   0  -5 -10    0.63    0.07
   0  -5  10    0.60    0.10
   0   5 -10    0.64    0.07
  -1  -5 -10    0.58    0.07
   1  -5  10    0.62    0.09
  -1   5 -10    0.65    0.08
   2  -5  10    0.27    0.08
  -2  -5 -10    0.23    0.06
  -2   5 -10    0.20    0.06
   3  -5  10    8.44    0.37
  -3  -5 -10    8.64    0.36
  -3   5 -10    9.02    0.36
   4  -5  10    8.09    0.35
  -4  -5 -10    8.21    0.34
  -4   5 -10    8.14    0.35
  -5  -5 -10    4.04    0.20
   5  -5  10    4.22    0.23
  -5   5 -10    3.70    0.21
   6  -5  10    4.80    0.22
  -6  -5 -10    4.95    0.23
   6  -5  10    4.52    0.25
  -6   5 -10    4.83    0.24
  -7  -5 -10    0.84    0.10
   7  -5  10    1.01    0.12
  -7   5 -10    1.01    0.12
   8  -5  10    0.46    0.10
  10  -6 -10    0.41    0.09
   9  -6 -10    0.32    0.08
   8  -6 -10    0.75    0.10
  -8  -6  10    0.69    0.10
   8   6 -10    0.83    0.09
   7  -6 -10    0.46    0.08
  -7  -6  10    0.61    0.09
   7   6 -10    0.58    0.08
   6  -6 -10    2.69    0.15
  -6  -6  10    2.49    0.16
   6   6 -10    2.67    0.14
   5  -6 -10    1.78    0.12
   5  -6 -10    1.76    0.12
  -5  -6  10    1.86    0.14
   5   6 -10    1.68    0.11
  -4  -6  10    1.04    0.11
   4  -6 -10    1.08    0.09
   4  -6 -10    1.18    0.09
   4   6 -10    1.05    0.09
   3  -6 -10    0.62    0.07
   3  -6 -10    0.52    0.07
  -3  -6  10    0.59    0.09
   3   6 -10    0.55    0.07
  -2  -6  10    0.14    0.07
   2  -6 -10    0.14    0.05
   2  -6 -10    0.15    0.05
   2   6 -10    0.02    0.05
  -1  -6  10    1.79    0.14
   1  -6 -10    1.88    0.12
   1   6 -10    1.77    0.12
   0  -6 -10    0.28    0.06
   0  -6  10    0.23    0.08
  -1  -6 -10    0.51    0.07
   1  -6  10    0.47    0.09
  -2  -6 -10    3.34    0.18
   2  -6  10    3.51    0.20
  -2   6 -10    3.25    0.18
   3  -6  10    0.52    0.10
  -3  -6 -10    0.74    0.09
  -3   6 -10    0.77    0.09
  -4  -6 -10    1.39    0.12
   4  -6  10    1.36    0.13
  -4   6 -10    1.17    0.12
  -5  -6 -10    0.44    0.08
   5  -6  10    0.63    0.10
  -5   6 -10    0.68    0.09
   6  -6  10    0.25    0.08
   6  -6  10    0.32    0.09
  -6  -6 -10    0.15    0.07
  -6   6 -10    0.28    0.07
   7  -6  10    0.44    0.10
  -8  -7  10    0.70    0.10
   8  -7 -10    0.60    0.09
   8   7 -10    0.54    0.08
  -7  -7  10    0.18    0.08
   7  -7 -10    0.17    0.07
   7   7 -10    0.12    0.06
   6  -7 -10    0.21    0.07
  -6  -7  10    0.18    0.08
   6   7 -10    0.28    0.07
   5  -7 -10    0.00    0.05
  -5  -7  10    0.07    0.08
   5  -7 -10   -0.01    0.06
   5   7 -10    0.01    0.06
   4  -7 -10    0.94    0.09
  -4  -7  10    0.96    0.11
   4  -7 -10    0.88    0.09
   4   7 -10    1.05    0.10
   3  -7 -10    0.06    0.05
   3  -7 -10    0.14    0.06
  -3  -7  10    0.05    0.07
   3   7 -10    0.05    0.06
  -2  -7  10    0.22    0.08
   2  -7 -10    0.16    0.06
  -1  -7  10    0.18    0.08
   1  -7 -10    0.28    0.07
   0  -7  10    1.65    0.15
   0  -7 -10    1.72    0.12
  -1  -7 -10    0.67    0.09
   1  -7  10    0.67    0.11
   2  -7  10    0.17    0.09
  -2  -7 -10    0.09    0.06
   3  -7  10    0.33    0.10
  -3  -7 -10    0.25    0.07
  -3   7 -10    0.45    0.08
  -4  -7 -10   -0.01    0.07
   4  -7  10    0.01    0.09
  -4   7 -10    0.13    0.07
   5  -7  10    0.49    0.11
   5  -7  10    0.64    0.10
  -5   7 -10    0.70    0.10
   6  -7  10    0.20    0.10
   6  -8 -10    0.01    0.06
  -6  -8  10    0.07    0.08
   5  -8 -10    0.10    0.06
  -5  -8  10    0.07    0.08
   5  -8 -10    0.07    0.07
  -4  -8  10    0.06    0.08
   4  -8 -10    0.17    0.06
   4  -8 -10    0.16    0.07
   3  -8 -10    0.93    0.10
  -3  -8  10    0.86    0.11
   2  -8 -10    0.37    0.08
  -2  -8  10    0.43    0.09
  -1  -8  10    1.83    0.16
   1  -8 -10    1.83    0.14
   0  -8  10    5.22    0.26
   0  -8 -10    4.96    0.25
  -1  -8 -10    6.04    0.29
   1  -8  10    6.52    0.31
  -2  -8 -10    1.57    0.14
   2  -8  10    1.68    0.16
   3  -8  10    3.23    0.21
   4  -8  10    0.26    0.10
  -4   8 -10    0.38    0.09
  -3  -9  10    0.49    0.11
  -2  -9  10    1.91    0.16
  -1  -9  10    0.35    0.10
   0  -9  10    1.16    0.13
  13   0 -11    0.14    0.06
  12   0 -11    0.31    0.07
  11   0 -11    1.00    0.10
  10   0 -11    0.04    0.07
  10   0 -11   -0.07    0.05
   9   0 -11    2.85    0.15
  -8   0  11    0.61    0.07
   8   0 -11    0.73    0.08
  -7   0  11    1.94    0.12
   7   0 -11    1.74    0.11
  -6   0  11    0.61    0.07
   6   0 -11    0.56    0.06
  -5   0  11    0.10    0.05
   5   0 -11    0.13    0.05
   4   0 -11    0.80    0.07
  -4   0  11    0.81    0.08
  -3   0  11    0.01    0.05
   3   0 -11    0.04    0.04
   2   0 -11    1.07    0.08
  -2   0  11    1.14    0.10
   1   0 -11    1.42    0.09
   1   0 -11    1.23    0.08
  -1   0  11    1.38    0.11
   0   0 -11    3.10    0.14
   0   0  11    2.85    0.16
   0   0 -11    2.96    0.13
  -1   0 -11    0.08    0.04
  -1   0 -11    0.11    0.04
   1   0  11    0.09    0.06
  -2   0 -11    0.31    0.04
   2   0  11    0.28    0.07
  -2   0 -11    0.26    0.05
  -3   0 -11    0.94    0.08
   3   0  11    1.01    0.10
  -4   0 -11    1.35    0.11
   4   0  11    1.45    0.12
  -5   0 -11   -0.08    0.05
   5   0  11   -0.20    0.06
  -6   0 -11    0.48    0.08
   6   0  11    0.47    0.10
  -7   0 -11    0.80    0.10
   7   0  11    1.11    0.12
  -8   0 -11    3.07    0.19
   8   0  11    3.51    0.21
  13  -1 -11   -0.08    0.06
  12  -1 -11    0.63    0.09
  12   1 -11    0.55    0.08
  12   1 -11    0.35    0.09
  11  -1 -11    0.34    0.07
  11   1 -11    0.50    0.07
  11   1 -11    0.51    0.09
  10  -1 -11    0.06    0.06
  10   1 -11    0.08    0.07
  10   1 -11    0.07    0.06
   9  -1 -11    1.40    0.10
   9   1 -11    1.27    0.10
  -8  -1  11    0.85    0.09
   8  -1 -11    1.19    0.09
   8   1 -11    0.93    0.08
  -7  -1  11    1.75    0.12
   7  -1 -11    1.94    0.11
   7   1 -11    1.94    0.11
  -6  -1  11    2.30    0.13
   6  -1 -11    2.49    0.13
  -6   1  11    2.65    0.14
   6   1 -11    2.49    0.13
   5  -1 -11    3.46    0.16
  -5  -1  11    3.22    0.17
  -5   1  11    3.74    0.17
   5   1 -11    3.41    0.15
   4  -1 -11    4.43    0.19
  -4  -1  11    4.40    0.20
   4   1 -11    4.49    0.18
  -4   1  11    4.38    0.19
  -3  -1  11    1.54    0.12
   3  -1 -11    1.54    0.09
  -3   1  11    1.82    0.11
   3   1 -11    1.56    0.09
  -2  -1  11    8.44    0.34
   2  -1 -11    8.89    0.32
   2   1 -11    8.70    0.32
  -2   1  11    8.57    0.34
   1  -1 -11    8.29    0.31
  -1  -1  11    7.49    0.32
   1  -1 -11    7.58    0.28
   1   1 -11    7.62    0.29
  -1   1  11    7.66    0.31
   0  -1 -11    1.42    0.08
   0  -1 -11    1.45    0.09
   0  -1  11    1.08    0.10
   0   1 -11    1.30    0.08
   0   1  11    1.23    0.11
   0   1 -11    1.30    0.09
  -1  -1 -11    0.84    0.07
   1  -1  11    0.57    0.08
  -1  -1 -11    0.75    0.06
  -1   1 -11    0.85    0.08
   1   1  11    0.62    0.08
  -1   1 -11    0.88    0.07
   2  -1  11    3.93    0.20
  -2  -1 -11    4.35    0.16
  -2  -1 -11    3.91    0.18
   2   1  11    4.16    0.20
  -2   1 -11    4.38    0.17
  -2   1 -11    4.01    0.19
  -3  -1 -11    0.44    0.06
   3  -1  11    0.55    0.08
   3   1  11    0.43    0.07
  -3   1 -11    0.47    0.06
  -3   1 -11    0.51    0.06
  -4  -1 -11    0.13    0.05
   4  -1  11    0.02    0.07
  -4   1 -11    0.15    0.05
   4   1  11    0.00    0.06
   5  -1  11    5.74    0.26
  -5  -1 -11    4.91    0.24
  -5   1 -11    5.31    0.24
   5   1  11    5.43    0.25
  -6  -1 -11    1.66    0.13
   6  -1  11    1.63    0.15
  -6   1 -11    1.68    0.13
   6   1  11    1.57    0.14
  -7  -1 -11    0.38    0.08
   7  -1  11    0.44    0.10
   7   1  11    0.49    0.10
  -7   1 -11    0.42    0.08
  -8  -1 -11    3.70    0.21
   8  -1  11    3.82    0.23
   8   1  11    4.32    0.23
  -8   1 -11    3.74    0.22
  12  -2 -11    0.02    0.06
  12   2 -11    0.14    0.06
  12   2 -11    0.05    0.08
  11  -2 -11    0.44    0.08
  11   2 -11    0.47    0.07
  11   2 -11    0.42    0.09
  10  -2 -11    0.44    0.07
  10   2 -11    0.38    0.07
  10   2 -11    0.32    0.08
   9  -2 -11    0.19    0.06
   9   2 -11    0.27    0.06
  -8  -2  11    0.57    0.08
   8  -2 -11    0.49    0.07
   8   2 -11    0.56    0.07
  -7  -2  11    1.67    0.12
   7  -2 -11    1.85    0.11
   7   2 -11    1.83    0.11
  -6  -2  11    5.00    0.22
   6  -2 -11    4.56    0.20
   6   2 -11    4.88    0.20
  -5  -2  11    8.27    0.33
   5  -2 -11    8.11    0.31
   5   2 -11    8.40    0.31
   4  -2 -11    6.10    0.24
  -4  -2  11    5.84    0.26
   4   2 -11    5.95    0.23
   3  -2 -11    4.12    0.17
  -3  -2  11    3.86    0.20
   3   2 -11    4.28    0.18
  -2  -2  11   12.82    0.50
   2  -2 -11   13.50    0.47
   2  -2 -11   13.44    0.50
  -2   2  11   13.27    0.49
   2   2 -11   13.26    0.47
   1  -2 -11    0.41    0.05
  -1  -2  11    0.37    0.07
   1  -2 -11    0.38    0.05
  -1   2  11    0.46    0.07
   1   2 -11    0.36    0.05
   0  -2 -11    0.24    0.05
   0  -2 -11    0.24    0.04
   0  -2  11    0.20    0.06
   0   2 -11    0.21    0.05
   0   2  11    0.12    0.05
   0   2 -11    0.13    0.05
  -1  -2 -11    1.51    0.08
   1  -2  11    1.36    0.12
  -1  -2 -11    1.52    0.10
  -1   2 -11    1.44    0.09
   1   2  11    1.43    0.11
  -1   2 -11    1.46    0.10
  -2  -2 -11    0.29    0.05
   2  -2  11    0.14    0.07
  -2   2 -11    0.32    0.05
  -2   2 -11    0.24    0.05
   2   2  11    0.20    0.06
   3  -2  11    1.08    0.11
  -3  -2 -11    1.11    0.09
  -3   2 -11    0.96    0.09
   3   2  11    1.21    0.11
  -3   2 -11    1.28    0.08
   4  -2  11    0.07    0.07
  -4  -2 -11    0.03    0.05
  -4   2 -11   -0.04    0.05
   4   2  11   -0.01    0.06
   5  -2  11    3.40    0.20
  -5  -2 -11    3.48    0.18
   5   2  11    3.49    0.20
  -5   2 -11    3.43    0.19
  -6  -2 -11    3.70    0.20
   6  -2  11    4.26    0.22
   6   2  11    4.39    0.22
  -6   2 -11    4.14    0.21
   7  -2  11    0.69    0.11
  -7  -2 -11    0.48    0.09
   7   2  11    0.75    0.11
  -7   2 -11    0.46    0.09
   8  -2  11    2.52    0.18
  -8  -2 -11    2.61    0.16
   8   2  11    2.61    0.18
  -8   2 -11    2.63    0.18
  12  -3 -11    0.68    0.09
  12   3 -11    0.58    0.11
  11  -3 -11    0.35    0.08
  11   3 -11    0.25    0.09
  11   3 -11    0.41    0.07
  10  -3 -11    0.18    0.07
  10   3 -11    0.10    0.08
  10   3 -11    0.19    0.06
   9  -3 -11    0.63    0.08
   9   3 -11    0.55    0.07
   8  -3 -11    0.75    0.08
  -8  -3  11    0.57    0.08
   8   3 -11    0.70    0.07
   7  -3 -11    0.04    0.05
  -7  -3  11   -0.01    0.06
   7   3 -11   -0.01    0.05
   6  -3 -11    2.32    0.13
  -6  -3  11    2.47    0.14
   6   3 -11    2.23    0.12
   5  -3 -11    0.82    0.08
  -5  -3  11    0.85    0.09
   5   3 -11    0.67    0.07
   4  -3 -11    1.01    0.08
  -4  -3  11    1.12    0.10
   4   3 -11    1.00    0.08
   3  -3 -11    5.56    0.23
  -3  -3  11    6.27    0.27
   3   3 -11    6.24    0.24
  -2  -3  11    1.95    0.13
   2  -3 -11    2.09    0.11
   2  -3 -11    1.86    0.11
   2   3 -11    2.05    0.11
   1  -3 -11    0.58    0.06
  -1  -3  11    0.72    0.09
   1  -3 -11    0.64    0.06
   1   3 -11    0.68    0.07
   0  -3  11    0.09    0.06
   0  -3 -11    0.10    0.04
   0  -3 -11    0.15    0.04
   0   3 -11    0.12    0.04
  -1  -3 -11    0.07    0.05
   1  -3  11    0.14    0.07
  -1   3 -11    0.18    0.05
  -1   3 -11    0.10    0.05
   2  -3  11    0.74    0.10
  -2  -3 -11    0.81    0.08
   2   3  11    0.90    0.09
  -2   3 -11    0.63    0.08
  -2   3 -11    0.88    0.08
   3  -3  11    0.53    0.09
  -3  -3 -11    0.45    0.07
  -3   3 -11    0.44    0.06
   3   3  11    0.49    0.07
  -3   3 -11    0.58    0.07
  -4  -3 -11    1.90    0.12
   4  -3  11    2.02    0.15
  -4   3 -11    2.03    0.13
   4   3  11    2.25    0.14
  -5  -3 -11    1.09    0.10
   5  -3  11    1.08    0.12
  -5   3 -11    1.03    0.10
   5   3  11    1.01    0.11
  -6  -3 -11    0.90    0.10
   6  -3  11    1.02    0.12
  -6   3 -11    1.02    0.11
   6   3  11    1.14    0.12
  -7  -3 -11    2.47    0.16
   7  -3  11    2.77    0.18
  -7   3 -11    2.53    0.17
   7   3  11    2.72    0.18
   8  -3  11    0.62    0.11
   8   3  11    0.61    0.11
  -8   3 -11    0.60    0.10
  11  -4 -11    0.46    0.09
  11   4 -11    0.41    0.10
  10  -4 -11    0.00    0.06
  10   4 -11    0.08    0.08
  10   4 -11    0.03    0.06
   9  -4 -11    0.33    0.07
   9   4 -11    0.50    0.07
   8  -4 -11    0.36    0.07
  -8  -4  11    0.23    0.07
   8   4 -11    0.41    0.06
  -7  -4  11    0.07    0.06
   7  -4 -11    0.12    0.06
   7   4 -11    0.21    0.06
  -6  -4  11    2.48    0.16
   6  -4 -11    2.54    0.14
   6   4 -11    2.44    0.13
   5  -4 -11    3.86    0.18
  -5  -4  11    4.24    0.21
   5   4 -11    4.10    0.18
  -4  -4  11    1.29    0.12
   4  -4 -11    1.54    0.10
   4   4 -11    1.35    0.10
  -3  -4  11    0.93    0.10
   3  -4 -11    1.11    0.09
   3  -4 -11    1.20    0.09
   3   4 -11    1.00    0.09
   2  -4 -11    1.23    0.09
   2  -4 -11    1.22    0.09
  -2  -4  11    1.14    0.11
   2   4 -11    1.14    0.09
   1  -4 -11    0.89    0.08
  -1  -4  11    0.70    0.09
   1  -4 -11    0.80    0.07
   1   4 -11    0.94    0.08
   0  -4  11    0.40    0.08
   0  -4 -11    0.64    0.07
   0   4 -11    0.64    0.07
  -1  -4 -11    4.45    0.20
   1  -4  11    4.62    0.23
  -1   4 -11    4.65    0.21
  -1   4 -11    4.43    0.20
   2  -4  11    0.99    0.11
  -2  -4 -11    0.99    0.09
  -2   4 -11    0.87    0.08
  -2   4 -11    0.95    0.09
  -3  -4 -11    0.60    0.08
   3  -4  11    0.81    0.11
  -3   4 -11    0.88    0.09
  -4  -4 -11    0.52    0.07
   4  -4  11    0.44    0.09
  -4   4 -11    0.60    0.08
   5  -4  11    0.70    0.11
  -5  -4 -11    0.54    0.08
  -5   4 -11    0.60    0.09
   6  -4  11    2.16    0.17
  -6  -4 -11    2.28    0.15
  -6   4 -11    2.24    0.16
  -7  -4 -11    0.01    0.07
   7  -4  11   -0.03    0.08
  -7   4 -11    0.00    0.07
  10  -5 -11    1.09    0.11
  10   5 -11    0.99    0.09
  -9  -5  11    1.02    0.11
   9  -5 -11    0.88    0.10
   9   5 -11    1.22    0.10
  -8  -5  11    1.08    0.12
   8  -5 -11    1.10    0.11
   8   5 -11    1.14    0.10
  -7  -5  11    3.08    0.18
   7  -5 -11    3.23    0.17
   7   5 -11    3.14    0.16
  -6  -5  11    2.10    0.15
   6  -5 -11    2.04    0.13
   6   5 -11    2.13    0.13
  -5  -5  11    0.90    0.10
   5  -5 -11    0.97    0.09
   5   5 -11    0.99    0.09
   4  -5 -11    0.05    0.05
  -4  -5  11   -0.06    0.07
   4   5 -11    0.04    0.05
  -3  -5  11    2.95    0.18
   3  -5 -11    3.19    0.16
   3  -5 -11    2.99    0.15
   3   5 -11    2.93    0.15
   2  -5 -11    0.10    0.05
   2  -5 -11    0.04    0.05
  -2  -5  11    0.06    0.07
   2   5 -11    0.00    0.05
   1  -5 -11    0.50    0.07
  -1  -5  11    0.53    0.09
   1   5 -11    0.51    0.07
   0  -5  11    0.77    0.10
   0  -5 -11    0.97    0.09
   0   5 -11    0.86    0.09
  -1  -5 -11    6.74    0.29
   1  -5  11    7.12    0.31
  -1   5 -11    6.77    0.28
   2  -5  11    2.12    0.16
  -2  -5 -11    1.82    0.13
  -2   5 -11    2.30    0.14
   3  -5  11    3.13    0.20
  -3  -5 -11    3.23    0.17
  -3   5 -11    3.38    0.18
   4  -5  11    7.90    0.35
  -4  -5 -11    7.99    0.33
  -4   5 -11    7.45    0.34
   5  -5  11    0.61    0.11
  -5  -5 -11    0.57    0.08
  -5   5 -11    0.66    0.10
  -6  -5 -11    0.43    0.08
   6  -5  11    0.42    0.10
  -6   5 -11    0.35    0.09
  -9  -6  11    0.93    0.12
   9  -6 -11    1.04    0.11
   9   6 -11    1.13    0.10
  -8  -6  11    1.01    0.11
   8  -6 -11    0.98    0.11
   8   6 -11    0.94    0.09
   7  -6 -11    0.29    0.08
  -7  -6  11    0.14    0.08
   7   6 -11    0.24    0.07
   6  -6 -11    1.96    0.13
  -6  -6  11    1.75    0.15
   6   6 -11    1.71    0.12
  -5  -6  11    0.53    0.10
   5  -6 -11    0.42    0.08
   5   6 -11    0.42    0.07
   4  -6 -11    0.35    0.06
   4  -6 -11    0.32    0.07
  -4  -6  11    0.21    0.08
   4   6 -11    0.34    0.07
   3  -6 -11    1.01    0.09
  -3  -6  11    0.88    0.11
   3  -6 -11    1.31    0.10
   3   6 -11    1.14    0.10
   2  -6 -11    0.05    0.05
  -2  -6  11   -0.01    0.07
   2  -6 -11    0.10    0.05
   2   6 -11    0.12    0.06
   1  -6 -11    1.11    0.10
  -1  -6  11    1.15    0.12
   1   6 -11    1.11    0.09
   0  -6 -11    0.16    0.06
   0  -6  11    0.18    0.08
  -1  -6 -11    0.56    0.08
   1  -6  11    0.52    0.10
  -2  -6 -11    0.88    0.10
   2  -6  11    0.77    0.11
   3  -6  11    0.44    0.10
  -3  -6 -11    0.44    0.07
  -3   6 -11    0.42    0.08
   4  -6  11    0.23    0.09
  -4  -6 -11    0.23    0.08
  -4   6 -11    0.28    0.08
   5  -6  11    0.14    0.09
  -5  -6 -11    0.13    0.07
  -5   6 -11    0.32    0.08
   6  -6  11    0.68    0.10
   8   7 -11    0.38    0.08
   7  -7 -11    0.17    0.07
  -7  -7  11   -0.02    0.08
   7   7 -11    0.06    0.06
   6  -7 -11    0.23    0.07
  -6  -7  11    0.28    0.09
   6   7 -11    0.30    0.07
  -5  -7  11    0.72    0.10
   5  -7 -11    0.83    0.09
   5   7 -11    0.84    0.09
  -4  -7  11    0.75    0.11
   4  -7 -11    0.85    0.09
   4  -7 -11    0.74    0.09
   4   7 -11    0.91    0.10
  -3  -7  11    0.30    0.09
   3  -7 -11    0.41    0.07
   3  -7 -11    0.27    0.07
   3   7 -11    0.51    0.08
   2  -7 -11    1.05    0.10
  -2  -7  11    0.84    0.12
  -1  -7  11    0.49    0.10
   1  -7 -11    0.55    0.08
   0  -7 -11    0.60    0.09
   0  -7  11    0.58    0.10
  -1  -7 -11    0.26    0.07
   1  -7  11    0.50    0.10
   2  -7  11    0.30    0.10
  -2  -7 -11    0.14    0.08
  -3  -7 -11    2.97    0.18
   3  -7  11    2.52    0.19
   4  -7  11    1.50    0.15
  -4   7 -11    1.44    0.13
   5  -8 -11    0.80    0.10
   4  -8 -11    0.30    0.08
  -4  -8  11    0.26    0.10
   3  -8 -11    2.12    0.14
  -3  -8  11    2.33    0.17
   2  -8 -11    1.74    0.13
  -2  -8  11    1.66    0.15
   1  -8 -11    4.44    0.23
  -1  -8  11    4.71    0.26
   0  -8 -11    5.35    0.26
   0  -8  11    5.40    0.28
   1  -8  11    1.45    0.15
   2  -8  11   -0.10    0.09
  12   0 -12    0.13    0.07
  11   0 -12    0.40    0.08
  10   0 -12    0.47    0.07
   9   0 -12    0.52    0.07
  -8   0  12    0.66    0.08
   8   0 -12    0.74    0.08
  -7   0  12    1.63    0.11
   7   0 -12    1.56    0.10
   6   0 -12    0.83    0.08
  -6   0  12    0.96    0.09
   5   0 -12    1.09    0.09
  -5   0  12    1.19    0.10
   4   0 -12    0.31    0.06
  -4   0  12    0.40    0.07
   3   0 -12    0.05    0.04
  -3   0  12    0.05    0.05
  -2   0  12    3.79    0.19
   2   0 -12    4.16    0.17
   1   0 -12    0.13    0.04
  -1   0  12    0.07    0.06
   0   0 -12    2.48    0.13
   0   0  12    2.47    0.15
   0   0 -12    2.56    0.12
  -1   0 -12    1.13    0.09
   1   0  12    1.24    0.11
  -1   0 -12    1.27    0.08
   2   0  12    0.66    0.09
  -2   0 -12    0.73    0.08
  -2   0 -12    0.67    0.06
   3   0  12    2.29    0.15
  -3   0 -12    2.33    0.14
   4   0  12    0.07    0.07
  -4   0 -12   -0.06    0.05
   5   0  12   -0.12    0.07
  -5   0 -12   -0.05    0.06
  -6   0 -12    0.49    0.09
   6   0  12    0.59    0.10
   7   0  12    0.47    0.10
  -7   0 -12    0.41    0.09
  12  -1 -12    0.12    0.07
  12   1 -12    0.06    0.06
  11  -1 -12    0.34    0.08
  11   1 -12    0.44    0.07
 -10  -1  12    0.57    0.09
  10  -1 -12    0.71    0.09
  10   1 -12    0.76    0.08
   9  -1 -12    3.01    0.15
  -9  -1  12    2.78    0.16
   9   1 -12    2.91    0.15
   8  -1 -12    1.02    0.09
  -8  -1  12    0.95    0.10
   8   1 -12    1.06    0.09
   7  -1 -12    2.89    0.15
  -7  -1  12    2.96    0.16
   7   1 -12    3.00    0.15
  -6  -1  12    4.73    0.21
   6  -1 -12    4.26    0.19
   6   1 -12    4.68    0.20
  -5  -1  12    1.24    0.11
   5  -1 -12    1.30    0.10
  -5   1  12    1.34    0.10
   5   1 -12    1.48    0.10
   4  -1 -12    1.11    0.09
  -4  -1  12    1.15    0.10
   4   1 -12    1.19    0.09
  -4   1  12    1.31    0.10
   3  -1 -12    0.08    0.05
  -3  -1  12    0.08    0.06
  -3   1  12    0.13    0.06
   3   1 -12    0.04    0.05
  -2  -1  12    3.38    0.18
   2  -1 -12    3.34    0.15
  -2   1  12    3.35    0.17
   2   1 -12    3.23    0.15
  -1  -1  12    0.11    0.06
   1  -1 -12    0.15    0.05
   1   1 -12    0.08    0.04
  -1   1  12    0.10    0.06
   0  -1 -12    1.38    0.10
   0  -1 -12    1.44    0.08
   0  -1  12    1.37    0.12
   0   1  12    1.40    0.11
   0   1 -12    1.29    0.09
  -1  -1 -12    0.38    0.05
  -1  -1 -12    0.46    0.06
   1  -1  12    0.27    0.08
   1   1  12    0.44    0.08
  -1   1 -12    0.43    0.06
  -1   1 -12    0.41    0.06
   2  -1  12    0.14    0.07
  -2  -1 -12    0.17    0.05
   2   1  12    0.14    0.07
  -2   1 -12    0.22    0.05
  -2   1 -12    0.19    0.06
   3  -1  12    1.79    0.13
  -3  -1 -12    1.73    0.11
  -3   1 -12    1.54    0.12
   3   1  12    1.89    0.14
  -4  -1 -12    2.36    0.15
   4  -1  12    2.39    0.16
  -4   1 -12    2.43    0.15
   4   1  12    2.86    0.17
  -5  -1 -12    1.56    0.12
   5  -1  12    1.93    0.15
   5   1  12    1.67    0.14
  -5   1 -12    1.58    0.13
   6  -1  12    1.49    0.14
  -6  -1 -12    1.29    0.13
  -6   1 -12    1.46    0.12
   6   1  12    1.53    0.13
   7  -1  12    3.41    0.21
  -7  -1 -12    3.24    0.19
   7   1  12    3.72    0.21
  -7   1 -12    3.58    0.20
   8   1  12    0.89    0.13
  12   2 -12    0.03    0.06
  12   2 -12    0.20    0.09
  11  -2 -12    0.15    0.07
  11   2 -12    0.12    0.06
  10  -2 -12    0.15    0.06
 -10  -2  12    0.08    0.06
  10   2 -12    0.04    0.06
   9  -2 -12    1.67    0.12
  -9  -2  12    1.90    0.13
   9   2 -12    1.83    0.12
   8  -2 -12    1.32    0.10
  -8  -2  12    1.37    0.12
   8   2 -12    1.25    0.10
  -7  -2  12    1.66    0.12
   7  -2 -12    1.85    0.11
   7   2 -12    1.65    0.11
   6  -2 -12    2.95    0.15
  -6  -2  12    3.16    0.17
   6   2 -12    3.18    0.15
   5  -2 -12    4.69    0.20
  -5  -2  12    4.39    0.21
   5   2 -12    4.48    0.19
   4  -2 -12    7.07    0.28
  -4  -2  12    7.36    0.31
   4   2 -12    7.71    0.29
   3  -2 -12    0.48    0.06
  -3  -2  12    0.29    0.08
   3   2 -12    0.52    0.06
  -2  -2  12    2.22    0.15
   2  -2 -12    2.33    0.12
   2   2 -12    2.44    0.12
   1  -2 -12    0.06    0.04
   1  -2 -12    0.09    0.04
  -1  -2  12   -0.03    0.06
   1   2 -12    0.09    0.05
   0  -2  12    1.81    0.13
   0  -2 -12    1.92    0.11
   0  -2 -12    1.96    0.10
   0   2 -12    1.90    0.11
   0   2  12    1.90    0.12
  -1  -2 -12    0.90    0.08
   1  -2  12    0.79    0.10
  -1   2 -12    0.83    0.07
   1   2  12    0.93    0.09
  -1   2 -12    0.84    0.08
   2  -2  12    1.53    0.13
  -2  -2 -12    1.36    0.10
  -2   2 -12    1.60    0.10
   2   2  12    1.61    0.12
  -2   2 -12    1.47    0.11
  -3  -2 -12    1.09    0.10
   3  -2  12    1.01    0.11
  -3   2 -12    1.11    0.10
   3   2  12    1.20    0.11
  -3   2 -12    1.23    0.09
   4  -2  12    9.65    0.40
  -4  -2 -12    9.21    0.38
  -4   2 -12    9.09    0.38
   4   2  12    9.37    0.38
  -5  -2 -12    2.07    0.13
   5  -2  12    1.96    0.15
   5   2  12    2.09    0.15
  -5   2 -12    1.92    0.14
   6  -2  12    4.13    0.23
  -6  -2 -12    3.82    0.21
   6   2  12    4.39    0.23
  -6   2 -12    4.35    0.22
   7  -2  12    1.25    0.14
  -7  -2 -12    1.01    0.11
   7   2  12    1.16    0.13
  -7   2 -12    0.97    0.11
  11   3 -12    0.42    0.07
 -10  -3  12    0.39    0.09
  10  -3 -12    0.45    0.08
  10   3 -12    0.48    0.08
   9  -3 -12    0.25    0.07
  -9  -3  12    0.21    0.07
   9   3 -12    0.24    0.06
  -8  -3  12    0.50    0.08
   8  -3 -12    0.36    0.07
   8   3 -12    0.65    0.08
   7  -3 -12    0.08    0.06
  -7  -3  12    0.12    0.07
   7   3 -12   -0.04    0.05
   6  -3 -12    0.16    0.06
  -6  -3  12    0.26    0.07
   6   3 -12    0.23    0.06
  -5  -3  12    2.97    0.17
   5  -3 -12    3.04    0.15
   5   3 -12    3.07    0.15
   4  -3 -12    0.46    0.06
  -4  -3  12    0.43    0.08
   4   3 -12    0.53    0.07
   3  -3 -12    0.64    0.07
  -3  -3  12    0.52    0.08
   3   3 -12    0.69    0.07
   2  -3 -12    0.97    0.09
  -2  -3  12    0.78    0.10
   2   3 -12    0.92    0.08
   1  -3 -12    0.52    0.06
   1  -3 -12    0.47    0.06
  -1  -3  12    0.53    0.09
   1   3 -12    0.55    0.07
   0  -3 -12    1.12    0.09
   0  -3  12    1.08    0.11
   0   3 -12    1.04    0.09
   1  -3  12    0.50    0.09
  -1  -3 -12    0.40    0.06
  -1   3 -12    0.50    0.07
   2  -3  12    2.12    0.15
  -2  -3 -12    1.82    0.11
  -2   3 -12    1.76    0.12
  -2   3 -12    1.83    0.11
   3  -3  12    0.55    0.10
  -3  -3 -12    0.49    0.07
  -3   3 -12    0.63    0.07
  -3   3 -12    0.53    0.08
   4  -3  12    0.11    0.08
  -4  -3 -12    0.14    0.06
   4   3  12    0.18    0.07
  -4   3 -12    0.09    0.06
   5  -3  12    3.47    0.20
  -5  -3 -12    3.01    0.17
  -5   3 -12    3.13    0.18
   5   3  12    3.25    0.19
   6  -3  12    1.29    0.13
  -6  -3 -12    1.12    0.11
  -6   3 -12    1.15    0.12
   6   3  12    1.02    0.13
   7  -3  12    0.06    0.09
  -7   3 -12   -0.02    0.07
   7   3  12   -0.06    0.08
  11   4 -12    0.40    0.07
  10  -4 -12    0.43    0.08
 -10  -4  12    0.26    0.08
  10   4 -12    0.46    0.07
  -9  -4  12    0.26    0.08
   9  -4 -12    0.25    0.07
   9   4 -12    0.40    0.07
  -8  -4  12    1.67    0.14
   8  -4 -12    1.85    0.13
   8   4 -12    1.73    0.11
   7  -4 -12    0.31    0.07
  -7  -4  12    0.22    0.08
   7   4 -12    0.19    0.06
  -6  -4  12    1.64    0.14
   6  -4 -12    1.50    0.11
   6   4 -12    1.68    0.11
  -5  -4  12    2.05    0.15
   5  -4 -12    2.19    0.13
   5   4 -12    2.22    0.13
   4  -4 -12    1.18    0.09
  -4  -4  12    0.94    0.11
   4   4 -12    0.96    0.09
   3  -4 -12    1.67    0.10
  -3  -4  12    1.65    0.13
   3   4 -12    1.56    0.10
  -2  -4  12    1.09    0.11
   2  -4 -12    0.93    0.08
   2  -4 -12    1.21    0.09
   2   4 -12    1.04    0.09
   1  -4 -12    1.07    0.09
  -1  -4  12    1.07    0.11
   1  -4 -12    0.93    0.09
   1   4 -12    1.04    0.09
   0  -4  12    3.85    0.21
   0  -4 -12    3.97    0.19
   0   4 -12    3.82    0.18
   1  -4  12    2.36    0.16
  -1  -4 -12    2.18    0.13
  -1   4 -12    2.17    0.13
   2  -4  12   -0.06    0.07
  -2  -4 -12    0.04    0.05
  -2   4 -12   -0.01    0.05
   3  -4  12    0.44    0.10
  -3  -4 -12    0.48    0.07
  -3   4 -12    0.50    0.08
   4  -4  12    0.94    0.12
  -4  -4 -12    0.84    0.09
  -4   4 -12    1.15    0.11
  -5  -4 -12    1.11    0.11
   5  -4  12    1.19    0.13
  -5   4 -12    1.03    0.11
  -6  -4 -12    0.03    0.07
   6  -4  12    0.00    0.08
  -6   4 -12    0.05    0.07
  10   5 -12    1.55    0.12
  -9  -5  12    2.77    0.18
   9  -5 -12    2.90    0.17
   9   5 -12    2.61    0.15
   8  -5 -12    0.58    0.09
  -8  -5  12    0.60    0.10
   8   5 -12    0.66    0.08
  -7  -5  12    1.17    0.12
   7  -5 -12    1.56    0.12
   7   5 -12    1.35    0.11
   6  -5 -12    0.96    0.10
  -6  -5  12    1.02    0.12
   6   5 -12    1.11    0.10
   5  -5 -12    0.57    0.08
  -5  -5  12    0.47    0.09
   5   5 -12    0.55    0.08
  -4  -5  12   -0.06    0.07
   4  -5 -12   -0.01    0.05
   4   5 -12    0.07    0.06
   3  -5 -12    0.85    0.08
  -3  -5  12    0.66    0.10
   3   5 -12    0.79    0.08
   2  -5 -12    1.06    0.09
  -2  -5  12    1.01    0.12
   2  -5 -12    0.98    0.09
   2   5 -12    1.01    0.09
  -1  -5  12    1.22    0.12
   1  -5 -12    1.35    0.10
   1   5 -12    1.18    0.10
   0  -5 -12    0.49    0.07
   0  -5  12    0.57    0.10
   0   5 -12    0.57    0.08
   1  -5  12    5.82    0.28
  -1  -5 -12    5.73    0.25
  -1   5 -12    5.38    0.24
   2  -5  12    3.59    0.21
  -2  -5 -12    3.17    0.18
   3  -5  12    0.88    0.12
  -3  -5 -12    0.94    0.10
  -3   5 -12    0.80    0.10
   4  -5  12    1.19    0.14
  -4  -5 -12    1.14    0.11
  -4   5 -12    1.00    0.11
   5  -5  12    0.02    0.08
  -5  -5 -12    0.01    0.07
  -5   5 -12    0.06    0.07
   9   6 -12    0.13    0.07
  -8  -6  12    0.73    0.11
   8  -6 -12    0.71    0.10
   8   6 -12    0.57    0.08
  -7  -6  12    0.14    0.08
   7  -6 -12    0.12    0.07
   7   6 -12    0.13    0.07
  -6  -6  12    1.99    0.16
   6  -6 -12    1.63    0.12
   6   6 -12    1.61    0.12
  -5  -6  12   -0.06    0.08
   5  -6 -12    0.03    0.06
   5   6 -12    0.06    0.06
  -4  -6  12    0.33    0.10
   4  -6 -12    0.35    0.07
   4   6 -12    0.29    0.07
  -3  -6  12    1.79    0.16
   3  -6 -12    1.81    0.12
   3   6 -12    1.79    0.13
   2  -6 -12    0.24    0.06
  -2  -6  12    0.18    0.08
   2   6 -12    0.17    0.07
  -1  -6  12    0.48    0.11
   1  -6 -12    0.44    0.07
   1   6 -12    0.38    0.07
   0  -6  12    0.89    0.12
   0  -6 -12    0.82    0.09
  -1  -6 -12    0.32    0.07
   1  -6  12    0.23    0.09
  -2  -6 -12    0.33    0.08
   2  -6  12    0.29    0.10
  -3  -6 -12    0.00    0.07
   3  -6  12    0.30    0.10
   4  -6  12    0.67    0.12
  -4  -6 -12    0.34    0.08
  -4   6 -12    0.65    0.09
   6  -7 -12    0.81    0.10
   6   7 -12    1.12    0.11
   5  -7 -12    0.04    0.07
  -5  -7  12    0.07    0.09
   5   7 -12    0.08    0.07
  -4  -7  12    0.86    0.12
   4  -7 -12    0.78    0.09
   4   7 -12    0.98    0.10
   3  -7 -12    0.59    0.08
  -3  -7  12    0.68    0.11
   3   7 -12    0.85    0.10
   2  -7 -12    1.05    0.10
  -2  -7  12    0.81    0.12
  -1  -7  12    1.27    0.14
   1  -7 -12    1.17    0.11
   0  -7  12    0.63    0.11
   0  -7 -12    0.78    0.10
   1  -7  12    0.74    0.12
  -1  -7 -12    0.72    0.10
   2  -7  12    0.34    0.11
   3  -8 -12    2.59    0.16
  11   0 -13   -0.02    0.06
  10   0 -13    1.64    0.12
   9   0 -13    0.19    0.07
   8   0 -13    3.81    0.18
  -7   0  13    0.26    0.07
   7   0 -13    0.10    0.06
   6   0 -13    0.15    0.05
  -6   0  13    0.12    0.06
  -5   0  13    0.86    0.09
   5   0 -13    0.90    0.08
   4   0 -13    0.07    0.05
  -4   0  13    0.13    0.06
  -3   0  13    1.00    0.10
   3   0 -13    0.78    0.08
  -2   0  13    0.21    0.07
   2   0 -13    0.30    0.05
  -1   0  13    0.34    0.07
   1   0 -13    0.17    0.05
   0   0  13    0.57    0.08
   0   0 -13    0.54    0.06
   1   0  13    1.46    0.12
  -1   0 -13    1.54    0.10
  -1   0 -13    1.61    0.11
   2   0  13    1.48    0.13
  -2   0 -13    1.36    0.11
   3   0  13    0.41    0.10
  -3   0 -13    0.39    0.08
   4   0  13    1.00    0.12
  -4   0 -13    0.75    0.09
   5   0  13   -0.09    0.07
  -5   0 -13   -0.07    0.06
  -6   0 -13   -0.12    0.07
   6   0  13   -0.06    0.08
  11  -1 -13    0.59    0.09
  11   1 -13    0.61    0.08
  10  -1 -13    0.45    0.08
 -10  -1  13    0.37    0.08
  10   1 -13    0.53    0.08
  -9  -1  13    2.50    0.16
   9  -1 -13    2.80    0.16
   9   1 -13    2.90    0.15
   8  -1 -13    0.45    0.08
  -8  -1  13    0.40    0.08
   8   1 -13    0.54    0.08
  -7  -1  13    3.38    0.19
   7  -1 -13    3.50    0.17
   7   1 -13    3.52    0.17
   6  -1 -13    0.90    0.08
  -6  -1  13    0.58    0.09
   6   1 -13    0.77    0.08
   5  -1 -13    0.49    0.07
  -5  -1  13    0.57    0.09
   5   1 -13    0.55    0.07
  -4  -1  13    0.25    0.07
   4  -1 -13    0.29    0.06
   4   1 -13    0.34    0.06
  -3  -1  13    0.53    0.08
   3  -1 -13    0.59    0.07
  -3   1  13    0.48    0.07
   3   1 -13    0.39    0.06
   2  -1 -13    0.72    0.07
  -2  -1  13    0.67    0.09
   2   1 -13    0.94    0.08
  -2   1  13    0.61    0.08
   1  -1 -13    2.45    0.12
  -1  -1  13    2.01    0.14
  -1   1  13    2.33    0.15
   1   1 -13    2.26    0.12
   0  -1  13    0.32    0.08
   0  -1 -13    0.36    0.06
   0   1 -13    0.42    0.06
   0   1  13    0.42    0.08
   1  -1  13    1.14    0.12
  -1  -1 -13    1.08    0.09
  -1   1 -13    1.24    0.09
   1   1  13    1.10    0.11
  -2  -1 -13    3.53    0.18
   2  -1  13    3.63    0.20
  -2   1 -13    3.69    0.16
  -2   1 -13    3.29    0.18
   2   1  13    3.68    0.20
  -3  -1 -13    7.40    0.32
   3  -1  13    7.72    0.34
   3   1  13    7.92    0.33
  -3   1 -13    6.88    0.31
  -4  -1 -13    1.87    0.14
   4  -1  13    2.11    0.16
  -4   1 -13    2.21    0.14
   4   1  13    1.98    0.15
  -5  -1 -13    2.48    0.16
   5  -1  13    2.58    0.19
   5   1  13    2.83    0.18
  -5   1 -13    2.69    0.16
   6  -1  13    0.20    0.10
  -6  -1 -13    0.08    0.08
  -6   1 -13    0.12    0.07
   6   1  13    0.15    0.08
 -11  -2  13    0.27    0.08
  11   2 -13    0.39    0.07
  10  -2 -13    0.19    0.07
 -10  -2  13    0.06    0.07
  10   2 -13    0.24    0.07
  -9  -2  13    0.64    0.09
   9  -2 -13    0.65    0.09
   9   2 -13    0.53    0.08
  -8  -2  13    0.90    0.10
   8  -2 -13    0.90    0.09
   8   2 -13    0.95    0.09
  -7  -2  13    0.32    0.08
   7  -2 -13    0.24    0.07
   7   2 -13    0.25    0.07
   6  -2 -13    1.30    0.10
  -6  -2  13    0.87    0.10
   6   2 -13    0.92    0.09
   5  -2 -13    0.22    0.06
  -5  -2  13    0.13    0.07
   5   2 -13    0.23    0.06
   4  -2 -13    1.33    0.10
  -4  -2  13    1.31    0.12
   4   2 -13    1.34    0.10
   3  -2 -13    0.09    0.05
  -3  -2  13    0.05    0.07
   3   2 -13    0.09    0.05
  -2  -2  13    0.71    0.10
   2  -2 -13    0.64    0.07
   2   2 -13    0.71    0.07
   1  -2 -13    0.97    0.08
  -1  -2  13    0.95    0.11
   1   2 -13    0.90    0.08
   0  -2 -13    3.42    0.15
   0  -2 -13    3.19    0.16
   0  -2  13    3.15    0.19
   0   2 -13    3.30    0.15
  -1  -2 -13    3.08    0.16
   1  -2  13    2.77    0.18
  -1   2 -13    3.20    0.15
   1   2  13    3.23    0.17
   2  -2  13    1.24    0.13
  -2  -2 -13    1.23    0.10
   2   2  13    1.25    0.12
  -2   2 -13    1.24    0.12
  -2   2 -13    1.35    0.10
  -3  -2 -13    1.75    0.12
   3  -2  13    2.08    0.15
  -3   2 -13    1.60    0.13
   3   2  13    1.79    0.15
  -4  -2 -13    0.83    0.09
   4  -2  13    0.62    0.11
  -4   2 -13    0.72    0.09
   4   2  13    0.70    0.11
  -5  -2 -13    1.51    0.13
   5  -2  13    1.41    0.15
   5   2  13    1.65    0.15
  -5   2 -13    1.63    0.14
   6  -2  13    4.92    0.27
  -6  -2 -13    5.11    0.25
  -6   2 -13    5.05    0.25
   6   2  13    4.74    0.25
  10  -3 -13    0.70    0.10
 -10  -3  13    0.61    0.09
  10   3 -13    0.80    0.09
   9  -3 -13    0.23    0.07
  -9  -3  13    0.19    0.08
   9   3 -13    0.24    0.07
   8  -3 -13    0.19    0.07
  -8  -3  13    0.10    0.07
   8   3 -13    0.28    0.07
   7  -3 -13    0.65    0.08
  -7  -3  13    0.67    0.09
   7   3 -13    0.63    0.08
   6  -3 -13    0.26    0.07
  -6  -3  13    0.29    0.08
   6   3 -13    0.21    0.07
  -5  -3  13    3.30    0.18
   5  -3 -13    3.27    0.16
   5   3 -13    3.07    0.16
   4  -3 -13    2.28    0.13
  -4  -3  13    2.40    0.16
   4   3 -13    2.58    0.13
  -3  -3  13    0.52    0.10
   3  -3 -13    0.74    0.08
   3   3 -13    0.63    0.07
  -2  -3  13    0.52    0.10
   2  -3 -13    0.60    0.07
   2   3 -13    0.61    0.07
   1  -3 -13    0.19    0.05
  -1  -3  13    0.13    0.08
   1   3 -13    0.26    0.06
   0  -3 -13    0.08    0.05
   0  -3  13    0.02    0.07
   0   3 -13    0.13    0.05
   1  -3  13    0.15    0.08
  -1  -3 -13    0.17    0.06
  -1   3 -13    0.21    0.06
  -2  -3 -13    0.78    0.09
   2  -3  13    0.81    0.11
  -2   3 -13    0.85    0.08
  -3  -3 -13    1.51    0.12
   3  -3  13    1.87    0.16
  -3   3 -13    1.50    0.12
  -4  -3 -13    0.39    0.08
   4  -3  13    0.26    0.10
  -4   3 -13    0.30    0.08
   5  -3  13    2.38    0.18
  -5  -3 -13    2.25    0.15
  -5   3 -13    2.10    0.16
  -6   3 -13    1.11    0.12
  10   4 -13    0.77    0.09
   9  -4 -13    0.14    0.07
  -9  -4  13    0.32    0.09
   9   4 -13    0.22    0.07
   8  -4 -13    0.21    0.07
  -8  -4  13    0.22    0.08
   8   4 -13    0.13    0.06
   7  -4 -13    0.02    0.06
  -7  -4  13   -0.02    0.07
   7   4 -13    0.00    0.06
  -6  -4  13    0.71    0.10
   6  -4 -13    0.53    0.08
   6   4 -13    0.74    0.08
  -5  -4  13    0.20    0.09
   5  -4 -13    0.21    0.07
   5   4 -13    0.21    0.06
  -4  -4  13    0.22    0.08
   4  -4 -13    0.25    0.06
   4   4 -13    0.28    0.06
  -3  -4  13    4.69    0.24
   3  -4 -13    4.66    0.20
   3   4 -13    4.65    0.21
   2  -4 -13    0.84    0.08
  -2  -4  13    0.76    0.11
   2   4 -13    0.71    0.08
   1  -4 -13    0.07    0.05
  -1  -4  13   -0.05    0.07
   1   4 -13    0.12    0.06
   0  -4 -13    1.04    0.10
   0  -4  13    1.20    0.13
   0   4 -13    0.94    0.09
  -1  -4 -13    0.13    0.06
   1  -4  13    0.01    0.08
  -1   4 -13    0.27    0.06
   2  -4  13    2.16    0.17
  -2  -4 -13    2.08    0.13
  -2   4 -13    1.84    0.13
   3  -4  13    0.01    0.08
  -3  -4 -13    0.05    0.06
  -4  -4 -13    0.17    0.07
   4  -4  13    0.19    0.09
  -4   4 -13    0.18    0.08
  -5  -4 -13    0.35    0.08
  -5   4 -13    0.18    0.08
   8  -5 -13    0.03    0.07
  -8  -5  13   -0.02    0.08
   8   5 -13    0.14    0.07
  -7  -5  13    0.03    0.08
   7  -5 -13    0.06    0.07
   7   5 -13   -0.06    0.06
  -6  -5  13   -0.07    0.08
   6  -5 -13   -0.02    0.06
   6   5 -13    0.10    0.06
   5  -5 -13    0.29    0.07
  -5  -5  13    0.10    0.08
   5   5 -13    0.14    0.07
   4  -5 -13    2.73    0.15
  -4  -5  13    2.36    0.18
   4   5 -13    2.42    0.14
  -3  -5  13    0.71    0.11
   3  -5 -13    0.65    0.08
   3   5 -13    0.61    0.08
  -2  -5  13    1.72    0.16
   2   5 -13    1.75    0.12
  -1  -5  13    6.53    0.30
   1  -5 -13    6.30    0.27
   1   5 -13    5.60    0.26
   0  -5  13    2.34    0.18
   0  -5 -13    2.50    0.15
   0   5 -13    2.48    0.15
  -1  -5 -13    0.17    0.07
   1  -5  13   -0.10    0.08
  -2  -5 -13    1.06    0.10
   2  -5  13    1.02    0.13
   3  -5  13    0.15    0.10
  -3  -5 -13    0.06    0.07
  -4  -5 -13    1.37    0.12
   7  -6 -13    0.38    0.08
  -6  -6  13    0.33    0.10
   6  -6 -13    0.36    0.08
   6   6 -13    0.39    0.08
  -5  -6  13    0.57    0.11
   5  -6 -13    0.82    0.09
   5   6 -13    0.67    0.09
   4  -6 -13    0.29    0.07
  -4  -6  13    0.19    0.09
   4   6 -13    0.20    0.07
  -3  -6  13    0.67    0.11
   3   6 -13    0.59    0.09
  -2  -6  13    0.34    0.10
   2   6 -13    0.23    0.07
   1  -6 -13    0.35    0.07
  -1  -6  13    0.52    0.11
   1   6 -13    0.26    0.08
   0  -6  13    0.06    0.09
   0  -6 -13    0.01    0.06
  -1  -6 -13    0.22    0.07
   1  -6  13    0.20    0.10
   2  -6  13    0.37    0.10
  -2  -6 -13    0.36    0.08
   5  -7 -13    0.04    0.07
   1  -7 -13    0.15    0.07
  10   0 -14    2.41    0.15
   9   0 -14    0.05    0.06
   8   0 -14    1.16    0.10
   7   0 -14    1.20    0.10
   6   0 -14    0.35    0.07
   5   0 -14    0.47    0.07
  -5   0  14    0.41    0.08
  -4   0  14    1.79    0.14
   4   0 -14    2.03    0.12
   3   0 -14   -0.03    0.05
  -3   0  14    0.02    0.06
  -2   0  14    0.02    0.06
   2   0 -14   -0.06    0.05
  -1   0  14    0.56    0.09
   1   0 -14    0.56    0.07
   0   0 -14    2.63    0.14
   0   0  14    2.96    0.18
   1   0  14    0.20    0.08
   2   0  14    0.19    0.09
  -3   0 -14    0.34    0.08
   3   0  14    0.41    0.10
   4   0  14    0.01    0.08
  -4   0 -14    0.00    0.07
   5   0  14    0.10    0.09
  -5   0 -14    0.04    0.07
   9  -1 -14    1.08    0.10
   9   1 -14    1.24    0.11
  -8  -1  14    0.53    0.09
   8  -1 -14    0.66    0.08
   8   1 -14    0.50    0.08
   7  -1 -14    0.49    0.08
  -7  -1  14    0.45    0.09
   7   1 -14    0.57    0.08
  -6  -1  14    0.31    0.08
   6  -1 -14    0.38    0.07
   6   1 -14    0.25    0.06
  -5  -1  14    0.35    0.08
   5  -1 -14    0.44    0.07
   5   1 -14    0.50    0.07
   4  -1 -14    0.27    0.06
  -4  -1  14    0.25    0.08
   4   1 -14    0.24    0.06
   3  -1 -14    0.99    0.09
  -3  -1  14    0.91    0.11
   3   1 -14    1.13    0.09
  -2  -1  14    0.14    0.07
   2  -1 -14    0.30    0.06
   2   1 -14    0.17    0.05
  -1  -1  14    1.13    0.12
   1  -1 -14    1.13    0.09
  -1   1  14    1.22    0.11
   1   1 -14    1.11    0.09
   0  -1  14    1.65    0.14
   0  -1 -14    1.66    0.10
   0   1  14    1.39    0.13
   0   1 -14    1.24    0.10
   1  -1  14    5.48    0.27
  -1   1 -14    5.58    0.23
   1   1  14    5.77    0.27
   2  -1  14    4.88    0.25
  -2  -1 -14    4.76    0.23
   2   1  14    4.90    0.24
  -3  -1 -14    1.23    0.12
   3  -1  14    1.39    0.14
   3   1  14    1.49    0.14
  -3   1 -14    1.27    0.12
   4  -1  14    0.05    0.09
  -4  -1 -14    0.15    0.08
   4   1  14    0.21    0.09
  -4   1 -14    0.13    0.07
   5  -1  14    0.14    0.10
  -5  -1 -14    0.19    0.08
  -5   1 -14    0.27    0.08
   5   1  14    0.21    0.09
 -10  -2  14    0.16    0.08
  -9  -2  14    0.21    0.08
   9  -2 -14    0.39    0.08
   9   2 -14    0.18    0.07
  -8  -2  14    1.02    0.12
   8  -2 -14    1.23    0.11
   8   2 -14    1.13    0.10
   7  -2 -14   -0.05    0.06
  -7  -2  14   -0.05    0.07
   7   2 -14    0.02    0.06
   6  -2 -14    1.47    0.11
  -6  -2  14    1.37    0.13
   6   2 -14    1.36    0.10
  -5  -2  14    0.44    0.09
   5  -2 -14    0.55    0.07
   5   2 -14    0.49    0.07
   4  -2 -14    0.24    0.06
  -4  -2  14    0.33    0.08
   4   2 -14    0.23    0.06
   3  -2 -14    0.62    0.07
  -3  -2  14    0.58    0.10
   3   2 -14    0.77    0.08
  -2  -2  14    1.65    0.14
   2  -2 -14    1.75    0.11
   2   2 -14    1.68    0.11
  -1  -2  14    1.15    0.12
   1  -2 -14    1.56    0.10
   1   2 -14    1.34    0.10
   0  -2  14    0.36    0.09
   0   2 -14    0.40    0.06
  -1  -2 -14    1.76    0.12
   1  -2  14    1.62    0.14
  -1   2 -14    1.49    0.11
  -2  -2 -14    0.70    0.09
   2  -2  14    0.69    0.11
  -2   2 -14    0.70    0.08
   3  -2  14    1.11    0.13
  -3  -2 -14    0.97    0.10
   4  -2  14    7.57    0.34
  -4  -2 -14    7.02    0.31
  -4   2 -14    6.92    0.32
   4   2  14    6.97    0.32
  -5  -2 -14    0.94    0.11
  -5   2 -14    1.04    0.11
   5   2  14    0.99    0.12
  -9  -3  14   -0.02    0.07
   9   3 -14    0.02    0.06
   8  -3 -14    0.11    0.07
  -8  -3  14    0.05    0.08
   8   3 -14    0.05    0.06
   7  -3 -14    1.51    0.12
  -7  -3  14    1.80    0.14
   7   3 -14    1.81    0.12
  -6  -3  14    0.69    0.11
   6  -3 -14    0.66    0.08
   6   3 -14    0.61    0.08
  -5  -3  14    0.44    0.10
   5  -3 -14    0.39    0.07
   5   3 -14    0.32    0.07
   4  -3 -14    0.88    0.09
  -4  -3  14    1.01    0.12
   4   3 -14    1.04    0.09
  -3  -3  14    0.97    0.12
   3  -3 -14    1.05    0.09
   3   3 -14    0.99    0.09
  -2  -3  14    0.03    0.08
   2  -3 -14    0.14    0.06
   2   3 -14    0.12    0.05
  -1  -3  14    0.30    0.09
   1   3 -14    0.50    0.07
   0  -3  14    0.95    0.12
   0   3 -14    0.86    0.09
   1  -3  14    2.34    0.17
  -1  -3 -14    2.41    0.14
  -1   3 -14    2.25    0.13
   2  -3  14    0.99    0.13
  -2  -3 -14    1.19    0.11
  -2   3 -14    1.07    0.10
   3  -3  14    5.09    0.27
  -3  -3 -14    4.86    0.24
  -4  -3 -14    1.52    0.13
   4  -3  14    1.77    0.16
  -5   3 -14    0.04    0.07
   8  -4 -14   -0.02    0.07
  -8  -4  14   -0.01    0.07
   8   4 -14    0.04    0.07
  -7  -4  14    0.24    0.09
   7  -4 -14    0.23    0.07
   7   4 -14    0.30    0.07
   6  -4 -14    0.16    0.07
  -6  -4  14    0.04    0.08
   6   4 -14    0.02    0.06
  -5  -4  14    4.64    0.25
   5  -4 -14    4.67    0.21
   5   4 -14    4.58    0.21
   4  -4 -14    0.92    0.09
  -4  -4  14    0.80    0.12
   4   4 -14    0.98    0.10
  -3  -4  14    0.21    0.09
   3  -4 -14    0.12    0.06
   3   4 -14    0.10    0.06
  -2  -4  14   -0.05    0.08
   2   4 -14    0.08    0.06
  -1  -4  14    0.12    0.09
   1   4 -14    0.26    0.07
   0  -4  14    0.94    0.12
   0   4 -14    1.15    0.10
  -1  -4 -14    0.00    0.06
   1  -4  14   -0.09    0.09
  -1   4 -14    0.01    0.06
  -2  -4 -14    0.26    0.07
   2  -4  14    0.26    0.10
   3  -4  14    0.36    0.10
  -3  -4 -14    0.20    0.07
  -6  -5  14    0.84    0.12
   6  -5 -14    0.77    0.09
   6   5 -14    0.77    0.09
   5  -5 -14    0.10    0.07
  -5  -5  14    0.11    0.09
   5   5 -14    0.02    0.06
   4  -5 -14    1.21    0.11
  -4  -5  14    1.21    0.13
   4   5 -14    1.14    0.11
  -3  -5  14    2.81    0.20
   3   5 -14    2.69    0.16
  -2  -5  14    1.07    0.14
   2   5 -14    1.22    0.11
  -1  -5  14    0.11    0.10
   1   5 -14    0.24    0.07
   0  -5  14    0.41    0.11
   0  -5 -14    0.28    0.07
   0   5 -14    0.55    0.08
   1  -5  14    0.10    0.10
  -1  -5 -14    0.19    0.07
  -2  -5 -14    0.32    0.08
   5  -6 -14    1.10    0.11
   0  -6 -14   -0.08    0.06
   8   0 -15    0.28    0.07
   7   0 -15    0.10    0.06
   6   0 -15    0.60    0.08
   5   0 -15    0.18    0.06
   4   0 -15   -0.06    0.05
  -3   0  15    0.05    0.07
   3   0 -15    0.06    0.06
   2   0 -15    0.10    0.05
  -2   0  15    0.08    0.07
   1   0 -15    0.44    0.07
  -1   0  15    0.41    0.09
   0   0  15    0.08    0.08
   0   0 -15    0.01    0.05
   1   0  15    1.99    0.16
   2   0  15    0.30    0.09
   3   0  15    0.30    0.10
   4   0  15    0.26    0.10
  -4   0 -15    0.35    0.08
   8  -1 -15    0.38    0.08
   8   1 -15    0.52    0.08
   7  -1 -15    0.12    0.07
  -7  -1  15    0.13    0.08
   7   1 -15    0.25    0.07
   6  -1 -15    0.36    0.07
  -6  -1  15    0.34    0.09
   6   1 -15    0.40    0.07
   5  -1 -15    0.57    0.08
  -5  -1  15    0.56    0.10
   5   1 -15    0.40    0.07
  -4  -1  15    0.07    0.08
   4  -1 -15    0.01    0.05
   4   1 -15    0.06    0.06
   3  -1 -15    0.69    0.08
  -3  -1  15    0.54    0.10
   3   1 -15    0.69    0.08
  -2  -1  15    0.82    0.11
   2  -1 -15    1.14    0.09
   2   1 -15    0.98    0.09
   1  -1 -15    3.83    0.17
  -1  -1  15    3.44    0.21
   1   1 -15    3.45    0.17
   0  -1  15    1.60    0.15
   0   1 -15    1.29    0.10
   1  -1  15    0.52    0.11
   1   1  15    0.92    0.11
   2  -1  15    1.53    0.15
   2   1  15    1.72    0.15
  -3  -1 -15    0.11    0.07
   3  -1  15    0.13    0.09
   3   1  15    0.09    0.09
  -4  -1 -15    0.33    0.08
   4   1  15    0.25    0.09
  -9  -2  15    0.13    0.09
  -8  -2  15    1.92    0.16
   8  -2 -15    1.99    0.14
   7  -2 -15    0.32    0.08
  -7  -2  15    0.34    0.10
   7   2 -15    0.21    0.07
  -6  -2  15    0.18    0.09
   6  -2 -15    0.23    0.07
   6   2 -15    0.15    0.07
   5  -2 -15    0.18    0.07
  -5  -2  15    0.02    0.08
   5   2 -15    0.17    0.06
  -4  -2  15   -0.02    0.07
   4  -2 -15    0.07    0.06
   4   2 -15    0.04    0.06
   3  -2 -15   -0.06    0.05
  -3  -2  15   -0.07    0.07
   3   2 -15    0.05    0.06
  -2  -2  15    1.28    0.13
   2  -2 -15    1.53    0.11
   2   2 -15    1.25    0.10
  -1  -2  15    0.89    0.12
   1   2 -15    0.92    0.09
   0  -2  15    2.36    0.17
   0   2 -15    2.48    0.14
   1  -2  15    3.83    0.23
  -1   2 -15    3.61    0.18
   2  -2  15    2.76    0.19
  -3  -2 -15    1.25    0.12
   3  -2  15    1.47    0.15
  -7  -3  15    0.01    0.08
   7  -3 -15    0.20    0.08
   7   3 -15    0.09    0.07
   6  -3 -15    1.25    0.11
  -6  -3  15    1.40    0.14
   6   3 -15    1.15    0.11
   5  -3 -15    0.42    0.08
  -5  -3  15    0.31    0.09
   5   3 -15    0.49    0.08
   4  -3 -15    0.09    0.06
  -4  -3  15    0.13    0.08
   4   3 -15    0.16    0.06
   3  -3 -15    0.35    0.07
  -3  -3  15    0.34    0.10
   3   3 -15    0.40    0.07
  -2  -3  15    0.52    0.11
   2   3 -15    0.41    0.07
  -1  -3  15    0.61    0.11
   1   3 -15    0.77    0.09
   0  -3  15    1.35    0.14
   0   3 -15    1.44    0.11
   1  -3  15    2.58    0.19
  -1   3 -15    2.42    0.14
   2  -3  15    0.25    0.10
  -2  -3 -15    0.35    0.08
  -3  -3 -15    0.14    0.07
  -6  -4  15    0.45    0.10
   6  -4 -15    0.68    0.09
   5  -4 -15    0.62    0.09
  -5  -4  15    0.37    0.11
   5   4 -15    0.50    0.08
   4  -4 -15    0.27    0.07
  -4  -4  15    0.29    0.10
   4   4 -15    0.15    0.07
  -3  -4  15    0.23    0.10
   3   4 -15    0.34    0.07
  -2  -4  15    0.20    0.10
   2   4 -15    0.36    0.08
  -1  -4  15    0.18    0.10
   1   4 -15    0.26    0.07
   0  -4  15    0.53    0.12
   0   4 -15    0.69    0.09
  -1   4 -15    0.12    0.07
  -2  -4 -15    0.11    0.07
   5  -5 -15    0.16    0.07
   6   0 -16   -0.04    0.06
   5   0 -16   -0.01    0.06
   4   0 -16    0.16    0.07
   3   0 -16    0.44    0.08
   2   0 -16    0.22    0.07
   1   0 -16    1.07    0.10
  -1   0  16    1.03    0.12
   0   0  16    0.33    0.10
   1   0  16    1.92    0.16
   2   0  16   -0.05    0.08
   6  -1 -16    0.70    0.09
   6   1 -16    0.60    0.09
  -5  -1  16    0.20    0.09
   5  -1 -16    0.33    0.07
   5   1 -16    0.22    0.07
  -4  -1  16    1.72    0.15
   4  -1 -16    1.61    0.12
   4   1 -16    1.58    0.12
   3  -1 -16    1.14    0.10
  -3  -1  16    0.98    0.12
   3   1 -16    1.24    0.11
   2  -1 -16    0.13    0.06
  -2  -1  16    0.10    0.08
   2   1 -16    0.14    0.06
  -1  -1  16    0.49    0.10
   1   1 -16    0.52    0.08
   0  -1  16    0.08    0.08
   0   1 -16    0.07    0.06
   1  -1  16    0.26    0.10
  -7  -2  16    0.03    0.09
   6  -2 -16    0.29    0.07
  -6  -2  16    0.34    0.10
  -5  -2  16    0.06    0.09
   5  -2 -16    0.12    0.07
   5   2 -16    0.04    0.06
  -4  -2  16    0.02    0.08
   4  -2 -16    0.05    0.06
   4   2 -16    0.21    0.07
   3  -2 -16    0.04    0.06
  -3  -2  16   -0.01    0.08
   3   2 -16    0.10    0.06
  -2  -2  16    1.33    0.14
   2   2 -16    1.40    0.11
  -1  -2  16    2.37    0.18
   1   2 -16    2.50    0.14
   0  -2  16    0.59    0.12
   0   2 -16    0.88    0.09
   5  -3 -16    0.20    0.07
   4  -3 -16    0.01    0.06
  -4  -3  16    0.03    0.09
  -3  -3  16   -0.03    0.08
  -2  -3  16    1.22    0.15
   2   3 -16    1.28    0.11
   1   3 -16    2.45    0.15
   0   3 -16    0.22    0.07
   2   0 -17   -0.01    0.06
   3  -1 -17    0.20    0.07
  -3  -1  17    0.26    0.10
  -2  -1  17   -0.08    0.08
   0   0   0    0.00    0.00
;
_shelx_hkl_checksum     98361
_shelx_res_file
;
    mo_170424b_0m.res created by SHELXL-2014/7
TITL mo_170424b_0m in P2(1)
CELL 0.71073 10.2570 7.6151 11.5029 90.000 101.110 90.000
ZERR 2.00 0.0018 0.0013 0.0020 0.000 0.003 0.000
LATT -1
SYMM -x, y+1/2, -z
SFAC C  H  N  O
UNIT 42  60  6  18
OMIT -3 52
L.S. 4
ACTA
BOND $H
FMAP 2
PLAN 20
HTAB O4 O3
HTAB O4 O1_$1
HTAB O2 O3_$2
EQIV $2 x, y-1, z
HTAB O2 O1
HTAB C11 O1_$1
EQIV $1 x, y+1, z
SIZE 0.15 0.12 0.10
CONF
HTAB
TEMP 23.000
WGHT    0.041500    0.120500
EXTI    0.041699
FVAR       0.34102
C1    1    0.183361    0.903161    0.381310    11.00000    0.03363    0.03098 =
         0.03144   -0.00197    0.00249    0.00134
C2    1    0.120434    1.079658    0.330605    11.00000    0.03504    0.03324 =
         0.03040    0.00134    0.00520    0.00380
AFIX  13
H2    2    0.070799    1.121040    0.390060    11.00000   -1.20000
AFIX   0
C3    1    0.015142    1.070951    0.213576    11.00000    0.04061    0.04880 =
         0.03730    0.00318   -0.00251    0.00596
C4    1   -0.087947    0.931040    0.228653    11.00000    0.04043    0.06183 =
         0.05769    0.00180   -0.00901   -0.00067
AFIX  23
H4A   2   -0.141611    0.975457    0.283005    11.00000   -1.20000
H4B   2   -0.146419    0.912414    0.152716    11.00000   -1.20000
AFIX   0
C5    1   -0.029286    0.756128    0.274393    11.00000    0.04856    0.04759 =
         0.06277   -0.00219   -0.00572   -0.01026
AFIX  23
H5A   2    0.016197    0.704202    0.216288    11.00000   -1.20000
H5B   2   -0.100295    0.677313    0.285176    11.00000   -1.20000
AFIX   0
C6    1    0.068035    0.776627    0.391461    11.00000    0.04546    0.03530 =
         0.04994    0.00178   -0.00084   -0.00629
AFIX  23
H6A   2    0.104281    0.662458    0.417503    11.00000   -1.20000
H6B   2    0.020959    0.820883    0.450870    11.00000   -1.20000
AFIX   0
C7    1    0.277117    0.814793    0.308814    11.00000    0.04717    0.04829 =
         0.04352   -0.00886    0.00483    0.01368
AFIX 137
H7A   2    0.343193    0.897629    0.295362    11.00000   -1.50000
H7B   2    0.226690    0.775997    0.234130    11.00000   -1.50000
H7C   2    0.319786    0.715788    0.351859    11.00000   -1.50000
AFIX   0
C8    1    0.073257    1.035862    0.102456    11.00000    0.07108    0.08702 =
         0.03422   -0.00086    0.00187    0.00403
AFIX 137
H8A   2    0.103360    0.916426    0.103215    11.00000   -1.50000
H8B   2    0.146679    1.113686    0.101523    11.00000   -1.50000
H8C   2    0.006092    1.055518    0.033104    11.00000   -1.50000
AFIX   0
C9    1   -0.057522    1.248411    0.195608    11.00000    0.05877    0.05887 =
         0.06386    0.01152   -0.00826    0.01466
AFIX 137
H9A   2    0.000884    1.335770    0.173882    11.00000   -1.50000
H9B   2   -0.084129    1.282620    0.267914    11.00000   -1.50000
H9C   2   -0.134682    1.237619    0.133810    11.00000   -1.50000
AFIX   0
C10   1    0.228720    1.217114    0.331526    11.00000    0.04541    0.03748 =
         0.03430    0.00862    0.00589   -0.00082
AFIX  23
H10A  2    0.297639    1.170342    0.293211    11.00000   -1.20000
H10B  2    0.191419    1.320360    0.288050    11.00000   -1.20000
AFIX   0
C11   1    0.287618    1.266756    0.458199    11.00000    0.03482    0.02508 =
         0.03861    0.00253    0.00625    0.00019
AFIX  13
H11   2    0.227959    1.350082    0.486557    11.00000   -1.20000
AFIX   0
C12   1    0.306689    1.108421    0.539769    11.00000    0.02962    0.02834 =
         0.03308    0.00149    0.00575    0.00361
C13   1    0.266137    0.945561    0.503992    11.00000    0.03193    0.02738 =
         0.03121   -0.00065    0.00417    0.00346
C14   1    0.312102    0.800394    0.588087    11.00000    0.04092    0.02444 =
         0.03705    0.00023    0.00383    0.00015
C15   1    0.382575    0.839932    0.710533    11.00000    0.04209    0.02804 =
         0.03427    0.00530    0.00300    0.00375
C16   1    0.407977    1.004004    0.751462    11.00000    0.03764    0.03299 =
         0.03152    0.00002    0.00174   -0.00032
C17   1    0.369977    1.147126    0.665819    11.00000    0.03032    0.02760 =
         0.03740   -0.00078    0.00582    0.00082
C18   1    0.471010    1.050257    0.877810    11.00000    0.05393    0.03546 =
         0.03514   -0.00075   -0.00577   -0.00385
AFIX  13
H18   2    0.477856    1.178521    0.882489    11.00000   -1.20000
AFIX   0
C19   1    0.382553    0.992440    0.963304    11.00000    0.06852    0.07225 =
         0.03641   -0.00883    0.00593   -0.00440
AFIX 137
H19A  2    0.295572    1.042217    0.939032    11.00000   -1.50000
H19B  2    0.420312    1.032060    1.041803    11.00000   -1.50000
H19C  2    0.376120    0.866666    0.962868    11.00000   -1.50000
AFIX   0
C20   1    0.611586    0.976596    0.913183    11.00000    0.05183    0.06435 =
         0.05384    0.00429   -0.01185   -0.00582
AFIX 137
H20A  2    0.607975    0.850641    0.914036    11.00000   -1.50000
H20B  2    0.651130    1.018561    0.990661    11.00000   -1.50000
H20C  2    0.664004    1.014291    0.857084    11.00000   -1.50000
AFIX   0
O1    4    0.296056    0.645953    0.562076    11.00000    0.07886    0.02469 =
         0.04911   -0.00037   -0.00983    0.00055
O2    4    0.416555    0.696444    0.777762    11.00000    0.06869    0.02908 =
         0.04049    0.00588   -0.00737    0.00070
AFIX 147
H2A   2    0.391153    0.608240    0.739074    11.00000   -1.50000
AFIX   0
O3    4    0.386683    1.300608    0.696656    11.00000    0.05566    0.02695 =
         0.04556   -0.00480   -0.00039   -0.00173
O4    4    0.412016    1.350224    0.459602    11.00000    0.04429    0.04213 =
         0.05170    0.00148    0.01115   -0.01152
AFIX 147
H4    2    0.428552    1.417010    0.516458    11.00000   -1.50000
AFIX   0
HKLF 4 1 1 0 0 0 1 0 0 0 1
REM  mo_170424b_0m in P2(1)
REM R1 =  0.0303 for    3163 Fo > 4sig(Fo)  and  0.0322 for all    3319 data
REM    225 parameters refined using      1 restraints
END
WGHT      0.0455      0.1001
REM Instructions for potential hydrogen bonds
HTAB C11 O1_$1
HTAB O2 O1
HTAB O2 O3_$2
HTAB O4 O1_$1
HTAB O4 O3
REM Highest difference peak  0.181,  deepest hole -0.109,  1-sigma level  0.029
Q1    1   0.2219  0.9249  0.4416  11.00000  0.05    0.18
Q2    1   0.2647  1.2315  0.3973  11.00000  0.05    0.16
Q3    1   0.0730  1.0641  0.2681  11.00000  0.05    0.16
Q4    1   0.4389  1.0288  0.8130  11.00000  0.05    0.14
Q5    1   0.3424  1.1215  0.5970  11.00000  0.05    0.14
Q6    1   0.2674  0.8829  0.5548  11.00000  0.05    0.13
Q7    1   0.2949  1.1853  0.5022  11.00000  0.05    0.13
Q8    1   0.0475  1.0543  0.1650  11.00000  0.05    0.13
Q9    1   0.1559  0.9792  0.3486  11.00000  0.05    0.12
Q10   1   0.6467  0.9101  0.8454  11.00000  0.05    0.12
Q11   1   0.4101  1.0682  0.7065  11.00000  0.05    0.12
Q12   1   0.3311  0.8462  0.6522  11.00000  0.05    0.12
Q13   1   0.1353  0.8443  0.3824  11.00000  0.05    0.11
Q14   1  -0.0270  0.9963  0.2268  11.00000  0.05    0.11
Q15   1   0.2209  0.8676  0.3485  11.00000  0.05    0.11
Q16   1   0.4382  0.9234  0.7286  11.00000  0.05    0.10
Q17   1   0.2926  0.6643  0.4845  11.00000  0.05    0.10
Q18   1   0.2439  1.0322  0.5376  11.00000  0.05    0.09
Q19   1   0.4394  0.6987  0.8603  11.00000  0.05    0.09
Q20   1   0.2955  0.7796  0.1372  11.00000  0.05    0.09
;
_shelx_res_checksum     43852
data_Global
_journal_date_recd_electronic     2017-07-07
_journal_date_accepted     2017-08-18
_journal_name_full     'Acta Crystallographica, Section E'
_journal_year     2017
_journal_volume     73
_journal_issue      9
_journal_page_first     1414
_journal_page_last     1416
_journal_paper_category     GO
_journal_paper_doi     10.1107/S2056989017011987
_journal_coeditor_code     SU5382
loop_
    _publ_contact_author_name
    _publ_contact_author_address
    _publ_contact_author_email
    'Xinzhou Yang'
;
School of Pharmaceutical Sciences
South-Central University for Nationalities
Wuhan 430074
People's Republic of China
;
 xzyang@mail.scuec.edu.cn
    'Song, Ping'
;
College of Chemistry and Life Science
Qinghai University for Nationalities
Xining 810007
People's Republic of China
;
 mxhmxh02@163.com
_publ_contact_author_fax     '(+86)-27-67841196'
_publ_contact_author_phone     '(+86)-27-67841196'
_publ_section_title
;
Crystal structure of 7\b-hydroxyroyleanone isolated from <i>Taxodium
ascendens</i> (B.)
;
loop_
    _publ_author_name
    _publ_author_footnote
    _publ_author_address
    'Xu, Shicheng' .
;
School of Pharmaceutical Sciences
South-Central University for Nationalities
Wuhan 430074
People's Republic of China
;
    'Ma, Xinhua' .
;
School of Pharmaceutical Sciences
South-Central University for Nationalities
Wuhan 430074
People's Republic of China
;
    'Ke, Ruifang' .
;
School of Pharmaceutical Sciences
South-Central University for Nationalities
Wuhan 430074
People's Republic of China
;
    'Deng, Shihao' .
;
School of Pharmaceutical Sciences
South-Central University for Nationalities
Wuhan 430074
People's Republic of China
;
    'Yang, Xinzhou' .
;
School of Pharmaceutical Sciences
South-Central University for Nationalities
Wuhan 430074
People's Republic of China
;
    'Song, Ping' .
;
College of Chemistry and Life Science
Qinghai University for Nationalities
Xining 810007
People's Republic of China
;
_publ_section_synopsis
;
The title compound, 7\b-hydroxyroyleanone, an abietane-type diterpene, was
isolated from <i>Taxodium ascendens</i> (B.).
;
