# Supplementary material for: Crystal structure of 7β-hy­droxy­royleanone isolated from Taxodium ascendens (B.)
Source: Acta Crystallogr E Crystallogr Commun. 2017 Sep 5;73(Pt 10):1414–6. doi: 10.1107/S2056989017011987 (PMC5730285; doi:10.1107/S2056989017011987)
Supplement: Supplementary file 2 [file e-73-01414-Isup2.hkl]

data_I                                                                          
_shelx_title ' mo_170424b_0m in P2(1)'                                          
_shelx_refln_list_code          4                                               
_shelx_F_calc_maximum      119.22                                               
_exptl_crystal_F_000       498.00                                               
_reflns_d_resolution_high  0.8108                                               
                                                                                
loop_                                                                           
 _space_group_symop_operation_xyz                                               
 'x, y, z'                                                                      
 '-x, y+1/2, -z'                                                                
                                                                                
_cell_length_a    10.2570                                                       
_cell_length_b     7.6151                                                       
_cell_length_c    11.5029                                                       
_cell_angle_alpha  90.000                                                       
_cell_angle_beta  101.110                                                       
_cell_angle_gamma  90.000                                                       
                                                                                
_shelx_F_squared_multiplier     1.000                                           
                                                                                
loop_                                                                           
 _refln_index_h                                                                 
 _refln_index_k                                                                 
 _refln_index_l                                                                 
 _refln_F_squared_calc                                                          
 _refln_F_squared_meas                                                          
 _refln_F_squared_sigma                                                         
 _refln_observed_status                                                         
   1  -9   0          3.26          3.44         0.43 o                         
   2  -9   0         17.35         19.26         1.20 o                         
   3  -9   0          0.05          0.12         0.33 o                         
   0  -8   0         15.93         13.07         0.95 o                         
   1  -8   0          4.55          3.96         0.43 o                         
   2  -8   0          1.47          1.37         0.30 o                         
   3  -8   0          7.89          7.41         0.56 o                         
   4  -8   0          2.77          3.28         0.39 o                         
   5  -8   0         14.43         13.86         0.70 o                         
   6  -8   0          9.98         10.21         0.64 o                         
   1  -7   0         46.95         44.32         1.31 o                         
   2  -7   0         93.23         93.80         2.46 o                         
   3  -7   0        135.38        135.75         2.81 o                         
   4  -7   0         59.02         57.91         1.70 o                         
   5  -7   0         25.87         28.33         1.00 o                         
   6  -7   0         69.25         67.75         1.92 o                         
   7  -7   0         16.39         16.64         0.76 o                         
   8  -7   0         19.77         19.61         1.20 o                         
   0  -6   0         85.41         75.45         3.19 o                         
   1  -6   0        535.41        543.81        11.78 o                         
   2  -6   0        137.63        142.78         3.50 o                         
   3  -6   0        254.65        257.66         5.09 o                         
   4  -6   0        124.15        123.84         2.58 o                         
   5  -6   0        176.56        179.70         4.56 o                         
   6  -6   0         21.20         19.07         0.76 o                         
   7  -6   0          2.65          3.39         0.95 o                         
   8  -6   0          7.87          8.37         0.82 o                         
   9  -6   0         35.05         36.21         1.72 o                         
   1  -5   0         62.36         70.03         1.46 o                         
   2  -5   0         10.84          9.92         0.34 o                         
   3  -5   0         39.09         37.29         0.82 o                         
   4  -5   0         72.81         71.07         2.32 o                         
   5  -5   0         29.42         28.40         0.89 o                         
   6  -5   0         32.53         33.84         0.84 o                         
   7  -5   0          9.24          9.65         0.51 o                         
   8  -5   0         12.30         10.27         0.51 o                         
   9  -5   0          0.64          0.48         0.27 o                         
  10  -5   0          1.22          1.38         0.52 o                         
   0  -4   0        304.52        301.44        10.04 o                         
   1  -4   0         52.14         46.61         0.98 o                         
   2  -4   0        298.52        351.13         8.10 o                         
   3  -4   0        136.20        147.61         3.62 o                         
   4  -4   0         35.67         37.17         0.83 o                         
   5  -4   0         15.74         15.34         0.46 o                         
   6  -4   0         89.43         93.36         1.95 o                         
   7  -4   0         24.32         20.14         0.56 o                         
   8  -4   0          0.14          0.31         0.21 o                         
   9  -4   0          7.39          7.12         0.49 o                         
  10  -4   0         10.44          9.46         0.86 o                         
  11  -4   0         10.37         11.52         0.95 o                         
   1  -3   0         60.55         63.83         1.71 o                         
   2  -3   0        409.65        449.02        13.63 o                         
   3  -3   0       1627.75       1817.64        43.48 o                         
   4  -3   0        357.41        406.90         8.07 o                         
   5  -3   0        133.74        149.59         3.02 o                         
   6  -3   0         33.99         28.52         0.70 o                         
   7  -3   0         25.87         24.89         0.65 o                         
   8  -3   0         80.61         82.27         1.87 o                         
   9  -3   0         25.74         27.64         0.73 o                         
  10  -3   0         10.26          9.84         0.44 o                         
  11  -3   0          1.22          1.12         0.52 o                         
   1  -2   0         85.85         87.04         2.93 o                         
   2  -2   0        187.80        174.99        12.27 o                         
   3  -2   0        430.14        431.89        10.79 o                         
   4  -2   0        222.65        230.90         4.54 o                         
   5  -2   0        257.25        278.13         5.46 o                         
   6  -2   0        114.98        119.97         2.42 o                         
   7  -2   0          7.28          7.44         0.35 o                         
   8  -2   0         40.65         36.85         0.88 o                         
   9  -2   0         74.92         75.14         1.65 o                         
  10  -2   0          3.99          4.19         0.31 o                         
  11  -2   0         14.33         15.48         1.03 o                         
  12  -2   0         14.14         14.96         1.12 o                         
   1  -1   0       1382.53       1355.44        76.72 o                         
   2  -1   0         64.66         69.20         1.39 o                         
   3  -1   0         82.19         87.62         1.74 o                         
   4  -1   0        253.47        263.55         5.21 o                         
   5  -1   0         24.11         27.20         1.25 o                         
   6  -1   0         43.71         42.90         0.94 o                         
   7  -1   0         62.80         65.28         1.37 o                         
   8  -1   0          2.01          2.05         0.30 o                         
   9  -1   0         48.83         51.47         1.19 o                         
  10  -1   0         21.52         23.85         0.88 o                         
  11  -1   0         37.45         39.44         1.28 o                         
  12  -1   0          1.21          1.38         0.60 o                         
   1   0   0        678.90        685.56        37.89 o                         
   2   0   0         48.27         42.07         0.89 o                         
   3   0   0       4362.03       4577.40        90.95 o                         
   4   0   0        654.72        648.73        12.74 o                         
   5   0   0        100.40        105.32         2.15 o                         
   6   0   0        591.98        596.71        24.57 o                         
   7   0   0         64.81         69.85         1.89 o                         
   8   0   0          0.24          0.33         0.22 o                         
   9   0   0        183.30        184.89         4.75 o                         
  10   0   0        128.20        125.43         3.32 o                         
  11   0   0          0.02         -0.07         0.33 o                         
  12   0   0          7.17          7.31         0.86 o                         
   1   1   0       1382.77       1335.06        32.36 o                         
   2   1   0         64.48         68.08         3.20 o                         
   3   1   0         82.00         82.82         2.10 o                         
   4   1   0        253.53        261.68         6.35 o                         
   5   1   0         24.20         28.00         0.72 o                         
   6   1   0         43.77         42.79         0.96 o                         
   7   1   0         62.83         62.61         1.36 o                         
   8   1   0          2.02          1.60         0.27 o                         
   9   1   0         48.89         51.76         1.55 o                         
  10   1   0         21.50         22.29         0.99 o                         
  11   1   0         37.42         39.08         1.31 o                         
  12   1   0          1.21          0.82         0.39 o                         
   0   2   0        644.45        636.91        21.69 o                         
   1   2   0         86.31         83.16         2.93 o                         
   2   2   0        188.07        176.45         4.34 o                         
   3   2   0        430.20        445.69        10.58 o                         
   4   2   0        223.27        225.66         4.53 o                         
   5   2   0        257.69        270.61         5.44 o                         
   6   2   0        115.15        116.39         2.41 o                         
   7   2   0          7.24          6.88         0.52 o                         
   8   2   0         40.73         35.00         1.12 o                         
   9   2   0         74.99         74.58         2.10 o                         
  10   2   0          4.01          4.33         0.43 o                         
  11   2   0         14.29         14.68         0.77 o                         
  12   2   0         14.16         15.05         0.79 o                         
   1   3   0         60.93         75.44         2.41 o                         
   2   3   0        408.91        350.98        13.63 o                         
   3   3   0       1629.11       1781.05        50.58 o                         
   4   3   0        357.02        409.23        10.12 o                         
   5   3   0        133.70        148.42         3.01 o                         
   6   3   0         33.99         28.23         1.25 o                         
   7   3   0         25.85         23.79         0.85 o                         
   8   3   0         80.43         78.32         2.22 o                         
   9   3   0         25.79         26.64         1.00 o                         
  10   3   0         10.25         10.24         0.64 o                         
  11   3   0          1.21          1.98         0.39 o                         
   1   4   0         52.18         44.48         1.46 o                         
   2   4   0        298.57        313.83        11.59 o                         
   3   4   0        136.05        141.78         3.68 o                         
   4   4   0         35.80         36.16         1.68 o                         
   5   4   0         15.68         15.24         0.61 o                         
   6   4   0         89.42         91.51         2.80 o                         
   7   4   0         24.22         19.03         0.76 o                         
   8   4   0          0.14          0.04         0.43 o                         
   9   4   0          7.37          7.06         0.51 o                         
  10   4   0         10.42         10.19         0.90 o                         
  11   4   0         10.35         11.50         0.73 o                         
   1   5   0         62.28         70.84         2.58 o                         
   2   5   0         10.86          9.52         1.59 o                         
   3   5   0         38.96         33.64         1.46 o                         
   4   5   0         72.75         70.58         2.67 o                         
   5   5   0         29.42         27.35         0.94 o                         
   6   5   0         32.61         32.61         1.06 o                         
   7   5   0          9.31         10.46         0.55 o                         
   8   5   0         12.28         10.32         0.61 o                         
   9   5   0          0.64          0.37         0.35 o                         
  10   5   0          1.21          1.46         0.43 o                         
   1   6   0        535.34        542.42        18.54 o                         
   2   6   0        137.65        138.01         5.00 o                         
   3   6   0        254.58        248.64         6.40 o                         
   4   6   0        124.09        122.29         3.25 o                         
   5   6   0        176.51        179.02         5.00 o                         
   6   6   0         21.14         20.09         1.72 o                         
   7   6   0          2.61          3.12         0.73 o                         
   8   6   0          7.89          8.53         0.58 o                         
   9   6   0         35.04         37.87         1.31 o                         
   3   7   0        135.50        131.51         4.82 o                         
   4   7   0         59.14         59.69         1.70 o                         
   5   7   0         25.85         28.76         1.00 o                         
   6   7   0         69.32         66.91         1.98 o                         
   7   7   0         16.37         17.01         0.79 o                         
   8   7   0         19.79         20.95         1.03 o                         
   6   8   0         10.00          9.98         0.95 o                         
  -3  -9   1          0.12          0.15         0.33 o                         
  -2  -9   1          9.86         11.06         0.67 o                         
  -1  -9   1          0.17          0.45         0.33 o                         
   0  -9   1          4.70          3.83         0.43 o                         
   1  -9   1          4.20          4.88         0.45 o                         
   2  -9   1          2.69          2.54         0.43 o                         
   3  -9   1         11.04         11.20         0.70 o                         
  -6  -8   1          5.40          5.05         0.48 o                         
  -5  -8   1          0.71          0.26         0.43 o                         
  -4  -8   1         11.64         13.05         0.95 o                         
  -3  -8   1         12.51         11.38         0.90 o                         
  -2  -8   1         34.38         36.36         1.18 o                         
  -1  -8   1          9.78         10.15         0.55 o                         
   0  -8   1          8.34          7.89         0.51 o                         
   1  -8   1          3.12          2.97         0.36 o                         
   2  -8   1          4.11          4.38         0.69 o                         
   3  -8   1         10.35          9.13         0.61 o                         
   4  -8   1          6.00          6.66         0.51 o                         
   5  -8   1          4.15          5.11         0.64 o                         
   6  -8   1          3.67          4.35         0.45 o                         
  -8  -7   1         37.76         37.07         1.81 o                         
  -7  -7   1          8.46          9.46         0.58 o                         
  -6  -7   1         99.99        103.72         2.80 o                         
  -5  -7   1        125.19        124.97         3.35 o                         
  -4  -7   1        105.32        105.50         2.25 o                         
  -3  -7   1         25.24         26.63         0.94 o                         
  -2  -7   1         40.55         39.89         1.19 o                         
  -1  -7   1         69.63         65.07         1.44 o                         
   0  -7   1        274.64        275.31         6.62 o                         
   1  -7   1        121.33        120.22         3.04 o                         
   2  -7   1         24.08         24.42         1.55 o                         
   3  -7   1         16.70         14.77         0.54 o                         
   4  -7   1        131.22        132.81         3.50 o                         
   5  -7   1         68.21         64.51         2.45 o                         
   6  -7   1         35.01         34.68         1.12 o                         
   7  -7   1          2.56          3.23         0.99 o                         
   8  -7   1          7.24          6.66         0.51 o                         
  -9  -6   1          5.07          4.56         0.69 o                         
  -8  -6   1         15.95         15.91         1.03 o                         
  -7  -6   1         25.23         22.12         0.82 o                         
  -6  -6   1         27.51         30.12         1.63 o                         
  -5  -6   1        237.48        234.23         5.76 o                         
  -4  -6   1        113.94        114.86         3.04 o                         
  -3  -6   1         90.21         90.48         3.36 o                         
  -2  -6   1         36.69         33.61         1.06 o                         
  -1  -6   1         32.44         33.65         0.83 o                         
   0  -6   1        210.43        206.26         4.10 o                         
   1  -6   1        183.76        180.60         3.62 o                         
   2  -6   1        130.50        121.12         2.45 o                         
   3  -6   1        111.89        116.56         2.10 o                         
   4  -6   1         24.47         18.42         0.73 o                         
   5  -6   1         92.23         80.86         2.22 o                         
   6  -6   1         16.54         16.46         0.70 o                         
   7  -6   1         26.22         24.18         0.88 o                         
   8  -6   1          4.59          4.56         0.47 o                         
   9  -6   1          5.98          5.85         0.48 o                         
 -10  -5   1          2.15          3.61         0.60 o                         
  -9  -5   1          0.87          0.69         0.43 o                         
  -8  -5   1         10.16          9.00         0.60 o                         
  -7  -5   1         11.91          8.99         0.45 o                         
  -6  -5   1         30.07         30.69         1.00 o                         
  -5  -5   1         40.43         43.75         2.11 o                         
  -4  -5   1         54.49         58.26         2.32 o                         
  -3  -5   1         69.22         68.78         2.32 o                         
  -2  -5   1          4.58          4.17         0.27 o                         
  -1  -5   1        129.19        135.95         4.57 o                         
   0  -5   1          6.66          5.96         0.28 o                         
   1  -5   1         47.88         46.60         1.01 o                         
   2  -5   1         43.60         43.03         0.96 o                         
   3  -5   1        130.52        130.12         3.25 o                         
   4  -5   1         32.73         31.41         0.87 o                         
   5  -5   1          8.95          6.66         0.35 o                         
   6  -5   1         79.57         71.13         1.56 o                         
   7  -5   1          8.77          9.62         0.41 o                         
   8  -5   1          2.49          2.43         0.34 o                         
   9  -5   1          8.17          8.26         0.51 o                         
  10  -5   1         18.08         19.44         1.20 o                         
 -11  -4   1          6.62          6.79         0.69 o                         
 -10  -4   1          4.59          4.13         0.60 o                         
  -9  -4   1          2.60          2.75         0.52 o                         
  -8  -4   1         50.26         49.07         1.14 o                         
  -7  -4   1         37.35         37.07         0.88 o                         
  -6  -4   1         19.16         20.79         0.56 o                         
  -5  -4   1         33.30         33.51         0.78 o                         
  -4  -4   1        323.92        347.85         6.83 o                         
  -3  -4   1         25.95         26.09         1.46 o                         
  -2  -4   1         86.70         87.72         2.37 o                         
  -1  -4   1        184.53        185.63         4.45 o                         
   0  -4   1        531.92        585.04        14.25 o                         
   1  -4   1        196.24        198.04         3.87 o                         
   2  -4   1        251.30        284.74         6.01 o                         
   3  -4   1        410.46        417.62         7.08 o                         
   4  -4   1        231.59        244.88         4.10 o                         
   5  -4   1        112.47        115.55         2.39 o                         
   6  -4   1         82.93         79.97         1.71 o                         
   7  -4   1         18.11         17.75         0.53 o                         
   8  -4   1         20.68         18.05         0.58 o                         
   9  -4   1         11.64         11.74         0.78 o                         
  10  -4   1         56.23         58.47         1.37 o                         
 -11  -3   1          4.79          4.72         0.43 o                         
 -10  -3   1         20.91         20.21         0.76 o                         
  -9  -3   1          8.73          9.42         0.42 o                         
  -8  -3   1         78.37         76.10         1.62 o                         
  -7  -3   1        125.57        133.02         2.73 o                         
  -6  -3   1         29.48         34.96         0.79 o                         
  -5  -3   1         18.23         20.10         0.51 o                         
  -4  -3   1         82.63         93.32         1.92 o                         
  -3  -3   1        482.21        528.20        22.37 o                         
  -2  -3   1        106.13        117.20         2.87 o                         
  -1  -3   1        435.70        470.22        11.22 o                         
   0  -3   1        358.59        366.99         8.80 o                         
   1  -3   1        770.26        851.79        19.30 o                         
   2  -3   1        299.09        314.80         6.22 o                         
   3  -3   1         44.52         51.17         0.93 o                         
   4  -3   1         27.27         28.87         0.75 o                         
   5  -3   1        207.66        225.27         4.49 o                         
   6  -3   1        155.13        157.90         3.23 o                         
   7  -3   1         24.96         21.19         1.23 o                         
   8  -3   1        110.79        104.31         2.24 o                         
   9  -3   1         22.80         23.16         0.74 o                         
  10  -3   1         21.77         23.92         0.71 o                         
  11  -3   1          6.48          5.89         0.49 o                         
 -12  -2   1          3.95          5.68         0.69 o                         
 -11  -2   1         12.10         13.33         0.95 o                         
 -10  -2   1         32.93         32.30         1.03 o                         
  -9  -2   1          0.52          0.97         0.21 o                         
  -8  -2   1         34.90         34.53         0.98 o                         
  -7  -2   1         12.19         10.33         0.36 o                         
  -6  -2   1         50.53         51.26         1.09 o                         
  -5  -2   1        159.44        182.64         3.58 o                         
  -4  -2   1        174.96        195.44         3.80 o                         
  -3  -2   1       2242.69       2276.42       105.06 o                         
  -2  -2   1       1068.33       1135.20        37.15 o                         
  -1  -2   1        276.78        285.25         6.72 o                         
   0  -2   1       3325.79       3385.68        79.83 o                         
   1  -2   1        362.22        375.90         8.83 o                         
   2  -2   1        157.04        150.67         2.73 o                         
   3  -2   1        403.56        428.79         8.51 o                         
   4  -2   1        158.96        162.89         3.25 o                         
   5  -2   1        269.95        280.10         5.58 o                         
   6  -2   1        280.46        294.23         5.88 o                         
   7  -2   1         60.67         60.23         1.27 o                         
   8  -2   1         41.29         44.80         1.20 o                         
   9  -2   1         69.64         69.78         1.55 o                         
  10  -2   1         15.90         15.76         0.70 o                         
  11  -2   1         12.36         12.17         0.70 o                         
 -12  -1   1          6.27          6.79         0.77 o                         
 -11  -1   1         18.43         20.38         1.20 o                         
 -10  -1   1         18.67         19.07         1.12 o                         
  -9  -1   1         29.92         28.74         1.06 o                         
  -8  -1   1          1.28          1.87         0.19 o                         
  -7  -1   1          6.62          6.40         0.26 o                         
  -6  -1   1          4.68          4.19         0.21 o                         
  -5  -1   1        305.02        293.15        15.35 o                         
  -4  -1   1        300.58        304.33         7.56 o                         
  -3  -1   1        702.82        729.22        14.24 o                         
  -2  -1   1        365.22        369.06         9.84 o                         
  -1  -1   1       4693.79       4897.40       161.08 o                         
   0  -1   1        439.19        429.85         9.75 o                         
   1  -1   1       1874.26       1874.48        73.49 o                         
   2  -1   1        165.40        162.72         3.21 o                         
   3  -1   1        329.62        324.56         6.46 o                         
   4  -1   1        167.22        169.24         3.42 o                         
   5  -1   1         11.19         10.22         0.39 o                         
   6  -1   1         98.31         92.69         1.95 o                         
   7  -1   1        140.53        144.64         2.95 o                         
   8  -1   1         39.18         38.98         0.92 o                         
   9  -1   1         28.33         25.88         1.03 o                         
  10  -1   1          6.60          7.40         0.55 o                         
  11  -1   1         44.27         42.05         1.37 o                         
  12  -1   1          1.09          0.87         0.39 o                         
 -12   0   1         19.92         17.37         1.12 o                         
 -11   0   1          1.59          0.00         0.43 o                         
 -10   0   1          3.76          3.99         0.95 o                         
  -9   0   1         21.57         22.24         0.66 o                         
  -8   0   1          9.54          7.97         0.55 o                         
  -7   0   1         73.55         77.73         1.64 o                         
  -6   0   1         17.84         17.60         2.02 o                         
  -5   0   1        325.32        334.26         6.61 o                         
  -4   0   1         72.10         72.39         1.49 o                         
  -3   0   1       5708.15       5721.64       151.01 o                         
  -2   0   1      14212.67      13549.58       266.62 o                         
  -1   0   1         25.29         20.46         1.49 o                         
   0   0   1       4143.73       3694.67       158.26 o                         
   1   0   1        312.62        193.50         6.59 o                         
   2   0   1         32.52         35.41         0.88 o                         
   3   0   1        874.81        936.71        22.86 o                         
   4   0   1        204.87        218.40         4.33 o                         
   5   0   1        136.82        141.66         2.87 o                         
   6   0   1        142.85        156.53         3.16 o                         
   7   0   1        287.13        290.10         7.26 o                         
   8   0   1        104.62        106.69         2.83 o                         
   9   0   1          3.64          2.70         0.33 o                         
  10   0   1         50.30         49.94         1.52 o                         
  11   0   1          5.76          5.57         0.49 o                         
  12   0   1          3.46          4.90         0.51 o                         
 -12   1   1          6.25          7.74         0.86 o                         
 -11   1   1         18.46         19.74         0.85 o                         
 -10   1   1         18.68         18.77         0.79 o                         
  -9   1   1         29.93         27.94         1.55 o                         
  -8   1   1          1.26          2.02         0.25 o                         
  -7   1   1          6.60          5.86         0.36 o                         
  -6   1   1          4.70          4.07         0.20 o                         
  -5   1   1        304.99        310.11         5.95 o                         
  -4   1   1        300.91        307.74         7.40 o                         
  -3   1   1        703.84        706.74        17.31 o                         
  -2   1   1        364.86        340.57        15.12 o                         
  -1   1   1       4694.86       4686.74       144.44 o                         
   0   1   1        439.03        399.85        12.83 o                         
   1   1   1       1874.62       1951.85        64.58 o                         
   2   1   1        165.34        159.08         5.54 o                         
   3   1   1        330.00        332.76        11.64 o                         
   4   1   1        167.32        175.01         4.32 o                         
   5   1   1         11.18         10.23         0.43 o                         
   6   1   1         98.37         95.73         4.01 o                         
   7   1   1        140.43        143.38         5.34 o                         
   8   1   1         39.02         39.03         1.22 o                         
   9   1   1         28.22         26.55         0.94 o                         
  10   1   1          6.60          7.63         0.69 o                         
  11   1   1         44.26         43.36         1.40 o                         
  12   1   1          1.08          1.62         0.39 o                         
 -12   2   1          3.95          5.76         0.86 o                         
 -11   2   1         12.11         13.66         0.70 o                         
 -10   2   1         32.96         32.19         1.12 o                         
  -9   2   1          0.53          0.83         0.60 o                         
  -8   2   1         34.86         32.50         1.03 o                         
  -7   2   1         12.22         10.14         0.36 o                         
  -6   2   1         50.57         47.68         2.49 o                         
  -5   2   1        159.63        174.70         3.58 o                         
  -4   2   1        174.65        186.46         3.81 o                         
  -3   2   1       2243.29       2184.29       103.51 o                         
  -2   2   1       1067.29       1079.66        21.78 o                         
  -1   2   1        276.24        284.64         5.62 o                         
   0   2   1       3325.56       3323.16        83.41 o                         
   1   2   1        362.07        370.80         9.20 o                         
   2   2   1        156.53        154.13         5.27 o                         
   3   2   1        403.97        444.57        15.46 o                         
   4   2   1        158.52        159.88         4.09 o                         
   5   2   1        269.73        278.91         7.60 o                         
   6   2   1        280.06        293.05         7.35 o                         
   7   2   1         60.81         55.03         3.79 o                         
   8   2   1         41.36         44.61         1.34 o                         
   9   2   1         69.53         69.43         1.98 o                         
  10   2   1         15.86         17.27         0.76 o                         
  11   2   1         12.31         13.47         0.73 o                         
 -11   3   1          4.79          5.19         0.51 o                         
 -10   3   1         20.89         20.43         0.85 o                         
  -9   3   1          8.77          9.04         0.58 o                         
  -8   3   1         78.39         74.37         2.10 o                         
  -7   3   1        125.42        132.74         3.47 o                         
  -6   3   1         29.44         33.13         0.78 o                         
  -5   3   1         18.24         20.18         1.15 o                         
  -4   3   1         82.57         94.45         1.93 o                         
  -3   3   1        482.26        530.49        10.43 o                         
  -2   3   1        105.75        120.62         2.94 o                         
  -1   3   1        435.85        483.53        16.17 o                         
   0   3   1        358.77        378.09        12.59 o                         
   1   3   1        769.98        792.99        74.72 o                         
   2   3   1        299.58        292.23         8.66 o                         
   4   3   1         27.20         28.88         1.55 o                         
   5   3   1        207.35        220.62         5.61 o                         
   6   3   1        155.18        157.78         4.87 o                         
   7   3   1         24.96         22.15         0.79 o                         
   8   3   1        110.58        105.71         2.83 o                         
   9   3   1         22.89         23.67         0.91 o                         
  10   3   1         21.82         23.91         1.46 o                         
  11   3   1          6.47          6.77         0.58 o                         
 -11   4   1          6.59          6.11         1.16 o                         
 -10   4   1          4.58          3.46         0.45 o                         
  -9   4   1          2.59          1.99         0.36 o                         
  -8   4   1         50.24         49.11         1.49 o                         
  -7   4   1         37.21         35.18         1.16 o                         
  -6   4   1         19.25         19.74         0.73 o                         
  -5   4   1         33.31         34.16         1.03 o                         
  -4   4   1        324.19        336.23         8.55 o                         
  -3   4   1         25.96         26.61         0.82 o                         
  -2   4   1         86.65         85.78         2.25 o                         
   0   4   1        532.12        590.40        14.46 o                         
   1   4   1        196.41        197.43         4.94 o                         
   2   4   1        251.67        273.86        10.19 o                         
   3   4   1        410.14        412.48        14.29 o                         
   4   4   1        231.86        228.03        14.24 o                         
   5   4   1        112.79        113.13         2.98 o                         
   6   4   1         82.91         79.75         2.16 o                         
   7   4   1         18.16         18.20         0.73 o                         
   8   4   1         20.71         17.61         0.76 o                         
   9   4   1         11.66         12.58         0.73 o                         
  10   4   1         56.27         59.75         1.83 o                         
  11   4   1         23.10         25.46         1.06 o                         
 -10   5   1          2.14          2.38         0.47 o                         
  -9   5   1          0.88          0.61         0.56 o                         
  -8   5   1         10.17          9.30         0.58 o                         
  -7   5   1         11.94          9.84         1.25 o                         
  -6   5   1         30.10         32.02         1.03 o                         
  -5   5   1         40.33         41.98         1.27 o                         
  -4   5   1         54.21         58.39         1.64 o                         
  -3   5   1         69.25         67.92         2.58 o                         
  -2   5   1          4.58          4.90         0.43 o                         
  -1   5   1        129.24        140.71         4.83 o                         
   1   5   1         47.70         45.52         1.89 o                         
   2   5   1         43.51         43.29         1.21 o                         
   3   5   1        130.63        129.75         4.65 o                         
   4   5   1         32.92         31.31         1.38 o                         
   5   5   1          9.03          6.47         0.43 o                         
   6   5   1         79.64         69.23         1.98 o                         
   7   5   1          8.74          8.65         0.55 o                         
   8   5   1          2.49          1.69         0.36 o                         
   9   5   1          8.15          8.16         0.69 o                         
  10   5   1         18.07         20.54         1.20 o                         
  -9   6   1          5.06          4.23         0.49 o                         
  -8   6   1         15.94         17.25         0.79 o                         
  -7   6   1         25.22         21.73         0.85 o                         
  -6   6   1         27.58         30.53         1.55 o                         
  -5   6   1        237.59        225.23         5.85 o                         
  -4   6   1        113.89        116.61         3.07 o                         
  -3   6   1         90.13         91.77         3.36 o                         
  -2   6   1         36.68         38.28         1.46 o                         
   1   6   1        183.66        181.63         6.29 o                         
   2   6   1        130.47        118.82         3.13 o                         
   3   6   1        111.80        115.30         3.04 o                         
   4   6   1         24.45         20.01         0.86 o                         
   5   6   1         92.24         83.74         2.25 o                         
   6   6   1         16.53         17.70         0.76 o                         
   7   6   1         26.22         24.67         0.91 o                         
   8   6   1          4.58          5.55         0.49 o                         
   9   6   1          5.97          5.94         0.55 o                         
  -8   7   1         37.80         38.28         1.34 o                         
  -7   7   1          8.45          9.54         0.61 o                         
  -6   7   1        100.18        105.26         3.27 o                         
  -5   7   1        125.18        129.12         3.41 o                         
  -4   7   1        105.20        105.63         3.96 o                         
  -3   7   1         25.23         25.20         1.29 o                         
  -2   7   1         40.56         39.06         1.72 o                         
   3   7   1         16.64         15.05         0.95 o                         
   4   7   1        131.25        133.92         3.53 o                         
   5   7   1         68.08         63.28         2.37 o                         
   6   7   1         35.03         32.68         1.12 o                         
   7   7   1          2.55          2.79         0.43 o                         
   8   7   1          7.21          7.70         0.61 o                         
  -6   8   1          5.36          5.85         0.69 o                         
   4   8   1          6.02          5.85         0.69 o                         
   5   8   1          4.13          4.90         0.69 o                         
   6   8   1          3.68          5.59         0.77 o                         
  -3  -9   2          6.21          5.25         0.77 o                         
  -2  -9   2          1.74          2.11         0.36 o                         
  -1  -9   2          8.89          8.56         0.61 o                         
   0  -9   2          3.71          3.85         0.64 o                         
   1  -9   2         10.80         13.07         1.03 o                         
   2  -9   2         11.46         12.41         0.73 o                         
  -6  -8   2          6.73          6.79         0.77 o                         
  -5  -8   2          9.56         10.12         0.61 o                         
  -4  -8   2         20.16         22.05         0.88 o                         
  -3  -8   2          2.35          2.68         0.39 o                         
  -2  -8   2         22.83         22.59         1.51 o                         
  -1  -8   2         20.35         21.45         1.42 o                         
   0  -8   2         28.94         30.14         1.51 o                         
   1  -8   2          7.07          7.70         0.51 o                         
   2  -8   2          2.06          1.06         0.33 o                         
   3  -8   2          2.73          3.36         0.43 o                         
   4  -8   2          2.07          3.08         0.39 o                         
   5  -8   2          3.17          4.31         0.86 o                         
  -8  -7   2         51.54         49.64         2.24 o                         
  -7  -7   2         70.52         70.82         2.93 o                         
  -6  -7   2         37.92         37.27         1.21 o                         
  -5  -7   2         26.34         23.97         0.88 o                         
  -4  -7   2         32.68         31.56         1.06 o                         
  -3  -7   2         21.65         19.18         1.03 o                         
  -2  -7   2         53.91         53.90         1.24 o                         
  -1  -7   2         71.11         71.17         1.57 o                         
   0  -7   2         26.61         24.10         0.69 o                         
   1  -7   2         73.14         73.48         1.98 o                         
   2  -7   2        155.01        151.02         3.11 o                         
   3  -7   2        174.24        158.40         4.08 o                         
   4  -7   2         54.64         53.25         1.58 o                         
   5  -7   2         14.06         15.67         0.70 o                         
   6  -7   2         17.66         18.00         1.63 o                         
   7  -7   2          0.25          0.37         0.33 o                         
  -9  -6   2         15.26         15.91         1.03 o                         
  -8  -6   2         11.87         13.76         0.95 o                         
  -7  -6   2         34.95         30.37         1.55 o                         
  -6  -6   2         11.02         11.27         0.99 o                         
  -5  -6   2         67.40         66.96         1.89 o                         
  -4  -6   2         14.76         15.03         0.95 o                         
  -3  -6   2         23.21         23.57         1.20 o                         
  -2  -6   2        360.90        358.39        12.36 o                         
  -1  -6   2        465.10        445.77        10.67 o                         
   0  -6   2         63.40         60.96         1.64 o                         
   1  -6   2        152.72        153.42         3.07 o                         
   2  -6   2         50.15         52.16         1.03 o                         
   3  -6   2         22.72         23.48         0.57 o                         
   4  -6   2         86.39         91.57         1.97 o                         
   5  -6   2          5.12          3.64         0.47 o                         
   6  -6   2          0.62         -0.04         0.34 o                         
   7  -6   2         18.26         18.19         0.95 o                         
   8  -6   2          3.47          3.98         0.39 o                         
   9  -6   2         15.63         17.65         0.76 o                         
 -10  -5   2          7.02          6.36         0.69 o                         
  -9  -5   2          2.81          3.18         0.52 o                         
  -8  -5   2         16.38         16.86         1.03 o                         
  -7  -5   2         26.33         26.68         0.88 o                         
  -6  -5   2          0.17          0.10         0.21 o                         
  -5  -5   2         47.68         45.85         2.37 o                         
  -4  -5   2         35.40         35.79         1.46 o                         
  -3  -5   2        437.92        449.19        14.71 o                         
  -2  -5   2          9.33          7.91         0.60 o                         
  -1  -5   2         98.82        106.41         2.67 o                         
   0  -5   2         22.24         23.92         1.08 o                         
   1  -5   2          2.42          2.20         0.43 o                         
   2  -5   2         52.00         53.48         1.92 o                         
   3  -5   2         21.44         21.50         0.54 o                         
   4  -5   2         30.58         29.70         0.73 o                         
   5  -5   2         32.95         32.30         0.83 o                         
   6  -5   2         97.00         91.87         2.00 o                         
   7  -5   2         27.01         25.17         0.71 o                         
   8  -5   2         46.19         48.37         1.19 o                         
   9  -5   2         26.70         26.50         0.95 o                         
  10  -5   2          4.60          6.13         0.64 o                         
 -11  -4   2         31.06         32.17         1.63 o                         
 -10  -4   2          7.72          7.22         0.69 o                         
  -9  -4   2          8.08          7.74         0.69 o                         
  -8  -4   2        120.78        118.32         4.31 o                         
  -7  -4   2         14.09         15.13         0.46 o                         
  -6  -4   2         34.65         39.38         0.89 o                         
  -5  -4   2         97.11         88.49         1.84 o                         
  -4  -4   2        179.81        179.34         4.51 o                         
  -3  -4   2         43.31         49.39         1.89 o                         
  -2  -4   2         16.01         16.86         0.77 o                         
  -1  -4   2         47.83         52.84         1.89 o                         
   0  -4   2        148.99        150.91         3.72 o                         
   1  -4   2         83.00         97.82         2.43 o                         
   2  -4   2        131.12        147.76         3.00 o                         
   3  -4   2         60.30         56.87         1.16 o                         
   4  -4   2         29.26         31.82         0.64 o                         
   5  -4   2          0.02          0.00         0.20 o                         
   6  -4   2         95.03         90.05         1.94 o                         
   7  -4   2         19.19         21.16         1.14 o                         
   8  -4   2         80.12         81.41         1.77 o                         
   9  -4   2         53.09         58.56         1.37 o                         
  10  -4   2          8.16          9.27         0.51 o                         
 -11  -3   2          0.14         -0.28         0.33 o                         
 -10  -3   2          7.43          7.32         0.64 o                         
  -9  -3   2         12.07         12.99         0.55 o                         
  -8  -3   2          8.97          7.35         0.33 o                         
  -7  -3   2         26.40         28.83         0.71 o                         
  -6  -3   2          0.92          0.86         0.13 o                         
  -5  -3   2        245.19        256.74         5.11 o                         
  -4  -3   2        173.73        184.49         3.68 o                         
  -3  -3   2         97.10        113.74         3.88 o                         
  -2  -3   2         86.67         95.72         3.19 o                         
  -1  -3   2         95.53        109.11         3.36 o                         
   0  -3   2         53.83         54.32         1.37 o                         
   1  -3   2       1392.74       1419.64        33.29 o                         
   2  -3   2        799.13        867.21        16.91 o                         
   3  -3   2        153.97        158.37         2.75 o                         
   4  -3   2        399.17        405.69         8.02 o                         
   5  -3   2         12.84         11.79         0.53 o                         
   6  -3   2        207.79        202.67         4.11 o                         
   7  -3   2         29.63         28.69         0.78 o                         
   8  -3   2         18.08         16.53         0.55 o                         
   9  -3   2          6.55          5.95         0.36 o                         
  10  -3   2         59.64         62.21         1.83 o                         
  11  -3   2          5.79          4.50         0.49 o                         
 -12  -2   2          7.98          8.51         0.77 o                         
 -11  -2   2          6.60          8.54         0.55 o                         
 -10  -2   2         21.09         21.33         0.79 o                         
  -9  -2   2        104.16        104.25         2.68 o                         
  -8  -2   2         49.29         54.24         1.19 o                         
  -7  -2   2         69.68         73.27         1.52 o                         
  -6  -2   2         73.41         80.49         1.67 o                         
  -5  -2   2       1037.85       1096.48        21.45 o                         
  -4  -2   2        100.10        101.24         2.02 o                         
  -3  -2   2        164.49        160.03         3.97 o                         
  -2  -2   2        373.17        294.12        10.17 o                         
  -1  -2   2        367.66        354.71        11.31 o                         
   0  -2   2       1026.15        998.48        23.26 o                         
   1  -2   2        334.94        355.76         8.59 o                         
   2  -2   2        294.06        310.90         6.14 o                         
   3  -2   2        254.67        275.01         6.85 o                         
   4  -2   2        129.95        127.91         2.58 o                         
   5  -2   2        227.60        229.50         4.63 o                         
   6  -2   2         90.92         84.00         1.80 o                         
   7  -2   2         87.30         82.07         1.75 o                         
   8  -2   2         60.04         57.73         1.32 o                         
   9  -2   2          7.17          8.05         0.44 o                         
  10  -2   2         31.59         29.67         1.03 o                         
  11  -2   2         15.56         16.06         0.76 o                         
 -12  -1   2          3.61          3.44         0.69 o                         
 -11  -1   2         24.54         22.79         1.20 o                         
 -10  -1   2         15.15         14.52         0.64 o                         
  -9  -1   2          6.72          5.52         0.29 o                         
  -8  -1   2         44.52         47.59         1.04 o                         
  -7  -1   2         19.43         21.58         0.56 o                         
  -6  -1   2         20.63         24.70         0.58 o                         
  -5  -1   2         26.63         29.08         0.65 o                         
  -4  -1   2        131.59        129.27         3.23 o                         
  -3  -1   2        402.38        442.21         8.68 o                         
  -2  -1   2       2022.69       2012.04        68.34 o                         
  -1  -1   2        411.79        418.55        13.23 o                         
   0  -1   2        510.42        482.30        11.59 o                         
   1  -1   2        807.37        779.12        20.13 o                         
   2  -1   2        375.21        377.86         8.86 o                         
   3  -1   2        256.10        231.79         5.75 o                         
   4  -1   2        477.95        493.20         9.78 o                         
   5  -1   2        259.18        275.98         6.84 o                         
   6  -1   2         95.96         99.65         2.02 o                         
   7  -1   2         65.47         69.48         1.51 o                         
   8  -1   2         64.40         67.49         1.59 o                         
   9  -1   2        138.96        144.65         4.00 o                         
  10  -1   2         28.42         30.74         1.06 o                         
  11  -1   2         12.32         13.07         0.73 o                         
 -12   0   2          1.99          3.53         0.69 o                         
 -11   0   2          6.34          6.36         0.77 o                         
 -10   0   2          0.78          1.04         0.27 o                         
  -9   0   2          0.62          1.32         0.33 o                         
  -8   0   2         31.02         31.08         0.74 o                         
  -7   0   2         43.34         45.70         1.05 o                         
  -6   0   2        161.39        151.61         3.05 o                         
  -5   0   2       1737.02       1776.06        44.42 o                         
  -4   0   2       1160.58       1185.28        23.24 o                         
  -3   0   2         28.93         24.45         0.56 o                         
  -2   0   2       7844.75       8339.60       164.54 o                         
  -1   0   2       1543.98       1414.45        38.88 o                         
   0   0   2        902.30        872.09        17.13 o                         
   1   0   2        499.29        468.98         9.23 o                         
   2   0   2         15.02         14.11         0.60 o                         
   3   0   2          7.05          8.86         0.27 o                         
   4   0   2         20.16         27.26         0.72 o                         
   5   0   2         38.04         42.85         0.96 o                         
   6   0   2          1.95          2.01         0.18 o                         
   7   0   2         68.97         67.31         2.27 o                         
   8   0   2        127.57        133.45         3.70 o                         
   9   0   2         12.69         13.87         1.20 o                         
  10   0   2          0.05         -0.39         0.64 o                         
  11   0   2          9.61          9.57         0.64 o                         
 -12   1   2          3.62          4.64         0.69 o                         
 -11   1   2         24.50         22.28         1.29 o                         
 -10   1   2         15.22         14.28         0.67 o                         
  -9   1   2          6.69          5.44         0.39 o                         
  -8   1   2         44.47         44.24         1.02 o                         
  -7   1   2         19.41         21.68         0.56 o                         
  -6   1   2         20.57         23.11         0.73 o                         
  -5   1   2         26.69         28.18         1.38 o                         
  -4   1   2        131.85        130.10         2.60 o                         
  -3   1   2        403.14        441.11        10.62 o                         
  -2   1   2       2023.29       1983.52       114.49 o                         
  -1   1   2        411.84        398.90         7.91 o                         
   0   1   2        510.28        481.35        11.82 o                         
   1   1   2        807.31        804.76        15.71 o                         
   2   1   2        375.09        369.80        12.80 o                         
   4   1   2        478.48        500.77        16.29 o                         
   5   1   2        259.29        273.45         5.44 o                         
   6   1   2         95.88         93.94         4.79 o                         
   7   1   2         65.52         72.64         2.75 o                         
   8   1   2         64.50         69.99         1.92 o                         
   9   1   2        138.86        140.64         3.75 o                         
  10   1   2         28.50         30.45         1.09 o                         
  11   1   2         12.28         12.09         0.70 o                         
 -12   2   2          7.94          8.86         0.95 o                         
 -11   2   2          6.63          9.21         1.29 o                         
 -10   2   2         21.07         21.59         0.84 o                         
  -9   2   2        104.12        104.09         2.80 o                         
  -8   2   2         49.20         53.89         1.20 o                         
  -7   2   2         69.61         69.68         1.85 o                         
  -6   2   2         73.29         79.38         3.01 o                         
  -5   2   2       1037.86       1084.39        38.67 o                         
  -4   2   2         99.71         97.52         2.02 o                         
  -3   2   2        164.36        160.51         3.93 o                         
  -2   2   2        373.46        317.14        32.60 o                         
  -1   2   2        366.98        338.56         6.77 o                         
   0   2   2       1026.19        953.38        52.14 o                         
   1   2   2        335.00        368.76         8.93 o                         
   2   2   2        293.78        310.71        10.66 o                         
   4   2   2        130.03        126.69         3.23 o                         
   5   2   2        227.39        233.30         6.60 o                         
   6   2   2         91.24         87.09         2.28 o                         
   7   2   2         87.29         83.08         2.22 o                         
   8   2   2         59.98         60.65         1.70 o                         
   9   2   2          7.17          7.63         0.52 o                         
  10   2   2         31.56         29.87         1.08 o                         
  11   2   2         15.54         17.45         0.82 o                         
 -11   3   2          0.14          0.31         0.33 o                         
 -10   3   2          7.44          6.83         0.51 o                         
  -9   3   2         12.08         12.12         0.64 o                         
  -8   3   2          8.96          7.51         0.73 o                         
  -7   3   2         26.44         27.98         1.32 o                         
  -6   3   2          0.94          0.84         0.13 o                         
  -5   3   2        244.88        254.48         6.41 o                         
  -4   3   2        173.51        184.39         5.26 o                         
  -3   3   2         97.32        111.36         2.86 o                         
  -2   3   2         86.88         90.12         3.27 o                         
  -1   3   2         95.39         91.08         4.91 o                         
   0   3   2         53.67         55.19         1.89 o                         
   1   3   2       1392.12       1405.32        34.63 o                         
   2   3   2        799.74        851.88        55.77 o                         
   3   3   2        153.90        161.44         4.05 o                         
   4   3   2        399.05        398.06        13.85 o                         
   5   3   2         12.77         11.37         0.51 o                         
   6   3   2        207.82        203.81         5.15 o                         
   7   3   2         29.61         30.87         1.55 o                         
   8   3   2         18.05         15.96         0.73 o                         
   9   3   2          6.52          6.15         0.73 o                         
  10   3   2         59.61         62.27         1.89 o                         
  11   3   2          5.79          5.16         0.55 o                         
 -11   4   2         31.06         35.90         1.25 o                         
 -10   4   2          7.70          6.90         0.51 o                         
  -9   4   2          8.12          9.02         0.56 o                         
  -8   4   2        120.81        122.31         3.26 o                         
  -7   4   2         14.10         14.75         0.67 o                         
  -6   4   2         34.78         38.06         0.89 o                         
  -5   4   2         97.26         89.90         2.19 o                         
  -4   4   2        179.69        181.66         4.54 o                         
  -3   4   2         43.33         50.26         1.11 o                         
  -2   4   2         15.99         17.29         0.86 o                         
  -1   4   2         47.77         52.67         1.98 o                         
   0   4   2        149.08        154.96         3.84 o                         
   1   4   2         82.88        100.55         2.52 o                         
   2   4   2        131.40        150.75         5.43 o                         
   3   4   2         60.27         57.05         1.55 o                         
   4   4   2         29.18         30.97         1.29 o                         
   5   4   2          0.01         -0.14         0.15 o                         
   6   4   2         95.08         89.43         2.43 o                         
   7   4   2         19.30         20.91         0.90 o                         
   8   4   2         80.15         78.39         2.22 o                         
   9   4   2         53.14         55.97         3.40 o                         
  10   4   2          8.18          9.20         0.67 o                         
 -10   5   2          7.02          6.61         1.03 o                         
  -9   5   2          2.79          3.19         0.43 o                         
  -8   5   2         16.41         18.06         1.20 o                         
  -7   5   2         26.21         26.41         0.97 o                         
  -6   5   2          0.18          0.21         0.24 o                         
  -5   5   2         47.64         49.34         1.94 o                         
  -4   5   2         35.29         35.97         1.09 o                         
  -3   5   2        438.07        432.14        15.15 o                         
  -2   5   2          9.44          7.31         0.60 o                         
   0   5   2         22.29         22.84         1.03 o                         
   1   5   2          2.47          2.15         0.21 o                         
   2   5   2         51.86         56.02         2.32 o                         
   3   5   2         21.50         21.91         0.76 o                         
   4   5   2         30.68         26.58         3.01 o                         
   5   5   2         32.90         30.98         1.00 o                         
   6   5   2         97.07         92.90         2.49 o                         
   7   5   2         26.90         24.74         0.91 o                         
   8   5   2         46.11         49.18         1.52 o                         
   9   5   2         26.69         27.31         1.03 o                         
  10   5   2          4.61          6.74         0.58 o                         
  -9   6   2         15.27         14.60         0.76 o                         
  -8   6   2         11.84         12.63         0.70 o                         
  -7   6   2         34.88         33.40         1.25 o                         
  -6   6   2         11.04         11.77         0.64 o                         
  -5   6   2         67.36         68.83         1.92 o                         
  -4   6   2         14.77         13.67         0.95 o                         
  -3   6   2         23.27         22.71         1.20 o                         
  -2   6   2        360.50        376.88        12.70 o                         
   1   6   2        152.58        149.75         5.69 o                         
   2   6   2         50.27         52.50         1.48 o                         
   3   6   2         22.72         22.71         0.78 o                         
   4   6   2         86.46         88.78         2.43 o                         
   5   6   2          5.08          3.79         0.36 o                         
   6   6   2          0.62          0.73         0.43 o                         
   7   6   2         18.22         17.46         0.79 o                         
   8   6   2          3.43          4.31         0.49 o                         
   9   6   2         15.69         18.90         0.88 o                         
  -8   7   2         51.64         51.50         1.64 o                         
  -7   7   2         70.46         73.72         2.16 o                         
  -6   7   2         37.95         39.83         1.81 o                         
  -5   7   2         26.37         22.54         1.29 o                         
  -4   7   2         32.64         32.52         1.55 o                         
  -3   7   2         21.61         18.06         1.03 o                         
   2   7   2        155.06        145.92         5.69 o                         
   3   7   2        174.21        155.60         5.94 o                         
   4   7   2         54.63         53.95         2.32 o                         
   5   7   2         14.03         15.57         1.03 o                         
   6   7   2         17.63         16.42         0.76 o                         
   7   7   2          0.25          0.40         0.33 o                         
  -6   8   2          6.73          7.14         0.77 o                         
  -5   8   2          9.50         12.04         0.95 o                         
   3   8   2          2.74          4.73         0.60 o                         
   4   8   2          2.07          3.18         0.60 o                         
   5   8   2          3.13          5.16         0.69 o                         
  -2  -9   3          1.57          2.10         0.36 o                         
  -1  -9   3          0.20          0.23         0.33 o                         
   0  -9   3         12.71         14.74         0.76 o                         
   1  -9   3          7.20          7.83         0.58 o                         
  -6  -8   3          1.02          1.72         0.60 o                         
  -5  -8   3         31.20         31.40         1.63 o                         
  -4  -8   3          9.32          7.65         0.77 o                         
  -3  -8   3          6.39          4.89         0.43 o                         
  -2  -8   3         63.61         61.07         1.73 o                         
  -1  -8   3          5.13          4.74         0.43 o                         
   0  -8   3          3.65          2.96         0.39 o                         
   1  -8   3          1.81          1.93         0.47 o                         
   2  -8   3         22.24         22.98         1.16 o                         
   3  -8   3          5.77          6.22         0.56 o                         
   4  -8   3         15.02         15.93         0.76 o                         
   5  -8   3          2.59          2.74         0.39 o                         
  -8  -7   3         25.41         22.96         1.38 o                         
  -7  -7   3         21.93         22.36         1.29 o                         
  -6  -7   3         18.02         17.63         1.12 o                         
  -5  -7   3          0.10          0.45         0.27 o                         
  -4  -7   3          9.06          9.12         0.77 o                         
  -3  -7   3         22.83         24.51         1.29 o                         
  -2  -7   3         68.46         69.51         1.89 o                         
  -1  -7   3         37.93         34.04         1.06 o                         
   0  -7   3        112.07        107.14         2.27 o                         
   1  -7   3         30.22         24.64         0.62 o                         
   2  -7   3        159.28        160.24         3.33 o                         
   3  -7   3         63.99         60.13         1.73 o                         
   4  -7   3          4.07          5.14         0.45 o                         
   5  -7   3         20.52         23.65         0.95 o                         
   6  -7   3          8.26          8.71         0.55 o                         
   7  -7   3          6.73          8.83         0.69 o                         
  -9  -6   3         19.16         18.15         1.12 o                         
  -8  -6   3         15.13         17.37         1.12 o                         
  -7  -6   3         42.19         39.31         1.81 o                         
  -6  -6   3         10.06         11.01         0.86 o                         
  -5  -6   3         55.23         56.45         1.58 o                         
  -4  -6   3        121.10        124.01         4.56 o                         
  -3  -6   3        289.58        288.60         9.84 o                         
  -2  -6   3        370.22        377.75        12.70 o                         
  -1  -6   3        170.21        170.03         4.20 o                         
   0  -6   3         37.59         34.75         1.06 o                         
   1  -6   3          2.41          1.73         0.22 o                         
   2  -6   3         72.86         70.90         1.34 o                         
   3  -6   3          6.41          5.19         0.72 o                         
   4  -6   3        119.82        113.42         2.42 o                         
   5  -6   3         12.89         12.64         0.51 o                         
   6  -6   3         25.46         25.91         0.89 o                         
   7  -6   3         12.59         12.10         0.64 o                         
   8  -6   3         13.47         12.69         0.67 o                         
 -10  -5   3          6.42          6.02         0.69 o                         
  -9  -5   3          6.51          4.21         0.60 o                         
  -8  -5   3          1.36          1.20         0.43 o                         
  -7  -5   3         10.80         12.56         0.77 o                         
  -6  -5   3          2.11          1.75         0.27 o                         
  -5  -5   3         93.52         93.10         2.46 o                         
  -4  -5   3          6.56          7.31         0.60 o                         
  -3  -5   3         50.95         54.30         2.07 o                         
  -2  -5   3        145.20        129.95         4.48 o                         
  -1  -5   3         29.66         28.01         0.85 o                         
   0  -5   3         70.80         66.95         1.73 o                         
   1  -5   3        226.24        233.36         5.58 o                         
   2  -5   3          5.69          5.30         0.28 o                         
   3  -5   3         33.49         34.69         0.72 o                         
   4  -5   3         75.80         73.61         1.61 o                         
   5  -5   3         46.98         46.57         1.11 o                         
   6  -5   3         10.12          9.72         0.79 o                         
   7  -5   3         27.44         24.46         1.04 o                         
   8  -5   3         28.52         29.41         1.05 o                         
   9  -5   3          1.50          1.60         0.28 o                         
 -11  -4   3          6.70          6.36         0.69 o                         
 -10  -4   3          6.95          6.45         0.69 o                         
  -9  -4   3          5.19          4.47         0.60 o                         
  -8  -4   3         41.01         40.43         1.72 o                         
  -7  -4   3         14.11         17.29         0.95 o                         
  -6  -4   3         23.16         24.28         0.76 o                         
  -5  -4   3        114.37        104.82         3.88 o                         
  -4  -4   3        292.21        285.10        26.30 o                         
  -3  -4   3         50.68         58.87         2.07 o                         
  -2  -4   3         45.63         52.58         1.98 o                         
  -1  -4   3         77.63         93.48         2.34 o                         
   0  -4   3         84.55         90.68         2.34 o                         
   1  -4   3        157.45        159.57         3.93 o                         
   2  -4   3          9.33         11.39         0.40 o                         
   3  -4   3          5.48          7.01         0.44 o                         
   4  -4   3        193.20        190.65         3.85 o                         
   5  -4   3         34.50         34.13         0.84 o                         
   6  -4   3        142.56        144.47         3.02 o                         
   7  -4   3         38.29         34.98         0.95 o                         
   8  -4   3         37.36         36.69         0.96 o                         
   9  -4   3         43.02         44.05         1.11 o                         
  10  -4   3          1.35          2.20         0.39 o                         
 -11  -3   3         18.06         17.97         1.03 o                         
 -10  -3   3          0.05         -0.20         0.27 o                         
  -9  -3   3         14.73         15.80         0.67 o                         
  -8  -3   3          6.72          8.85         0.45 o                         
  -7  -3   3         11.66         11.72         0.60 o                         
  -6  -3   3         93.16         86.02         3.29 o                         
  -5  -3   3        139.79        140.10         3.04 o                         
  -4  -3   3        428.40        435.79        10.72 o                         
  -3  -3   3         72.63         75.52         2.58 o                         
  -2  -3   3         47.70         52.42         1.89 o                         
  -1  -3   3        115.13        113.86         2.80 o                         
   0  -3   3         76.77         87.78         2.19 o                         
   1  -3   3        962.29       1042.45        24.90 o                         
   2  -3   3        208.14        200.76         8.67 o                         
   3  -3   3        211.96        209.24         4.19 o                         
   4  -3   3         27.62         31.12         0.75 o                         
   5  -3   3         53.09         52.72         1.18 o                         
   6  -3   3        580.68        576.25        11.51 o                         
   7  -3   3        206.47        209.06         4.28 o                         
   8  -3   3         44.11         41.93         1.03 o                         
   9  -3   3          1.96          1.52         0.26 o                         
  10  -3   3         26.18         23.99         0.94 o                         
 -12  -2   3          2.18          1.38         0.60 o                         
 -11  -2   3         22.48         20.97         0.82 o                         
 -10  -2   3          3.51          4.84         0.39 o                         
  -9  -2   3         39.35         40.03         1.19 o                         
  -8  -2   3         68.88         69.05         1.83 o                         
  -7  -2   3         10.03         10.22         0.38 o                         
  -6  -2   3        110.00        120.83         2.47 o                         
  -5  -2   3         79.68         84.81         1.74 o                         
  -4  -2   3        165.57        174.82         3.47 o                         
  -3  -2   3        426.52        439.78        14.94 o                         
  -2  -2   3        202.94        194.00         6.57 o                         
  -1  -2   3        191.94        191.24         6.22 o                         
   0  -2   3        246.60        243.73         5.81 o                         
   1  -2   3        695.11        726.39        17.33 o                         
   2  -2   3         46.20         51.27         1.33 o                         
   3  -2   3         32.27         28.24         1.33 o                         
   4  -2   3         69.67         67.35         1.44 o                         
   5  -2   3         47.58         46.21         1.06 o                         
   6  -2   3         51.18         49.39         1.13 o                         
   7  -2   3         45.55         43.69         1.04 o                         
   8  -2   3         63.75         61.16         1.41 o                         
   9  -2   3         30.80         28.93         1.03 o                         
  10  -2   3         26.21         26.09         1.00 o                         
  11  -2   3          9.27          8.75         0.61 o                         
 -12  -1   3          0.46          0.17         0.52 o                         
 -11  -1   3          2.06          1.71         0.33 o                         
 -10  -1   3          4.75          4.93         0.39 o                         
  -9  -1   3         50.39         51.16         1.40 o                         
  -8  -1   3         41.03         40.64         0.96 o                         
  -7  -1   3        189.70        183.08         4.13 o                         
  -6  -1   3        149.73        152.25         4.65 o                         
  -5  -1   3        143.33        164.26         3.30 o                         
  -4  -1   3        144.25        141.22         2.82 o                         
  -3  -1   3        841.94        849.50        27.71 o                         
  -2  -1   3        571.82        550.09        18.65 o                         
  -1  -1   3        108.26        108.96         2.17 o                         
   0  -1   3        595.59        567.20        13.60 o                         
   1  -1   3       1239.96       1235.27        30.01 o                         
   2  -1   3        344.94        315.27         9.90 o                         
   3  -1   3        605.79        552.38        41.64 o                         
   4  -1   3         13.33         17.99         0.90 o                         
   5  -1   3        148.78        145.62         3.78 o                         
   6  -1   3        123.34        128.93         2.61 o                         
   7  -1   3         61.83         60.16         1.34 o                         
   8  -1   3         21.58         19.89         1.16 o                         
   9  -1   3         35.77         36.49         1.21 o                         
  10  -1   3         26.51         27.81         1.03 o                         
  11  -1   3          0.94          1.03         0.39 o                         
 -12   0   3         18.01         22.10         1.38 o                         
 -11   0   3          0.59          0.26         0.52 o                         
 -10   0   3         26.84         27.49         0.91 o                         
  -9   0   3         54.64         56.79         1.27 o                         
  -8   0   3        328.18        360.88         7.19 o                         
  -7   0   3        902.66        910.51        18.26 o                         
  -6   0   3        719.25        727.10        14.28 o                         
  -5   0   3        634.14        662.14        13.01 o                         
  -4   0   3       1837.95       2050.50        51.08 o                         
  -3   0   3       4610.52       4087.74       329.18 o                         
  -2   0   3         73.17         61.23         1.82 o                         
  -1   0   3        332.24        310.00         6.09 o                         
   0   0   3         19.43         19.49         0.43 o                         
   1   0   3        545.00        555.61        10.93 o                         
   2   0   3        440.18        431.20        14.11 o                         
   4   0   3         86.83        108.37         2.67 o                         
   5   0   3         25.74         28.02         0.78 o                         
   6   0   3        335.84        380.75         9.23 o                         
   7   0   3          8.87          6.63         0.56 o                         
   8   0   3         15.42         18.79         0.76 o                         
   9   0   3         34.49         31.57         1.06 o                         
  10   0   3          8.29          8.17         0.55 o                         
  11   0   3          9.11          7.47         0.55 o                         
 -12   1   3          0.46          0.00         0.52 o                         
 -11   1   3          2.04          1.89         0.60 o                         
 -10   1   3          4.79          4.21         0.60 o                         
  -9   1   3         50.32         50.33         1.24 o                         
  -8   1   3         40.98         40.47         0.94 o                         
  -7   1   3        189.62        186.30         3.73 o                         
  -6   1   3        149.47        154.01         3.08 o                         
  -5   1   3        143.55        166.34         3.31 o                         
  -4   1   3        144.43        142.83         3.57 o                         
  -3   1   3        842.31        800.88        55.65 o                         
  -2   1   3        572.31        549.91        10.86 o                         
  -1   1   3        108.27        106.76         6.39 o                         
   0   1   3        596.05        563.50        11.10 o                         
   1   1   3       1239.56       1253.88        24.48 o                         
   2   1   3        344.88        298.53        26.08 o                         
   3   1   3        605.93        599.50        19.27 o                         
   4   1   3         13.34         17.61         1.36 o                         
   5   1   3        148.78        151.32         8.92 o                         
   6   1   3        123.39        125.71        15.03 o                         
   7   1   3         61.80         61.88         2.41 o                         
   8   1   3         21.60         20.00         0.79 o                         
   9   1   3         35.70         38.01         1.22 o                         
  10   1   3         26.53         29.47         1.03 o                         
  11   1   3          0.93          1.01         0.39 o                         
 -12   2   3          2.20          1.81         0.60 o                         
 -11   2   3         22.45         21.59         1.38 o                         
 -10   2   3          3.51          4.63         0.43 o                         
  -9   2   3         39.47         41.70         1.25 o                         
  -8   2   3         68.69         69.25         1.89 o                         
  -7   2   3          9.96          8.87         0.87 o                         
  -6   2   3        110.16        121.66         2.48 o                         
  -5   2   3         79.76         83.85         2.12 o                         
  -4   2   3        165.21        168.86         6.30 o                         
  -2   2   3        202.85        196.53         4.82 o                         
  -1   2   3        192.27        185.83         4.64 o                         
   0   2   3        246.32        242.96         6.00 o                         
   1   2   3        695.42        742.58        18.04 o                         
   2   2   3         46.39         56.73         2.07 o                         
   3   2   3         32.30         28.61         0.82 o                         
   4   2   3         69.81         68.19         2.50 o                         
   5   2   3         47.57         47.60         1.34 o                         
   6   2   3         51.20         50.15         1.43 o                         
   7   2   3         45.57         45.20         1.34 o                         
   8   2   3         63.75         63.19         1.79 o                         
   9   2   3         30.82         30.79         1.09 o                         
  10   2   3         26.20         26.68         1.00 o                         
  11   2   3          9.26         10.62         0.67 o                         
 -11   3   3         18.05         19.52         1.29 o                         
 -10   3   3          0.04         -0.14         0.27 o                         
  -9   3   3         14.81         17.31         0.90 o                         
  -8   3   3          6.70          8.83         0.60 o                         
  -7   3   3         11.65         11.97         0.56 o                         
  -6   3   3         93.27         82.17         2.28 o                         
  -5   3   3        139.84        137.58         2.83 o                         
  -4   3   3        429.14        435.08         9.55 o                         
  -3   3   3         72.60         70.17         1.82 o                         
  -2   3   3         47.70         52.21         1.33 o                         
  -1   3   3        115.05        113.28         3.88 o                         
   0   3   3         76.55         89.79         2.16 o                         
   1   3   3        961.78       1066.13        36.15 o                         
   2   3   3        208.45        208.27         7.34 o                         
   3   3   3        212.17        213.55         7.08 o                         
   4   3   3         27.74         32.43         1.55 o                         
   5   3   3         52.91         50.08         2.07 o                         
   6   3   3        580.86        587.14        14.39 o                         
   7   3   3        206.25        209.96         5.36 o                         
   8   3   3         44.01         43.58         1.34 o                         
   9   3   3          1.97          1.42         0.36 o                         
  10   3   3         26.19         24.03         0.97 o                         
 -11   4   3          6.71          6.88         0.86 o                         
 -10   4   3          6.94          5.26         0.48 o                         
  -9   4   3          5.21          5.43         0.45 o                         
  -8   4   3         40.97         42.27         1.31 o                         
  -7   4   3         14.12         17.35         0.52 o                         
  -6   4   3         23.19         24.41         0.69 o                         
  -5   4   3        114.32        106.84         2.21 o                         
  -4   4   3        292.21        307.14         7.11 o                         
  -3   4   3         50.63         53.87         1.46 o                         
  -2   4   3         45.63         52.19         1.37 o                         
  -1   4   3         77.64         91.19         3.44 o                         
   0   4   3         84.68         96.70         3.49 o                         
   1   4   3        157.08        163.98         4.08 o                         
   2   4   3          9.32         12.21         0.69 o                         
   3   4   3          5.53          6.24         0.36 o                         
   4   4   3        193.20        183.76         6.64 o                         
   5   4   3         34.56         34.24         1.46 o                         
   6   4   3        142.52        144.63         3.78 o                         
   7   4   3         38.29         34.25         1.33 o                         
   8   4   3         37.39         36.09         1.29 o                         
   9   4   3         43.08         42.39         2.11 o                         
  10   4   3          1.36          1.42         0.43 o                         
 -10   5   3          6.43          6.43         0.51 o                         
  -9   5   3          6.48          5.50         0.95 o                         
  -8   5   3          1.36          0.90         0.30 o                         
  -7   5   3         10.75         11.70         0.61 o                         
  -6   5   3          2.08          2.44         0.23 o                         
  -5   5   3         93.56         94.42         2.40 o                         
  -4   5   3          6.54          6.86         0.39 o                         
  -3   5   3         51.14         49.05         2.07 o                         
  -2   5   3        145.05        128.40         4.65 o                         
   0   5   3         70.60         65.34         2.58 o                         
   1   5   3        226.20        227.83         5.76 o                         
   2   5   3          5.68          4.74         0.30 o                         
   3   5   3         33.50         33.49         1.03 o                         
   4   5   3         75.83         70.72         2.01 o                         
   5   5   3         46.89         46.56         1.40 o                         
   6   5   3         10.15          9.01         0.58 o                         
   7   5   3         27.42         24.32         0.94 o                         
   8   5   3         28.50         29.90         1.09 o                         
   9   5   3          1.50          1.81         0.43 o                         
  -9   6   3         19.17         19.68         1.68 o                         
  -8   6   3         15.12         19.44         0.85 o                         
  -7   6   3         42.10         41.34         1.34 o                         
  -6   6   3         10.01         10.23         0.86 o                         
  -5   6   3         55.17         55.24         2.32 o                         
  -4   6   3        121.12        130.03         4.65 o                         
  -3   6   3        289.49        292.83        10.18 o                         
   0   6   3         37.76         36.82         1.55 o                         
   1   6   3          2.41          1.55         0.34 o                         
   2   6   3         72.80         68.42         2.84 o                         
   3   6   3          6.36          5.26         0.39 o                         
   4   6   3        119.74        114.64         3.01 o                         
   5   6   3         12.91         13.80         0.64 o                         
   6   6   3         25.52         24.98         1.72 o                         
   7   6   3         12.60         11.32         0.61 o                         
   8   6   3         13.46         15.10         1.33 o                         
  -8   7   3         25.45         24.68         1.38 o                         
  -7   7   3         21.90         23.91         1.38 o                         
  -6   7   3         18.00         16.86         1.12 o                         
  -5   7   3          0.10         -0.34         0.43 o                         
  -4   7   3          9.05          9.20         0.86 o                         
  -3   7   3         22.86         25.89         1.29 o                         
   1   7   3         30.27         24.08         1.29 o                         
   2   7   3        159.27        155.06         6.03 o                         
   3   7   3         63.85         56.79         2.50 o                         
   4   7   3          4.07          5.25         0.60 o                         
   5   7   3         20.53         23.82         1.38 o                         
   6   7   3          8.22          8.86         0.86 o                         
   7   7   3          6.76          7.57         0.86 o                         
  -6   8   3          1.02          1.46         0.60 o                         
  -5   8   3         31.13         32.69         1.63 o                         
  -4   8   3          9.36          9.98         0.95 o                         
   3   8   3          5.77          6.11         0.69 o                         
   4   8   3         15.01         14.88         1.12 o                         
   5   8   3          2.59          2.15         0.52 o                         
  -1  -9   4          1.97          1.16         0.60 o                         
  -6  -8   4         16.01         17.89         1.20 o                         
  -5  -8   4          2.45          2.32         0.60 o                         
  -4  -8   4          0.86          0.72         0.33 o                         
  -3  -8   4          1.66          1.07         0.36 o                         
  -2  -8   4          3.17          3.14         0.36 o                         
  -1  -8   4         16.17         14.23         0.67 o                         
   0  -8   4         34.51         33.58         0.93 o                         
   1  -8   4         14.33         14.06         0.73 o                         
   2  -8   4          2.58          4.32         0.45 o                         
   3  -8   4          0.00          0.00         0.30 o                         
   4  -8   4          0.03         -0.46         0.30 o                         
  -8  -7   4         19.08         20.21         1.20 o                         
  -7  -7   4          2.36          2.24         0.60 o                         
  -6  -7   4          0.17          0.09         0.43 o                         
  -5  -7   4         16.40         16.25         0.95 o                         
  -4  -7   4          8.57          9.98         0.86 o                         
  -3  -7   4         99.56         95.29         2.53 o                         
  -2  -7   4         85.48         85.67         2.28 o                         
  -1  -7   4         88.02         84.52         2.22 o                         
   0  -7   4         98.70         92.86         2.03 o                         
   1  -7   4         85.88         81.99         1.80 o                         
   2  -7   4         70.58         69.83         1.59 o                         
   3  -7   4          3.09          2.38         0.31 o                         
   4  -7   4          1.90          2.73         0.39 o                         
   5  -7   4          8.74          8.93         0.61 o                         
   6  -7   4          0.56          1.78         0.56 o                         
  -9  -6   4         10.59          9.12         0.86 o                         
  -8  -6   4          8.09          8.77         0.77 o                         
  -7  -6   4         38.51         37.68         1.72 o                         
  -6  -6   4         73.87         78.92         3.01 o                         
  -5  -6   4        117.48        122.57         3.16 o                         
  -4  -6   4        107.38        105.64         3.79 o                         
  -3  -6   4        338.94        341.86        11.57 o                         
  -2  -6   4         30.47         27.66         0.91 o                         
  -1  -6   4         50.03         43.34         1.25 o                         
   0  -6   4         19.80         18.44         0.70 o                         
   1  -6   4         17.86         17.91         0.54 o                         
   2  -6   4          7.55          8.79         0.39 o                         
   3  -6   4         13.55         15.22         0.91 o                         
   4  -6   4         83.34         74.33         1.71 o                         
   5  -6   4         12.84         10.11         0.48 o                         
   6  -6   4         37.98         35.89         0.98 o                         
   7  -6   4         39.64         42.48         1.09 o                         
   8  -6   4         15.87         17.52         0.79 o                         
 -10  -5   4          3.42          2.84         0.52 o                         
  -9  -5   4          2.33          2.67         0.52 o                         
  -8  -5   4          0.05          0.77         0.43 o                         
  -7  -5   4         12.68         11.44         0.86 o                         
  -6  -5   4         85.71         87.02         3.18 o                         
  -5  -5   4         29.19         31.70         1.00 o                         
  -4  -5   4        287.30        278.56         9.41 o                         
  -3  -5   4         24.84         24.86         1.12 o                         
  -2  -5   4         94.24         89.37         2.28 o                         
  -1  -5   4         24.65         24.40         0.79 o                         
   0  -5   4         68.94         62.74         1.91 o                         
   1  -5   4         52.02         50.46         1.59 o                         
   2  -5   4         13.77         15.69         0.54 o                         
   3  -5   4         34.79         35.37         2.24 o                         
   4  -5   4          1.89          1.13         0.23 o                         
   5  -5   4         38.89         34.92         0.89 o                         
   6  -5   4          8.06          8.13         0.41 o                         
   7  -5   4          7.28          7.69         0.40 o                         
   8  -5   4          2.72          3.03         0.31 o                         
   9  -5   4          0.45          0.26         0.26 o                         
 -11  -4   4          0.15          0.43         0.43 o                         
 -10  -4   4          3.29          2.41         0.52 o                         
  -9  -4   4          0.01          0.09         0.43 o                         
  -8  -4   4          1.88          2.15         0.43 o                         
  -7  -4   4         17.36         19.87         1.03 o                         
  -6  -4   4        165.30        182.01         6.03 o                         
  -5  -4   4         90.21         88.94         3.36 o                         
  -4  -4   4        168.43        187.42         6.21 o                         
  -3  -4   4        143.28        163.50         5.43 o                         
  -2  -4   4         65.72         62.41         2.32 o                         
  -1  -4   4         53.89         56.58         1.49 o                         
   0  -4   4         42.43         46.96         1.04 o                         
   1  -4   4         67.26         66.68         1.42 o                         
   2  -4   4        241.59        237.68         5.70 o                         
   3  -4   4        247.01        244.38         5.88 o                         
   4  -4   4        106.71        105.28         2.74 o                         
   5  -4   4        229.09        221.16         4.48 o                         
   6  -4   4        240.23        229.06         4.69 o                         
   7  -4   4         64.33         62.98         1.47 o                         
   8  -4   4         24.22         25.42         0.76 o                         
   9  -4   4         11.48         12.58         0.55 o                         
 -11  -3   4          8.91          6.62         0.69 o                         
 -10  -3   4         15.92         16.94         0.95 o                         
  -9  -3   4         12.95         14.19         0.86 o                         
  -8  -3   4         45.85         43.85         1.63 o                         
  -7  -3   4          5.14          6.84         0.39 o                         
  -6  -3   4         45.53         44.35         0.96 o                         
  -5  -3   4         52.76         50.17         1.06 o                         
  -4  -3   4         46.68         46.50         1.19 o                         
  -3  -3   4        204.35        205.69         6.73 o                         
  -2  -3   4        439.66        464.98        15.00 o                         
  -1  -3   4         73.94         86.30         2.16 o                         
   0  -3   4        468.17        489.88         9.69 o                         
   1  -3   4        443.95        456.91         9.21 o                         
   2  -3   4        182.59        180.33         6.13 o                         
   3  -3   4         20.77         19.87         0.89 o                         
   4  -3   4        317.14        322.23         8.09 o                         
   5  -3   4         95.29         86.24         1.85 o                         
   6  -3   4         40.70         38.03         0.96 o                         
   7  -3   4         70.35         66.59         1.50 o                         
   8  -3   4         41.95         39.46         0.99 o                         
   9  -3   4         62.94         63.30         1.83 o                         
  10  -3   4         20.79         20.28         1.38 o                         
 -12  -2   4         13.45         13.42         0.66 o                         
 -11  -2   4          3.50          3.58         0.39 o                         
 -10  -2   4         29.30         29.43         0.97 o                         
  -9  -2   4         14.94         14.74         0.64 o                         
  -8  -2   4         16.06         17.16         0.67 o                         
  -7  -2   4         40.47         42.51         1.16 o                         
  -6  -2   4         55.68         57.61         1.22 o                         
  -5  -2   4         66.55         61.31         1.28 o                         
  -4  -2   4          0.88          1.21         0.26 o                         
  -3  -2   4        626.10        653.28        15.34 o                         
  -2  -2   4        408.19        405.21        13.37 o                         
  -1  -2   4        646.87        626.52        63.23 o                         
   0  -2   4        118.45        104.55         3.22 o                         
   1  -2   4        166.79        170.51         3.38 o                         
   2  -2   4        145.59        148.16         3.00 o                         
   3  -2   4        109.64         99.70         2.49 o                         
   4  -2   4         43.64         38.39         1.42 o                         
   5  -2   4         16.33         15.74         0.46 o                         
   6  -2   4        131.47        128.50         3.44 o                         
   7  -2   4         62.57         59.26         1.36 o                         
   8  -2   4         93.29         93.28         2.56 o                         
   9  -2   4         29.43         29.18         1.06 o                         
  10  -2   4          9.53          8.83         0.60 o                         
 -12  -1   4          1.05          0.77         0.52 o                         
 -11  -1   4         23.29         22.98         0.84 o                         
 -10  -1   4          9.91         10.06         0.52 o                         
  -9  -1   4        156.45        156.55         4.57 o                         
  -8  -1   4        148.01        140.61         4.74 o                         
  -7  -1   4        442.14        450.57         8.83 o                         
  -6  -1   4         48.62         42.11         0.91 o                         
  -5  -1   4         83.93         92.38         2.28 o                         
  -4  -1   4        155.97        167.76         4.09 o                         
  -3  -1   4        624.05        621.57        21.56 o                         
  -2  -1   4        402.36        426.18        10.12 o                         
  -1  -1   4        293.95        278.24         6.61 o                         
   0  -1   4       1464.03       1443.76        35.28 o                         
   1  -1   4        552.97        571.03        18.40 o                         
   2  -1   4        740.71        774.74        18.20 o                         
   3  -1   4        928.19        833.27        97.91 o                         
   4  -1   4        133.80        122.07         4.74 o                         
   5  -1   4        110.93        114.32         2.35 o                         
   6  -1   4          5.50          3.40         0.24 o                         
   7  -1   4          6.02          4.57         0.29 o                         
   8  -1   4         44.08         41.17         1.31 o                         
   9  -1   4         21.99         23.43         0.91 o                         
  10  -1   4          3.25          1.63         0.43 o                         
  11  -1   4          4.78          5.32         0.51 o                         
 -12   0   4          0.32         -0.26         0.52 o                         
 -11   0   4         12.27         11.87         0.95 o                         
 -10   0   4         78.56         82.44         2.15 o                         
  -9   0   4         80.54         79.60         2.09 o                         
  -8   0   4          1.39          1.71         0.30 o                         
  -7   0   4        428.98        426.88         8.45 o                         
  -6   0   4       1235.12       1271.59        24.93 o                         
  -5   0   4        542.38        501.41         9.87 o                         
  -4   0   4        326.72        332.24         7.93 o                         
  -3   0   4          6.55          9.77         0.33 o                         
  -2   0   4        611.20        644.89        22.83 o                         
  -1   0   4          5.78          7.09         0.21 o                         
   0   0   4        491.12        498.85         9.82 o                         
   2   0   4        165.95        181.22         3.61 o                         
   3   0   4       1724.11       1859.91        36.81 o                         
   4   0   4        239.52        209.36         7.34 o                         
   5   0   4         26.25         26.64         0.78 o                         
   6   0   4         44.71         42.08         1.55 o                         
   7   0   4         75.77         65.36         2.19 o                         
   8   0   4         51.30         49.39         1.49 o                         
   9   0   4         19.85         17.28         0.82 o                         
  10   0   4          0.02          0.01         0.33 o                         
  11   0   4          0.53         -0.07         0.33 o                         
 -12   1   4          1.05          0.95         0.60 o                         
 -11   1   4         23.33         22.02         1.29 o                         
 -10   1   4          9.87          9.63         0.60 o                         
  -9   1   4        156.31        159.17         3.92 o                         
  -8   1   4        147.99        144.58         2.93 o                         
  -7   1   4        442.50        443.21         8.85 o                         
  -6   1   4         48.66         39.82         0.91 o                         
  -5   1   4         83.65         92.45         1.90 o                         
  -4   1   4        156.26        169.16         4.05 o                         
  -3   1   4        623.98        642.52        15.02 o                         
  -2   1   4        402.42        416.67         9.73 o                         
  -1   1   4        293.47        265.98         6.68 o                         
   0   1   4       1463.74       1478.18        28.76 o                         
   1   1   4        552.38        555.77        14.13 o                         
   2   1   4        740.89        749.30        44.15 o                         
   3   1   4        928.15        941.68        21.61 o                         
   4   1   4        133.60        117.03         7.46 o                         
   5   1   4        110.61        113.58         2.79 o                         
   6   1   4          5.45          3.60         0.52 o                         
   7   1   4          5.97          5.13         0.43 o                         
   8   1   4         44.07         42.90         1.34 o                         
   9   1   4         21.91         22.24         2.06 o                         
  10   1   4          3.28          2.58         0.56 o                         
  11   1   4          4.80          5.59         0.55 o                         
 -12   2   4         13.48         12.38         1.12 o                         
 -11   2   4          3.49          2.58         0.60 o                         
 -10   2   4         29.26         30.11         1.55 o                         
  -9   2   4         14.93         14.28         0.49 o                         
  -8   2   4         15.99         17.59         0.50 o                         
  -7   2   4         40.36         41.33         0.96 o                         
  -6   2   4         55.85         56.46         1.24 o                         
  -5   2   4         66.44         60.65         1.31 o                         
  -4   2   4          0.88          0.69         0.14 o                         
  -3   2   4        625.67        644.28        21.35 o                         
  -2   2   4        408.03        405.69         7.99 o                         
  -1   2   4        647.45        685.13        24.06 o                         
   0   2   4        118.70        106.68         2.10 o                         
   1   2   4        166.64        167.90         3.89 o                         
   2   2   4        145.95        149.82         5.17 o                         
   3   2   4        109.43        103.13         2.62 o                         
   4   2   4         43.75         41.52         1.85 o                         
   5   2   4         16.32         16.77         0.86 o                         
   6   2   4        131.47        126.16         7.62 o                         
   7   2   4         62.51         62.65         1.76 o                         
   8   2   4         93.26         94.82         3.53 o                         
   9   2   4         29.40         31.28         1.29 o                         
  10   2   4          9.55         11.04         0.99 o                         
 -11   3   4          8.90          6.79         0.86 o                         
 -10   3   4         15.91         15.31         1.12 o                         
  -9   3   4         12.98         15.11         0.73 o                         
  -8   3   4         45.89         44.14         1.04 o                         
  -7   3   4          5.19          6.47         0.41 o                         
  -6   3   4         45.44         42.42         1.18 o                         
  -5   3   4         53.01         47.12         1.30 o                         
  -4   3   4         46.76         46.35         1.24 o                         
  -3   3   4        204.08        196.39         4.82 o                         
  -2   3   4        439.31        449.87         8.97 o                         
  -1   3   4         73.82         86.09         2.10 o                         
   0   3   4        468.13        491.62        12.05 o                         
   1   3   4        443.88        474.12         9.20 o                         
   2   3   4        182.43        165.62        15.44 o                         
   3   3   4         20.80         20.23         0.67 o                         
   4   3   4        316.85        324.78         8.09 o                         
   5   3   4         95.59         86.62         3.27 o                         
   6   3   4         40.75         39.93         1.22 o                         
   7   3   4         70.30         67.58         1.92 o                         
   8   3   4         41.89         39.36         1.28 o                         
   9   3   4         62.96         63.92         2.15 o                         
  10   3   4         20.82         18.94         1.38 o                         
 -11   4   4          0.15          0.34         0.52 o                         
 -10   4   4          3.30          2.84         0.39 o                         
  -9   4   4          0.01          0.03         0.27 o                         
  -8   4   4          1.87          2.22         0.43 o                         
  -7   4   4         17.35         18.99         0.71 o                         
  -6   4   4        165.32        173.04         3.57 o                         
  -5   4   4         90.25         93.42         2.34 o                         
  -4   4   4        168.51        176.37         4.38 o                         
  -3   4   4        143.38        155.84         3.89 o                         
  -2   4   4         65.75         63.31         1.64 o                         
  -1   4   4         53.87         55.71         1.49 o                         
   0   4   4         42.48         46.27         1.24 o                         
   1   4   4         67.18         66.35         1.76 o                         
   2   4   4        241.66        235.89         5.95 o                         
   3   4   4        247.14        245.55         6.13 o                         
   4   4   4        106.65        102.73         2.74 o                         
   5   4   4        229.01        219.78         5.61 o                         
   6   4   4        240.24        232.66         5.85 o                         
   7   4   4         64.46         64.73         1.86 o                         
   8   4   4         24.15         26.38         1.03 o                         
   9   4   4         11.43         11.90         0.70 o                         
 -10   5   4          3.41          4.15         0.60 o                         
  -9   5   4          2.31          3.13         0.39 o                         
  -8   5   4          0.05         -0.18         0.27 o                         
  -7   5   4         12.67         13.31         0.56 o                         
  -6   5   4         85.66         85.24         2.22 o                         
  -5   5   4         29.20         32.35         1.59 o                         
  -4   5   4        287.62        277.81         6.74 o                         
  -3   5   4         24.69         23.95         0.78 o                         
  -2   5   4         94.21         91.10         3.19 o                         
  -1   5   4         24.66         26.41         1.12 o                         
   0   5   4         68.86         65.76         2.50 o                         
   1   5   4         52.13         50.37         2.02 o                         
   2   5   4         13.73         15.93         0.60 o                         
   3   5   4         34.73         32.19         1.03 o                         
   4   5   4          1.89          1.08         0.24 o                         
   5   5   4         38.88         35.82         1.12 o                         
   6   5   4          8.08          8.78         0.55 o                         
   7   5   4          7.34          6.94         0.49 o                         
   8   5   4          2.72          3.01         0.43 o                         
   9   5   4          0.45          0.34         0.43 o                         
  -9   6   4         10.60          9.46         0.95 o                         
  -8   6   4          8.11         11.09         1.03 o                         
  -7   6   4         38.46         36.47         1.72 o                         
  -6   6   4         73.80         76.78         2.09 o                         
  -5   6   4        117.48        120.98         4.56 o                         
  -4   6   4        107.23        104.52         3.96 o                         
  -3   6   4        339.10        343.50        12.00 o                         
   0   6   4         19.72         17.72         1.03 o                         
   1   6   4         17.82         17.20         0.95 o                         
   2   6   4          7.56          8.34         0.69 o                         
   3   6   4         13.58         14.53         0.95 o                         
   4   6   4         83.48         75.29         2.07 o                         
   5   6   4         12.85         11.06         0.60 o                         
   6   6   4         37.99         36.44         1.18 o                         
   7   6   4         39.73         43.90         1.40 o                         
   8   6   4         15.84         18.60         0.88 o                         
  -8   7   4         19.08         19.26         1.29 o                         
  -7   7   4          2.36          2.75         0.60 o                         
  -6   7   4          0.17         -0.09         0.52 o                         
  -5   7   4         16.48         15.05         1.03 o                         
  -4   7   4          8.55          9.03         0.86 o                         
   1   7   4         85.76         80.99         3.27 o                         
   2   7   4         70.66         66.35         2.84 o                         
   3   7   4          3.12          1.81         0.43 o                         
   4   7   4          1.87          2.49         0.52 o                         
   5   7   4          8.78          9.55         0.86 o                         
   6   7   4          0.57          1.63         0.52 o                         
  -6   8   4         16.03         19.18         1.29 o                         
  -5   8   4          2.46          2.75         0.60 o                         
   2   8   4          2.58          3.78         0.60 o                         
   3   8   4          0.00         -0.09         0.43 o                         
   4   8   4          0.03          0.34         0.43 o                         
  -5  -8   5          7.28          7.83         0.86 o                         
  -4  -8   5          1.04          0.27         0.39 o                         
  -3  -8   5          4.40          4.00         0.43 o                         
  -2  -8   5         22.24         22.79         0.88 o                         
  -1  -8   5          8.24          8.49         0.74 o                         
   0  -8   5         22.32         24.91         0.76 o                         
   1  -8   5          1.67          1.03         0.36 o                         
   2  -8   5         16.59         18.47         1.12 o                         
   3  -8   5          4.03          5.43         0.56 o                         
  -7  -7   5          5.84          6.36         0.77 o                         
  -6  -7   5         37.37         36.82         1.72 o                         
  -5  -7   5         85.18         85.12         3.18 o                         
  -4  -7   5         59.13         58.68         2.41 o                         
  -3  -7   5         43.25         41.19         1.28 o                         
  -2  -7   5        129.08        125.43         3.23 o                         
  -1  -7   5         52.58         47.73         1.40 o                         
   0  -7   5         34.78         33.17         0.89 o                         
   1  -7   5          6.76          7.06         0.51 o                         
   2  -7   5         64.34         66.33         1.92 o                         
   3  -7   5          2.39          2.10         0.35 o                         
   4  -7   5          5.71          5.19         0.38 o                         
   5  -7   5          9.10          9.49         0.82 o                         
   6  -7   5          0.76          0.86         0.36 o                         
  -9  -6   5         34.57         34.06         1.72 o                         
  -8  -6   5         23.05         23.65         1.29 o                         
  -7  -6   5         51.93         53.26         2.15 o                         
  -6  -6   5         32.32         35.27         1.63 o                         
  -5  -6   5         84.97         83.83         3.18 o                         
  -4  -6   5         13.26         15.14         0.95 o                         
  -3  -6   5          4.71          4.61         0.73 o                         
  -2  -6   5         16.21         15.76         0.67 o                         
  -1  -6   5         12.80         11.87         0.55 o                         
   0  -6   5         33.54         33.00         0.84 o                         
   1  -6   5         26.21         22.97         0.66 o                         
   2  -6   5         74.67         64.77         1.86 o                         
   3  -6   5         22.25         20.48         0.99 o                         
   4  -6   5         60.55         57.24         1.36 o                         
   5  -6   5         29.69         29.70         0.84 o                         
   6  -6   5          6.46          6.16         0.45 o                         
   7  -6   5         13.61         14.65         0.60 o                         
 -10  -5   5          2.45          3.27         0.60 o                         
  -9  -5   5          4.18          4.56         0.60 o                         
  -8  -5   5         11.24         11.09         0.86 o                         
  -7  -5   5         11.24         10.92         0.86 o                         
  -6  -5   5         71.52         73.58         2.84 o                         
  -5  -5   5         10.34          9.89         0.77 o                         
  -4  -5   5        109.94        107.29         3.79 o                         
  -3  -5   5         90.39         85.83         3.10 o                         
  -2  -5   5         24.15         25.75         0.82 o                         
  -1  -5   5          8.30          6.82         0.33 o                         
   0  -5   5        114.63        117.37         2.43 o                         
   1  -5   5         20.32         19.99         0.58 o                         
   2  -5   5         17.94         16.51         0.47 o                         
   3  -5   5        114.79        112.98         3.01 o                         
   4  -5   5         46.17         43.15         1.28 o                         
   5  -5   5         50.94         53.06         1.27 o                         
   6  -5   5          8.33          7.61         0.41 o                         
   7  -5   5          0.47          0.64         0.26 o                         
   8  -5   5          3.87          3.74         0.33 o                         
 -11  -4   5          4.41          4.39         0.60 o                         
 -10  -4   5          8.96         10.58         0.86 o                         
  -9  -4   5          6.36          6.45         0.60 o                         
  -8  -4   5          1.92          2.41         0.43 o                         
  -7  -4   5         23.03         21.67         1.12 o                         
  -6  -4   5        196.52        199.57         6.81 o                         
  -5  -4   5         31.34         19.79         1.12 o                         
  -4  -4   5         22.64         22.97         1.03 o                         
  -3  -4   5        114.51        115.17         3.96 o                         
  -2  -4   5        123.89        124.54         3.11 o                         
  -1  -4   5        179.51        176.12         3.58 o                         
   0  -4   5        135.11        138.70         2.81 o                         
   1  -4   5         37.75         38.61         0.91 o                         
   2  -4   5          2.92          2.71         0.22 o                         
   3  -4   5        200.41        199.62         7.07 o                         
   4  -4   5        384.04        384.46         9.59 o                         
   5  -4   5         61.07         60.39         1.55 o                         
   6  -4   5         77.15         76.48         1.70 o                         
   7  -4   5         39.87         39.32         1.01 o                         
   8  -4   5          0.45          1.06         0.26 o                         
   9  -4   5         22.44         22.64         0.88 o                         
 -11  -3   5         11.88         10.92         0.86 o                         
 -10  -3   5         12.95         12.47         0.86 o                         
  -9  -3   5          0.82          1.38         0.43 o                         
  -8  -3   5         26.75         26.49         1.29 o                         
  -7  -3   5         36.35         36.73         1.55 o                         
  -6  -3   5          7.33          7.08         0.35 o                         
  -4  -3   5        103.80        117.14         3.96 o                         
  -3  -3   5         73.23         82.05         2.84 o                         
  -2  -3   5        106.47        115.51         2.80 o                         
  -1  -3   5         46.54         53.31         1.16 o                         
   0  -3   5         12.24         11.46         0.34 o                         
   1  -3   5        104.51        102.90         2.15 o                         
   2  -3   5         88.21         89.85         1.90 o                         
   3  -3   5         49.24         45.05         1.20 o                         
   4  -3   5        216.64        206.41         7.42 o                         
   5  -3   5        454.77        445.26        11.22 o                         
   6  -3   5         80.11         77.12         1.70 o                         
   7  -3   5         40.36         38.28         0.98 o                         
   8  -3   5         31.75         30.68         0.84 o                         
   9  -3   5         10.38         11.23         0.64 o                         
  10  -3   5          1.24          1.16         0.39 o                         
 -12  -2   5         11.15          9.72         0.86 o                         
 -11  -2   5          0.26          0.31         0.33 o                         
 -10  -2   5         47.25         48.21         1.85 o                         
  -9  -2   5         19.64         19.53         0.73 o                         
  -8  -2   5          7.33          6.50         0.43 o                         
  -7  -2   5        112.19        107.02         2.65 o                         
  -6  -2   5         49.26         50.47         1.34 o                         
  -5  -2   5        386.20        388.07        10.56 o                         
  -4  -2   5          0.01          0.00         0.13 o                         
  -3  -2   5        218.55        236.78         7.69 o                         
  -2  -2   5        109.05        109.08         4.35 o                         
  -1  -2   5        665.06        623.24        15.04 o                         
   0  -2   5        121.66        117.64         2.98 o                         
   1  -2   5          9.79         12.78         0.56 o                         
   2  -2   5        140.38        131.89         2.68 o                         
   3  -2   5        142.35        142.29         3.36 o                         
   4  -2   5          3.30          3.27         0.43 o                         
   5  -2   5        135.04        122.76         7.50 o                         
   6  -2   5        166.01        168.10         3.49 o                         
   7  -2   5         29.21         27.84         0.93 o                         
   8  -2   5        150.61        144.84         3.87 o                         
   9  -2   5         57.74         58.37         1.79 o                         
  10  -2   5         28.42         30.71         1.16 o                         
 -12  -1   5         11.57         11.01         0.95 o                         
 -11  -1   5         20.32         17.19         0.77 o                         
 -10  -1   5         60.72         58.38         1.64 o                         
  -9  -1   5        134.34        132.72         3.38 o                         
  -8  -1   5         11.42         10.19         0.69 o                         
  -7  -1   5        155.08        154.50         3.78 o                         
  -6  -1   5         35.15         33.95         0.95 o                         
  -5  -1   5         44.87         37.52         1.03 o                         
  -4  -1   5        622.79        616.13        14.82 o                         
  -3  -1   5        798.09        771.74        26.93 o                         
  -2  -1   5        262.20        261.64         5.09 o                         
  -1  -1   5        290.46        309.56         6.19 o                         
   0  -1   5        683.41        702.67        15.99 o                         
   1  -1   5       2286.44       2353.35        45.57 o                         
   2  -1   5          4.30          7.15         0.26 o                         
   3  -1   5         67.94         63.50         1.63 o                         
   4  -1   5         54.51         28.55         0.88 o                         
   6  -1   5        248.72        240.62         4.89 o                         
   7  -1   5          3.33          3.21         1.12 o                         
   8  -1   5         20.07         18.42         0.99 o                         
   9  -1   5          4.21          3.60         0.64 o                         
  10  -1   5          1.09          0.97         0.39 o                         
 -12   0   5         35.22         32.86         1.63 o                         
 -11   0   5          4.62          3.07         0.39 o                         
 -10   0   5          9.35          9.94         0.54 o                         
  -9   0   5        106.78        100.85         3.23 o                         
  -8   0   5        178.85        174.05         4.29 o                         
  -7   0   5          0.03         -0.04         0.24 o                         
  -6   0   5        140.14        135.16         3.32 o                         
  -5   0   5          1.10          0.13         0.56 o                         
  -4   0   5         17.62         15.83         1.34 o                         
  -3   0   5          0.20          0.02         0.07 o                         
  -2   0   5         78.27         87.51         2.19 o                         
  -1   0   5          3.25          3.83         0.18 o                         
   0   0   5        486.72        395.95        27.14 o                         
   1   0   5       2268.78       2463.02        48.39 o                         
   2   0   5        159.82        170.80         3.45 o                         
   3   0   5          0.23          0.00         0.10 o                         
   4   0   5        169.50        201.61         6.08 o                         
   5   0   5          1.45          0.52         0.26 o                         
   6   0   5         13.26         14.00         1.81 o                         
   7   0   5          1.39          1.55         0.30 o                         
   8   0   5        130.52        129.97         3.44 o                         
   9   0   5          1.24          1.12         0.36 o                         
  10   0   5         14.13         15.27         0.82 o                         
 -12   1   5         11.58         11.18         1.03 o                         
 -11   1   5         20.35         16.69         1.12 o                         
 -10   1   5         60.79         58.12         1.60 o                         
  -9   1   5        134.40        135.61         3.38 o                         
  -8   1   5         11.45         10.96         0.56 o                         
  -7   1   5        155.17        152.56         3.11 o                         
  -6   1   5         35.10         31.21         0.94 o                         
  -5   1   5         44.78         38.49         1.03 o                         
  -4   1   5        623.26        637.64        14.85 o                         
  -3   1   5        798.07        754.70        18.01 o                         
  -2   1   5        262.81        249.71        12.41 o                         
  -1   1   5        290.48        316.25         6.21 o                         
   0   1   5        684.13        662.68        63.71 o                         
   1   1   5       2286.18       2293.84        91.46 o                         
   2   1   5          4.24          6.10         0.30 o                         
   3   1   5         67.87         65.54         2.20 o                         
   6   1   5        249.03        244.64         6.13 o                         
   7   1   5          3.34          2.85         0.34 o                         
   8   1   5         20.19         19.84         0.82 o                         
   9   1   5          4.20          3.51         0.43 o                         
  10   1   5          1.10          0.95         0.36 o                         
 -12   2   5         11.15         11.35         1.03 o                         
 -11   2   5          0.27         -0.34         0.52 o                         
 -10   2   5         47.23         48.01         2.15 o                         
  -9   2   5         19.58         19.62         0.72 o                         
  -8   2   5          7.40          5.68         0.29 o                         
  -7   2   5        112.02        103.36         2.18 o                         
  -6   2   5         49.29         50.08         1.36 o                         
  -5   2   5        386.23        385.94         9.23 o                         
  -4   2   5          0.01          0.96         0.52 o                         
  -3   2   5        218.59        228.92         4.28 o                         
  -2   2   5        109.10        113.40         2.25 o                         
  -1   2   5        664.35        622.73        17.52 o                         
   0   2   5        121.90        122.75         4.78 o                         
   1   2   5          9.78         12.77         0.45 o                         
   2   2   5        140.06        131.67         2.92 o                         
   3   2   5        142.23        145.57         6.46 o                         
   4   2   5          3.31          3.61         0.30 o                         
   5   2   5        134.94        132.93         4.57 o                         
   6   2   5        166.00        170.37         4.39 o                         
   7   2   5         29.18         30.72         1.03 o                         
   8   2   5        150.52        150.34         3.93 o                         
   9   2   5         57.72         62.64         1.83 o                         
  10   2   5         28.43         32.00         1.16 o                         
 -11   3   5         11.87         10.75         0.95 o                         
 -10   3   5         12.95         12.47         1.03 o                         
  -9   3   5          0.81          1.33         0.29 o                         
  -8   3   5         26.72         27.25         0.70 o                         
  -7   3   5         36.33         36.02         1.05 o                         
  -6   3   5          7.32          5.59         0.43 o                         
  -4   3   5        103.72        110.89         2.27 o                         
  -3   3   5         73.14         80.70         1.67 o                         
  -2   3   5        106.48        110.80         2.28 o                         
  -1   3   5         46.58         52.21         1.34 o                         
   0   3   5         12.23         11.21         1.39 o                         
   1   3   5        104.44        107.20         2.65 o                         
   2   3   5         88.05         94.62         2.37 o                         
   3   3   5         49.33         46.15         1.42 o                         
   4   3   5        216.56        211.99         5.33 o                         
   5   3   5        455.32        456.93        11.25 o                         
   6   3   5         79.91         78.18         2.16 o                         
   7   3   5         40.31         38.56         1.25 o                         
   8   3   5         31.79         30.37         1.09 o                         
   9   3   5         10.40          9.70         1.38 o                         
  10   3   5          1.24          1.10         0.39 o                         
 -11   4   5          4.41          6.19         0.77 o                         
 -10   4   5          8.97          9.72         0.95 o                         
  -9   4   5          6.36          7.90         0.51 o                         
  -8   4   5          1.92          2.29         0.29 o                         
  -7   4   5         23.10         21.81         0.74 o                         
  -6   4   5        196.59        197.55         4.84 o                         
  -5   4   5         31.30         26.36         0.81 o                         
  -4   4   5         22.70         22.14         0.72 o                         
  -3   4   5        114.37        114.48         2.89 o                         
  -2   4   5        124.03        126.17         3.13 o                         
  -1   4   5        179.66        174.31         4.35 o                         
   0   4   5        135.20        136.12         5.56 o                         
   1   4   5         37.77         39.92         1.63 o                         
   2   4   5          2.94          3.01         0.24 o                         
   3   4   5        200.88        201.24         5.06 o                         
   4   4   5        384.06        383.50         9.56 o                         
   5   4   5         61.02         61.26         1.76 o                         
   6   4   5         77.01         74.52         2.10 o                         
   7   4   5         39.86         40.46         1.28 o                         
   8   4   5          0.44          0.42         0.33 o                         
   9   4   5         22.40         22.15         0.97 o                         
 -10   5   5          2.42          2.67         0.69 o                         
  -9   5   5          4.16          3.87         0.69 o                         
  -8   5   5         11.25         13.33         0.95 o                         
  -7   5   5         11.30         11.75         0.56 o                         
  -6   5   5         71.32         76.82         2.03 o                         
  -5   5   5         10.30         10.97         0.64 o                         
  -4   5   5        109.88        106.89         2.73 o                         
  -3   5   5         90.24         86.87         3.10 o                         
  -2   5   5         24.14         26.15         1.12 o                         
  -1   5   5          8.26          7.68         0.39 o                         
   0   5   5        114.42        115.49         4.39 o                         
   1   5   5         20.20         18.41         1.03 o                         
   2   5   5         17.93         15.36         0.73 o                         
   3   5   5        114.79        114.39         2.98 o                         
   4   5   5         46.15         41.64         1.27 o                         
   5   5   5         50.96         52.59         1.94 o                         
   6   5   5          8.31          9.56         0.64 o                         
   7   5   5          0.47          0.21         0.30 o                         
   8   5   5          3.90          4.10         0.64 o                         
  -9   6   5         34.61         37.33         1.81 o                         
  -8   6   5         23.07         23.91         1.38 o                         
  -7   6   5         51.90         50.59         2.24 o                         
  -6   6   5         32.31         34.47         1.11 o                         
  -5   6   5         85.05         84.96         2.28 o                         
  -4   6   5         13.26         13.66         0.62 o                         
  -1   6   5         12.81         13.42         0.77 o                         
   0   6   5         33.66         32.69         1.55 o                         
   1   6   5         26.12         22.71         1.20 o                         
   2   6   5         74.81         64.81         2.67 o                         
   3   6   5         22.28         19.27         1.12 o                         
   4   6   5         60.54         55.93         2.41 o                         
   5   6   5         29.73         26.58         1.46 o                         
   6   6   5          6.43          6.98         0.64 o                         
   7   6   5         13.62         14.53         0.73 o                         
  -7   7   5          5.83          6.28         0.77 o                         
  -6   7   5         37.39         37.25         1.81 o                         
  -5   7   5         85.29         82.97         3.36 o                         
   0   7   5         34.75         34.49         1.63 o                         
   1   7   5          6.81          6.88         0.69 o                         
   2   7   5         64.37         64.19         2.75 o                         
   3   7   5          2.36          2.67         0.52 o                         
   4   7   5          5.72          5.07         0.69 o                         
   5   7   5          9.10         10.49         0.95 o                         
   6   7   5          0.75          0.00         0.52 o                         
   1   8   5          1.70          1.63         0.52 o                         
   2   8   5         16.53         18.40         1.20 o                         
   3   8   5          4.02          4.90         0.69 o                         
  -4  -8   6         34.05         34.90         2.19 o                         
  -3  -8   6         13.39         15.19         0.95 o                         
  -2  -8   6         16.45         19.18         0.87 o                         
  -1  -8   6          2.50          3.62         0.34 o                         
   0  -8   6         25.00         29.04         1.29 o                         
   1  -8   6         16.24         16.19         0.90 o                         
   2  -8   6          3.90          3.72         0.60 o                         
  -7  -7   6         23.31         23.05         1.29 o                         
  -6  -7   6          7.93         10.66         0.95 o                         
  -5  -7   6         48.36         53.85         2.24 o                         
  -4  -7   6         59.69         60.38         1.73 o                         
  -3  -7   6         21.64         20.29         1.46 o                         
  -2  -7   6         15.28         15.26         0.58 o                         
  -1  -7   6          5.64          5.40         0.38 o                         
   0  -7   6         20.81         20.96         0.74 o                         
   1  -7   6         24.60         24.22         0.97 o                         
   2  -7   6         18.51         23.01         0.91 o                         
   3  -7   6          4.19          4.72         0.40 o                         
   4  -7   6          0.56          0.93         0.33 o                         
   5  -7   6          0.06          0.25         0.28 o                         
  -9  -6   6         28.26         31.74         1.63 o                         
  -8  -6   6         21.10         19.35         1.20 o                         
  -7  -6   6         37.16         40.43         1.81 o                         
  -6  -6   6          3.41          2.58         0.52 o                         
  -5  -6   6          8.75          9.63         0.77 o                         
  -4  -6   6         19.83         18.24         0.82 o                         
  -3  -6   6         21.63         22.03         0.90 o                         
  -2  -6   6         10.68         10.24         0.44 o                         
  -1  -6   6          0.12          0.10         0.21 o                         
   0  -6   6         19.00         17.49         0.56 o                         
   1  -6   6         58.30         52.49         1.24 o                         
   2  -6   6         35.09         32.56         1.09 o                         
   3  -6   6         26.00         29.55         1.03 o                         
   4  -6   6         13.69         13.13         0.56 o                         
   5  -6   6         14.49         14.68         0.58 o                         
   6  -6   6         20.56         20.88         0.71 o                         
 -10  -5   6         11.60         12.73         0.95 o                         
  -9  -5   6          2.68          1.63         0.52 o                         
  -8  -5   6         24.17         24.25         1.29 o                         
  -7  -5   6          0.28          0.69         0.43 o                         
  -6  -5   6         43.43         42.07         1.81 o                         
  -5  -5   6        100.24         98.14         3.53 o                         
  -4  -5   6         37.99         38.80         1.63 o                         
  -3  -5   6         17.23         16.40         0.70 o                         
  -2  -5   6          9.49          9.29         0.43 o                         
  -1  -5   6          5.14          3.84         0.33 o                         
   0  -5   6        103.62        102.98         2.20 o                         
   1  -5   6        148.54        148.18         3.08 o                         
   2  -5   6        168.99        151.28         3.96 o                         
   3  -5   6         54.77         57.38         1.67 o                         
   4  -5   6         27.89         27.11         0.94 o                         
   5  -5   6         22.56         21.77         0.70 o                         
   6  -5   6          0.41          0.60         0.26 o                         
   7  -5   6          3.59          2.98         0.32 o                         
   8  -5   6          0.16         -0.18         0.26 o                         
 -10  -4   6          4.95          6.19         0.69 o                         
  -9  -4   6         20.33         22.88         1.20 o                         
  -8  -4   6          8.73          9.46         0.69 o                         
  -7  -4   6          8.89          8.08         0.69 o                         
  -6  -4   6         32.35         35.70         1.55 o                         
  -5  -4   6          0.75          1.12         0.43 o                         
  -4  -4   6         73.02         71.44         2.67 o                         
  -3  -4   6         85.53         82.24         2.13 o                         
  -2  -4   6         20.32         17.46         0.53 o                         
  -1  -4   6         49.09         45.85         1.06 o                         
   0  -4   6         24.48         23.82         0.61 o                         
   1  -4   6        129.24        130.04         2.66 o                         
   2  -4   6        193.39        188.81         3.84 o                         
   3  -4   6        275.37        271.99         6.92 o                         
   4  -4   6        139.90        127.13         3.38 o                         
   5  -4   6         25.34         23.24         0.88 o                         
   6  -4   6         30.54         29.53         0.81 o                         
   7  -4   6         21.74         22.98         0.72 o                         
   8  -4   6          6.27          7.21         0.42 o                         
 -11  -3   6          8.79          7.65         0.77 o                         
 -10  -3   6          2.57          1.89         0.52 o                         
  -9  -3   6          3.42          2.84         0.52 o                         
  -8  -3   6         10.30          9.12         0.77 o                         
  -7  -3   6          3.34          3.35         0.52 o                         
  -6  -3   6        107.26         99.97         3.79 o                         
  -4  -3   6        150.81        146.86         4.91 o                         
  -3  -3   6         10.79         11.83         0.49 o                         
  -2  -3   6        110.74        107.32         2.27 o                         
  -1  -3   6         95.10         93.78         1.94 o                         
   0  -3   6         70.81         71.76         1.54 o                         
   1  -3   6         33.32         29.46         0.71 o                         
   2  -3   6          8.94          7.52         0.33 o                         
   3  -3   6         10.78         10.29         1.25 o                         
   4  -3   6        162.19        152.95        12.62 o                         
   5  -3   6        209.96        197.24         5.12 o                         
   6  -3   6         31.34         31.63         0.84 o                         
   7  -3   6         30.00         31.20         0.88 o                         
   8  -3   6          4.95          6.07         0.51 o                         
   9  -3   6         19.56         22.55         1.46 o                         
 -11  -2   6          1.66          1.72         0.52 o                         
 -10  -2   6         12.78         12.73         0.86 o                         
  -9  -2   6          0.14          0.21         0.24 o                         
  -8  -2   6         16.40         16.05         0.61 o                         
  -7  -2   6        113.39        107.20         2.71 o                         
  -6  -2   6         69.00         68.56         1.77 o                         
  -5  -2   6         47.96         42.85         1.72 o                         
  -4  -2   6          2.52          1.89         0.34 o                         
  -3  -2   6        128.62        132.85         3.32 o                         
  -2  -2   6         36.43         42.95         0.93 o                         
  -1  -2   6        130.64        128.89         2.60 o                         
   0  -2   6         21.17         23.34         0.64 o                         
   1  -2   6          4.20          5.24         0.30 o                         
   2  -2   6         36.92         38.74         0.97 o                         
   3  -2   6        103.26        101.93         2.55 o                         
   4  -2   6        349.34        319.13        11.58 o                         
   5  -2   6        189.93        180.03         4.75 o                         
   6  -2   6        293.54        284.84         5.80 o                         
   7  -2   6         72.11         73.23         2.97 o                         
   8  -2   6         15.64         16.10         0.90 o                         
   9  -2   6         16.83         16.92         0.82 o                         
 -12  -1   6          4.71          3.16         0.41 o                         
 -11  -1   6          8.91          8.55         0.51 o                         
 -10  -1   6         34.54         34.29         1.06 o                         
  -9  -1   6         24.19         22.08         0.79 o                         
  -8  -1   6         31.20         29.51         0.91 o                         
  -7  -1   6         87.45         84.91         2.16 o                         
  -6  -1   6         34.67         33.68         0.97 o                         
  -5  -1   6         81.39         86.35         2.22 o                         
  -4  -1   6         32.56         38.04         1.03 o                         
  -3  -1   6         11.32         12.88         0.47 o                         
  -2  -1   6        516.64        493.89        20.75 o                         
  -1  -1   6        409.63        409.05         9.68 o                         
   0  -1   6        157.63        181.17         3.56 o                         
   1  -1   6        239.24        244.81         4.90 o                         
   2  -1   6         34.97         37.32         1.05 o                         
   3  -1   6         80.15         75.03         2.08 o                         
   4  -1   6         47.79         42.29         2.11 o                         
   5  -1   6          2.35          1.18         0.34 o                         
   6  -1   6          4.55          3.49         0.25 o                         
   7  -1   6         16.04         16.35         0.90 o                         
   8  -1   6          3.54          3.01         0.64 o                         
   9  -1   6         14.48         15.06         0.90 o                         
  10  -1   6          0.30         -0.32         0.86 o                         
 -12   0   6         16.06         16.77         1.20 o                         
 -11   0   6         35.39         32.12         1.29 o                         
 -10   0   6         33.82         30.18         1.85 o                         
  -9   0   6         33.98         33.40         1.03 o                         
  -8   0   6         77.15         75.84         2.01 o                         
  -7   0   6         74.36         68.79         1.82 o                         
  -6   0   6         15.77         15.91         0.82 o                         
  -5   0   6         23.32         19.57         0.64 o                         
  -4   0   6         34.17         32.25         0.71 o                         
  -3   0   6        128.79        129.86         3.26 o                         
  -2   0   6        116.34        127.92         2.57 o                         
  -1   0   6          0.01          0.06         0.08 o                         
   0   0   6         87.38         89.99         1.85 o                         
   1   0   6          0.40          0.96         0.11 o                         
   2   0   6        263.54        263.55         5.26 o                         
   3   0   6          0.80          1.14         0.13 o                         
   4   0   6          7.80         10.92         0.91 o                         
   5   0   6         20.11         21.48         2.32 o                         
   6   0   6          4.43          2.17         0.33 o                         
   7   0   6        111.75        106.02         5.38 o                         
   8   0   6         91.48         91.36         2.71 o                         
   9   0   6          9.52         11.01         0.73 o                         
  10   0   6         14.80         13.97         0.76 o                         
 -12   1   6          4.72          3.87         0.69 o                         
 -11   1   6          8.93          7.54         0.56 o                         
 -10   1   6         34.54         32.23         1.03 o                         
  -9   1   6         24.21         22.16         0.78 o                         
  -8   1   6         31.18         28.68         1.42 o                         
  -7   1   6         87.51         84.58         2.19 o                         
  -6   1   6         34.67         32.63         1.42 o                         
  -5   1   6         81.37         89.75         3.36 o                         
  -4   1   6         32.49         37.67         1.06 o                         
  -3   1   6         11.31         12.15         0.39 o                         
  -2   1   6        516.65        480.50        19.06 o                         
  -1   1   6        409.62        406.18         9.85 o                         
   0   1   6        157.54        175.32         6.17 o                         
   1   1   6        239.21        244.33         4.88 o                         
   2   1   6         35.08         36.32         0.83 o                         
   3   1   6         80.14         78.20         1.62 o                         
   4   1   6         47.92         48.52         1.89 o                         
   5   1   6          2.31          3.27         0.52 o                         
   6   1   6          4.50          3.75         0.36 o                         
   7   1   6         15.99         14.54         1.29 o                         
   8   1   6          3.59          2.87         0.39 o                         
   9   1   6         14.53         14.40         0.76 o                         
  10   1   6          0.30         -0.09         0.36 o                         
 -11   2   6          1.65          1.89         0.60 o                         
 -10   2   6         12.82         13.40         0.62 o                         
  -9   2   6          0.14         -0.09         0.43 o                         
  -8   2   6         16.36         15.53         0.62 o                         
  -7   2   6        113.44        108.36         2.73 o                         
  -6   2   6         69.03         66.68         1.79 o                         
  -5   2   6         48.03         45.72         1.25 o                         
  -4   2   6          2.52          1.99         0.35 o                         
  -3   2   6        128.36        133.95         2.70 o                         
  -2   2   6         36.45         41.12         1.72 o                         
  -1   2   6        130.46        126.32         3.36 o                         
   0   2   6         21.07         22.71         0.67 o                         
   1   2   6          4.19          4.79         0.23 o                         
   2   2   6         36.92         39.43         0.89 o                         
   3   2   6        103.24        102.04         4.22 o                         
   4   2   6        349.12        339.44        12.62 o                         
   5   2   6        189.96        189.73         4.75 o                         
   6   2   6        293.31        290.13         7.26 o                         
   7   2   6         72.05         72.70         2.15 o                         
   8   2   6         15.63         17.04         0.79 o                         
   9   2   6         16.83         17.27         0.82 o                         
 -11   3   6          8.76          6.97         0.86 o                         
 -10   3   6          2.56          1.98         0.60 o                         
  -9   3   6          3.40          3.05         0.39 o                         
  -8   3   6         10.28          9.86         0.49 o                         
  -7   3   6          3.31          2.84         0.29 o                         
  -6   3   6        107.19        110.06         2.73 o                         
  -4   3   6        150.85        139.62         4.83 o                         
  -3   3   6         10.79         11.50         0.33 o                         
  -2   3   6        110.77        111.89         3.57 o                         
  -1   3   6         95.01         92.66         2.37 o                         
   0   3   6         70.59         71.87         1.88 o                         
   1   3   6         33.30         29.34         0.71 o                         
   2   3   6          8.89          7.66         0.34 o                         
   3   3   6         10.84         10.97         0.52 o                         
   4   3   6        161.94        160.48         5.52 o                         
   5   3   6        210.18        200.26         5.35 o                         
   6   3   6         31.41         31.92         1.89 o                         
   7   3   6         29.90         33.13         1.12 o                         
   8   3   6          4.96          6.35         0.60 o                         
   9   3   6         19.55         22.34         1.68 o                         
 -10   4   6          4.96          5.76         0.77 o                         
  -9   4   6         20.31         22.28         1.29 o                         
  -8   4   6          8.73          8.80         0.49 o                         
  -7   4   6          8.87          7.59         0.43 o                         
  -6   4   6         32.39         34.74         1.05 o                         
  -5   4   6          0.75          1.19         0.27 o                         
  -4   4   6         73.14         73.22         1.91 o                         
  -3   4   6         85.69         81.62         2.93 o                         
  -2   4   6         20.32         18.15         0.61 o                         
  -1   4   6         49.04         46.47         1.89 o                         
   0   4   6         24.60         22.99         0.72 o                         
   1   4   6        129.53        127.80         2.67 o                         
   2   4   6        193.52        191.16         4.81 o                         
   3   4   6        275.44        276.63         6.89 o                         
   4   4   6        139.74        130.33         6.03 o                         
   5   4   6         25.40         22.82         1.25 o                         
   6   4   6         30.60         30.34         1.06 o                         
   7   4   6         21.77         22.82         0.88 o                         
   8   4   6          6.26          6.47         0.55 o                         
 -10   5   6         11.64         13.50         1.12 o                         
  -9   5   6          2.70          3.35         0.69 o                         
  -8   5   6         24.11         24.57         0.87 o                         
  -7   5   6          0.28          0.64         0.29 o                         
  -6   5   6         43.33         42.59         1.24 o                         
  -5   5   6        100.18         96.42         2.52 o                         
  -4   5   6         38.04         38.65         1.18 o                         
  -3   5   6         17.18         16.69         0.86 o                         
  -2   5   6          9.53         10.60         0.45 o                         
  -1   5   6          5.14          4.36         0.30 o                         
   0   5   6        103.81        103.32         3.96 o                         
   1   5   6        148.46        149.56         5.51 o                         
   2   5   6        169.01        154.24         5.69 o                         
   3   5   6         54.87         56.63         1.94 o                         
   4   5   6         27.84         26.73         1.59 o                         
   5   5   6         22.58         22.38         1.16 o                         
   6   5   6          0.41          0.00         0.60 o                         
   7   5   6          3.61          3.29         0.43 o                         
   8   5   6          0.16         -0.13         0.36 o                         
  -9   6   6         28.29         31.91         1.72 o                         
  -8   6   6         21.07         20.56         1.29 o                         
  -7   6   6         37.27         38.87         1.24 o                         
  -6   6   6          3.41          2.73         0.56 o                         
  -5   6   6          8.75          8.95         0.73 o                         
  -4   6   6         19.73         17.98         0.95 o                         
  -3   6   6         21.73         20.56         1.03 o                         
  -1   6   6          0.12         -0.43         0.34 o                         
   0   6   6         18.97         16.43         1.03 o                         
   1   6   6         58.16         55.33         2.24 o                         
   2   6   6         35.18         32.52         1.55 o                         
   3   6   6         25.99         28.47         1.46 o                         
   4   6   6         13.63         13.16         0.95 o                         
   5   6   6         14.49         15.57         1.03 o                         
   6   6   6         20.53         22.02         1.29 o                         
  -7   7   6         23.32         25.11         1.55 o                         
  -6   7   6          7.92         10.15         1.03 o                         
   0   7   6         20.86         21.16         1.20 o                         
   1   7   6         24.57         23.82         1.29 o                         
   2   7   6         18.47         22.02         1.29 o                         
   3   7   6          4.21          5.76         0.69 o                         
   4   7   6          0.56          0.77         0.43 o                         
   5   7   6          0.05          0.26         0.43 o                         
   1   8   6         16.23         15.65         1.12 o                         
   2   8   6          3.91          4.39         0.69 o                         
  -3  -8   7          4.28          5.08         0.40 o                         
  -2  -8   7         12.16         15.54         0.63 o                         
  -1  -8   7          5.41          4.03         0.51 o                         
   0  -8   7          9.33          8.35         0.61 o                         
  -6  -7   7         11.79         12.21         0.95 o                         
  -5  -7   7          9.85         10.08         0.61 o                         
  -4  -7   7         27.69         28.79         1.03 o                         
  -3  -7   7          1.16          0.61         0.26 o                         
  -2  -7   7          4.27          4.27         0.36 o                         
  -1  -7   7          7.43          7.10         0.40 o                         
   0  -7   7         26.11         27.91         1.03 o                         
   1  -7   7         22.77         24.66         0.97 o                         
   2  -7   7          5.39          4.64         0.90 o                         
   3  -7   7          0.64          0.87         0.39 o                         
   4  -7   7          4.19          4.60         0.41 o                         
  -8  -6   7         10.92         11.95         0.95 o                         
  -7  -6   7         26.51         27.01         1.38 o                         
  -6  -6   7          6.13          5.50         0.69 o                         
  -5  -6   7          3.58          3.35         0.52 o                         
  -4  -6   7          8.40          9.01         0.60 o                         
  -3  -6   7          5.12          4.03         0.44 o                         
  -2  -6   7         28.19         26.21         0.74 o                         
  -1  -6   7         26.18         24.79         1.14 o                         
   0  -6   7         67.59         63.59         1.46 o                         
   1  -6   7         12.89         11.25         1.50 o                         
   2  -6   7         50.74         48.95         1.52 o                         
   3  -6   7         50.60         50.58         1.55 o                         
   4  -6   7         15.84         15.66         0.76 o                         
   5  -6   7         17.07         19.10         0.70 o                         
   6  -6   7          8.55          9.38         0.51 o                         
  -9  -5   7          6.50          5.16         0.69 o                         
  -8  -5   7         14.94         15.31         0.95 o                         
  -7  -5   7          1.82          1.98         0.52 o                         
  -6  -5   7          8.63          8.34         0.77 o                         
  -5  -5   7         37.44         34.15         1.55 o                         
  -4  -5   7          5.50          5.82         0.45 o                         
  -3  -5   7         14.88         14.12         0.53 o                         
  -2  -5   7         37.41         39.19         0.96 o                         
  -1  -5   7         80.45         77.90         1.73 o                         
   0  -5   7        112.25        104.09         2.23 o                         
   1  -5   7         67.23         71.71         1.59 o                         
   2  -5   7         79.11         73.72         2.10 o                         
   3  -5   7          6.95          7.66         0.51 o                         
   4  -5   7         21.82         21.17         1.08 o                         
   5  -5   7          6.14          5.81         0.48 o                         
   6  -5   7          0.97          1.10         0.36 o                         
   7  -5   7          1.49          1.35         0.31 o                         
 -10  -4   7          0.55          0.34         0.43 o                         
  -9  -4   7         11.49          9.80         0.86 o                         
  -8  -4   7         11.40          9.89         0.86 o                         
  -7  -4   7         12.57         12.04         0.86 o                         
  -6  -4   7        120.73        120.90         4.31 o                         
  -5  -4   7          0.62          0.52         0.34 o                         
  -4  -4   7         21.86         21.16         1.03 o                         
  -3  -4   7        139.12        136.52         2.85 o                         
  -2  -4   7         27.71         25.12         0.68 o                         
  -1  -4   7        139.60        136.96         2.86 o                         
   0  -4   7        215.49        226.50         4.60 o                         
   1  -4   7        226.24        217.97         4.36 o                         
   2  -4   7         44.96         43.57         1.31 o                         
   3  -4   7         53.38         52.18         2.02 o                         
   4  -4   7          7.49          8.53         0.51 o                         
   5  -4   7         14.79         15.64         0.95 o                         
   6  -4   7         42.60         41.22         1.04 o                         
   7  -4   7         20.97         20.85         0.71 o                         
   8  -4   7          2.91          3.79         1.03 o                         
 -11  -3   7         10.97         12.21         0.95 o                         
 -10  -3   7          9.30          8.60         0.77 o                         
  -9  -3   7          5.66          5.50         0.60 o                         
  -8  -3   7         26.56         28.30         1.29 o                         
  -7  -3   7          6.36          8.51         0.69 o                         
  -6  -3   7         49.98         50.16         1.98 o                         
  -5  -3   7         84.17         79.20         2.93 o                         
  -4  -3   7         17.91         22.28         0.90 o                         
  -3  -3   7         22.11         22.65         1.25 o                         
  -1  -3   7         42.30         47.20         1.27 o                         
   0  -3   7         12.88         14.95         0.51 o                         
   1  -3   7         99.21         92.84         1.97 o                         
   2  -3   7         67.34         70.13         1.46 o                         
   3  -3   7        378.90        358.65         9.04 o                         
   4  -3   7         92.88         90.03         2.53 o                         
   5  -3   7         18.64         19.82         0.78 o                         
   6  -3   7          7.66          7.26         0.41 o                         
   7  -3   7         16.37         16.84         0.76 o                         
   8  -3   7          4.16          4.73         0.45 o                         
 -11  -2   7          8.81          8.51         0.77 o                         
 -10  -2   7          7.30          7.14         0.69 o                         
  -9  -2   7         33.34         33.81         1.46 o                         
  -8  -2   7         74.93         70.49         2.41 o                         
  -7  -2   7         26.03         26.11         0.85 o                         
  -6  -2   7         15.99         14.54         0.82 o                         
  -5  -2   7        113.27        113.69         4.22 o                         
  -4  -2   7         15.43         14.99         0.51 o                         
  -3  -2   7         19.47         21.32         0.89 o                         
  -2  -2   7         61.65         63.78         1.36 o                         
  -1  -2   7        135.51        135.07         2.75 o                         
   0  -2   7        193.27        190.90         3.89 o                         
   1  -2   7         77.64         76.14         1.91 o                         
   2  -2   7        196.32        184.45         4.53 o                         
   3  -2   7        410.70        383.04         9.24 o                         
   4  -2   7        255.64        247.29         6.28 o                         
   5  -2   7         56.93         52.27         1.55 o                         
   6  -2   7          8.88          8.61         0.55 o                         
   7  -2   7          4.12          3.71         0.41 o                         
   8  -2   7          3.59          3.37         0.43 o                         
   9  -2   7         12.91         12.99         0.72 o                         
 -11  -1   7          6.40          6.67         0.49 o                         
 -10  -1   7          0.08          0.17         0.30 o                         
  -9  -1   7         28.88         28.00         0.94 o                         
  -8  -1   7         77.88         77.66         2.04 o                         
  -7  -1   7         21.02         19.03         0.70 o                         
  -6  -1   7         54.65         50.42         1.37 o                         
  -5  -1   7         16.65         16.21         0.54 o                         
  -4  -1   7        203.79        186.59         6.73 o                         
  -3  -1   7        353.15        353.89         8.43 o                         
  -2  -1   7         48.47         44.99         2.64 o                         
  -1  -1   7        180.36        185.86         3.75 o                         
   0  -1   7        108.64        107.65         2.23 o                         
   1  -1   7        134.40        142.11         2.88 o                         
   2  -1   7         12.89         12.78         0.39 o                         
   3  -1   7         11.94         11.57         0.42 o                         
   4  -1   7          1.26         -0.05         0.37 o                         
   5  -1   7         17.98         15.04         0.66 o                         
   6  -1   7          0.98          0.69         0.33 o                         
   7  -1   7          5.64          4.55         0.45 o                         
   8  -1   7          0.79          0.56         0.33 o                         
   9  -1   7          0.29          0.24         0.39 o                         
 -12   0   7          3.15          2.82         0.77 o                         
 -11   0   7          1.33          1.08         0.33 o                         
 -10   0   7         94.10         84.86         2.28 o                         
  -9   0   7          6.81          6.95         0.45 o                         
  -8   0   7          0.45          0.05         0.27 o                         
  -7   0   7          3.09          4.39         0.47 o                         
  -6   0   7         47.94         48.34         1.33 o                         
  -5   0   7          4.85          5.06         0.33 o                         
  -4   0   7        109.40        105.16         2.68 o                         
  -3   0   7          1.48          1.84         0.26 o                         
  -2   0   7         68.78         63.52         1.34 o                         
  -1   0   7        114.30        128.49         2.62 o                         
   0   0   7          1.88          3.71         0.53 o                         
   1   0   7         89.36         89.54         1.87 o                         
   2   0   7         21.09         16.11         0.44 o                         
   3   0   7        104.46         95.44         2.00 o                         
   4   0   7         70.72         67.08         1.85 o                         
   5   0   7        182.89        188.18         4.87 o                         
   6   0   7        300.48        282.33         8.63 o                         
   7   0   7         15.41         13.18         0.70 o                         
   8   0   7          6.45          7.44         0.55 o                         
   9   0   7          2.87          2.49         0.43 o                         
 -11   1   7          6.38          6.15         0.48 o                         
 -10   1   7          0.08         -0.40         0.27 o                         
  -9   1   7         28.85         27.10         0.93 o                         
  -8   1   7         77.98         76.60         2.03 o                         
  -7   1   7         20.91         19.68         0.72 o                         
  -6   1   7         54.61         49.72         1.40 o                         
  -5   1   7         16.68         17.19         0.69 o                         
  -4   1   7        203.76        189.84         4.57 o                         
  -3   1   7        352.75        351.04        11.94 o                         
  -2   1   7         48.28         47.94         1.01 o                         
  -1   1   7        180.58        187.04         4.54 o                         
   0   1   7        108.62        109.82         2.23 o                         
   1   1   7        134.46        139.56         2.86 o                         
   2   1   7         12.83         12.08         0.46 o                         
   3   1   7         11.85         12.29         0.46 o                         
   4   1   7          1.26          1.62         0.30 o                         
   5   1   7         17.94         15.91         0.67 o                         
   6   1   7          0.96          0.56         0.30 o                         
   7   1   7          5.66          4.58         0.45 o                         
   8   1   7          0.79          0.15         0.33 o                         
   9   1   7          0.29         -0.47         0.36 o                         
 -11   2   7          8.83          9.55         0.95 o                         
 -10   2   7          7.29          6.10         0.48 o                         
  -9   2   7         33.32         33.66         1.05 o                         
  -8   2   7         74.90         74.28         1.97 o                         
  -7   2   7         26.04         26.76         0.87 o                         
  -6   2   7         15.95         15.05         0.60 o                         
  -5   2   7        113.31        114.50         2.35 o                         
  -4   2   7         15.45         15.48         0.77 o                         
  -3   2   7         19.51         18.24         1.25 o                         
  -2   2   7         61.73         58.27         2.32 o                         
  -1   2   7        135.59        132.89         2.72 o                         
   0   2   7        193.20        196.26         3.88 o                         
   1   2   7         77.49         74.11         1.59 o                         
   2   2   7        196.15        184.70         3.74 o                         
   3   2   7        410.91        379.45         7.58 o                         
   4   2   7        255.52        248.22         8.58 o                         
   5   2   7         56.86         54.76         1.58 o                         
   6   2   7          8.93          7.63         0.55 o                         
   7   2   7          4.13          3.51         0.39 o                         
   8   2   7          3.60          3.53         0.45 o                         
   9   2   7         12.91         15.06         0.82 o                         
 -11   3   7         10.92         12.38         1.03 o                         
 -10   3   7          9.31          9.79         0.56 o                         
  -9   3   7          5.65          4.70         0.41 o                         
  -8   3   7         26.49         26.15         0.87 o                         
  -7   3   7          6.38          6.95         0.77 o                         
  -6   3   7         49.88         52.04         1.42 o                         
  -5   3   7         84.14         79.67         2.09 o                         
  -4   3   7         17.88         21.24         0.95 o                         
  -3   3   7         22.15         22.02         0.67 o                         
  -2   3   7         39.06         20.99         0.95 o                         
  -1   3   7         42.37         46.38         1.89 o                         
   0   3   7         12.81         14.29         0.56 o                         
   1   3   7         98.95         93.23         1.95 o                         
   2   3   7         67.21         66.77         1.49 o                         
   3   3   7        379.31        363.77         9.04 o                         
   4   3   7         92.71         96.55         2.63 o                         
   5   3   7         18.61         18.08         0.76 o                         
   6   3   7          7.71          7.46         0.60 o                         
   7   3   7         16.39         18.40         0.82 o                         
   8   3   7          4.14          4.60         0.51 o                         
 -10   4   7          0.56          0.77         0.60 o                         
  -9   4   7         11.47         11.94         0.60 o                         
  -8   4   7         11.38         12.16         0.56 o                         
  -7   4   7         12.54         12.46         0.56 o                         
  -6   4   7        120.80        121.17         3.10 o                         
  -5   4   7          0.63          0.63         0.22 o                         
  -4   4   7         21.83         23.40         1.03 o                         
  -3   4   7        139.01        135.25         4.74 o                         
  -2   4   7         27.64         24.99         0.79 o                         
  -1   4   7        139.84        140.86         5.08 o                         
   0   4   7        215.36        229.45         5.63 o                         
   1   4   7        226.06        211.83         4.36 o                         
   2   4   7         44.90         42.90         1.27 o                         
   3   4   7         53.36         51.17         2.58 o                         
   4   4   7          7.56          9.39         0.55 o                         
   5   4   7         14.79         15.18         0.73 o                         
   6   4   7         42.64         39.94         1.31 o                         
   7   4   7         21.01         21.91         1.51 o                         
   8   4   7          2.89          3.45         0.49 o                         
  -9   5   7          6.51          6.88         0.86 o                         
  -8   5   7         14.94         16.11         0.70 o                         
  -7   5   7          1.82          2.93         0.35 o                         
  -6   5   7          8.60          9.12         0.54 o                         
  -5   5   7         37.46         37.29         1.11 o                         
  -4   5   7          5.52          5.85         0.52 o                         
  -3   5   7         14.88         13.16         0.77 o                         
  -2   5   7         37.43         37.44         1.12 o                         
  -1   5   7         80.46         79.30         5.47 o                         
   0   5   7        112.39        103.87         2.70 o                         
   1   5   7         67.23         69.96         2.84 o                         
   2   5   7         79.09         76.17         3.01 o                         
   3   5   7          6.98          8.00         0.77 o                         
   4   5   7         21.74         24.00         1.29 o                         
   5   5   7          6.12          5.64         0.45 o                         
   6   5   7          0.97          0.82         0.30 o                         
   7   5   7          1.50          0.96         0.39 o                         
  -8   6   7         10.89         12.21         1.12 o                         
  -7   6   7         26.57         26.99         0.95 o                         
  -6   6   7          6.15          7.32         0.49 o                         
  -5   6   7          3.60          4.13         0.52 o                         
  -4   6   7          8.42          8.77         0.69 o                         
  -3   6   7          5.15          5.07         0.52 o                         
  -2   6   7         28.18         25.12         1.20 o                         
  -1   6   7         26.09         26.92         1.29 o                         
   0   6   7         67.77         64.37         2.58 o                         
   1   6   7         12.88         11.01         0.86 o                         
   2   6   7         50.75         51.79         2.24 o                         
   3   6   7         50.66         50.24         2.24 o                         
   4   6   7         15.84         17.37         1.12 o                         
   5   6   7         17.06         18.75         1.20 o                         
   6   6   7          8.55          9.46         0.95 o                         
  -6   7   7         11.78         11.09         0.86 o                         
  -5   7   7          9.85          9.37         0.77 o                         
  -1   7   7          7.40          8.43         0.77 o                         
   0   7   7         26.13         27.61         1.46 o                         
   1   7   7         22.75         25.54         1.38 o                         
   2   7   7          5.42          5.33         0.69 o                         
   3   7   7          0.64          1.03         0.43 o                         
   4   7   7          4.17          5.07         0.69 o                         
   0   8   7          9.33          8.17         0.77 o                         
  -5  -7   8          0.89          0.82         0.56 o                         
  -4  -7   8          1.03          1.11         0.28 o                         
  -3  -7   8          2.13          1.50         0.33 o                         
  -2  -7   8          1.66          1.79         0.29 o                         
  -1  -7   8          0.81          1.11         0.29 o                         
   0  -7   8         16.30         20.04         0.88 o                         
   1  -7   8         15.96         16.75         0.82 o                         
   2  -7   8          0.53          0.67         0.35 o                         
   3  -7   8          1.19          0.99         0.39 o                         
  -7  -6   8          6.68          6.02         0.69 o                         
  -6  -6   8          4.27          3.70         0.60 o                         
  -5  -6   8          3.19          3.70         0.39 o                         
  -4  -6   8         10.85         10.10         0.46 o                         
  -3  -6   8         12.16         10.00         0.46 o                         
  -2  -6   8         45.09         43.57         1.20 o                         
  -1  -6   8         27.54         26.23         0.77 o                         
   0  -6   8         37.41         34.15         1.42 o                         
   1  -6   8         27.60         28.15         1.06 o                         
   2  -6   8         10.33         10.37         1.16 o                         
   3  -6   8          2.24          1.61         0.39 o                         
   4  -6   8          1.38          1.86         0.39 o                         
   5  -6   8          1.53          1.74         0.31 o                         
  -9  -5   8          1.34          1.29         0.60 o                         
  -8  -5   8          3.21          2.84         0.60 o                         
  -7  -5   8          7.59          6.62         0.69 o                         
  -6  -5   8         18.87         19.18         1.12 o                         
  -5  -5   8          0.08         -0.33         0.43 o                         
  -4  -5   8         15.01         15.09         0.56 o                         
  -3  -5   8        230.70        228.43         4.66 o                         
  -2  -5   8         48.37         49.34         1.17 o                         
  -1  -5   8         42.37         38.02         0.97 o                         
   0  -5   8         89.48         82.80         1.83 o                         
   1  -5   8         83.85         89.66         3.61 o                         
   2  -5   8          3.20          2.69         0.35 o                         
   3  -5   8         33.91         34.27         1.18 o                         
   4  -5   8         13.03         13.18         0.77 o                         
   5  -5   8          2.24          2.34         0.39 o                         
   6  -5   8          3.66          4.32         0.36 o                         
 -10  -4   8         10.10         11.01         0.86 o                         
  -9  -4   8         12.11         12.04         0.95 o                         
  -8  -4   8         16.26         16.60         1.03 o                         
  -7  -4   8          6.39          5.68         0.60 o                         
  -6  -4   8          8.70          7.40         0.69 o                         
  -5  -4   8          0.75         -0.17         0.26 o                         
  -4  -4   8         45.56         45.44         1.10 o                         
  -3  -4   8        188.38        186.22         3.84 o                         
  -2  -4   8         96.67         98.08         2.10 o                         
  -1  -4   8        143.36        137.42         2.83 o                         
   0  -4   8         73.50         74.33         1.64 o                         
   1  -4   8         64.88         67.67         1.51 o                         
   2  -4   8          3.77          3.51         0.52 o                         
   3  -4   8         26.94         26.25         0.94 o                         
   4  -4   8         16.69         16.19         0.99 o                         
   5  -4   8         14.39         15.70         0.72 o                         
   6  -4   8          2.13          2.24         0.31 o                         
   7  -4   8         35.52         43.22         1.15 o                         
 -10  -3   8          0.29         -0.09         0.43 o                         
  -9  -3   8          2.27          2.58         0.52 o                         
  -8  -3   8          0.51         -0.17         0.43 o                         
  -7  -3   8          7.82          9.20         0.69 o                         
  -6  -3   8         15.80         16.51         0.95 o                         
  -5  -3   8         13.58         13.67         0.55 o                         
  -4  -3   8         12.08         12.16         0.43 o                         
  -3  -3   8          4.15          4.57         0.77 o                         
  -2  -3   8          4.46          4.22         1.03 o                         
  -1  -3   8         21.47         23.79         0.73 o                         
   0  -3   8         41.52         42.69         1.15 o                         
   1  -3   8         28.54         27.95         0.72 o                         
   2  -3   8         30.47         27.73         0.71 o                         
   3  -3   8         36.09         36.03         1.15 o                         
   4  -3   8          1.43          1.26         0.33 o                         
   5  -3   8         16.40         15.23         0.70 o                         
   6  -3   8         22.22         20.98         0.84 o                         
   7  -3   8          6.57          8.08         0.58 o                         
   8  -3   8         27.73         30.30         1.12 o                         
 -11  -2   8          3.99          3.70         0.60 o                         
 -10  -2   8          6.64          6.28         0.69 o                         
  -9  -2   8         41.28         39.14         1.63 o                         
  -8  -2   8         21.53         21.76         1.12 o                         
  -7  -2   8         20.51         21.81         1.12 o                         
  -6  -2   8         67.66         62.39         2.41 o                         
  -5  -2   8          2.61          2.24         0.21 o                         
  -4  -2   8         40.32         38.81         0.91 o                         
  -3  -2   8        107.83        109.44         2.28 o                         
  -2  -2   8        168.98        165.38         3.38 o                         
  -1  -2   8         15.61         15.76         0.47 o                         
   0  -2   8        278.80        265.65         5.34 o                         
   1  -2   8        275.71        277.87         6.75 o                         
   2  -2   8        645.04        597.05        19.98 o                         
   3  -2   8        153.42        152.46         4.05 o                         
   4  -2   8          0.30          0.40         0.27 o                         
   5  -2   8         43.08         38.80         1.33 o                         
   6  -2   8          9.49         10.51         0.60 o                         
   7  -2   8          4.14          5.78         0.48 o                         
   8  -2   8          2.20          3.25         0.45 o                         
 -11  -1   8          2.81          3.87         0.60 o                         
 -10  -1   8          6.61          8.57         0.90 o                         
  -9  -1   8          1.01          0.82         0.30 o                         
  -8  -1   8         29.37         31.24         1.25 o                         
  -7  -1   8         51.12         49.89         1.37 o                         
  -6  -1   8        148.67        132.25         3.35 o                         
  -4  -1   8        137.26        132.36         7.58 o                         
  -3  -1   8         41.57         44.54         1.75 o                         
  -2  -1   8         60.45         60.79         1.29 o                         
  -1  -1   8        212.22        206.41         4.14 o                         
   0  -1   8        167.02        148.75         3.03 o                         
   1  -1   8         57.97         59.37         1.29 o                         
   2  -1   8        101.15         82.69         1.79 o                         
   3  -1   8          1.64          1.79         0.19 o                         
   4  -1   8         19.13         19.63         0.76 o                         
   5  -1   8         34.83         26.81         0.97 o                         
   6  -1   8          7.64          5.74         0.45 o                         
   7  -1   8          2.76          2.96         0.39 o                         
   8  -1   8          1.06          0.88         0.39 o                         
 -11   0   8          3.68          4.40         0.45 o                         
 -10   0   8         33.46         32.59         1.09 o                         
  -9   0   8          4.44          4.26         0.86 o                         
  -8   0   8         67.36         65.38         1.76 o                         
  -7   0   8          3.07          2.14         0.33 o                         
  -6   0   8         20.53         17.94         0.67 o                         
  -5   0   8          2.83          2.58         0.34 o                         
  -3   0   8        366.97        368.74         7.33 o                         
  -2   0   8        165.67        157.46        10.15 o                         
  -1   0   8         18.49         20.44         0.54 o                         
   0   0   8         72.26         71.84         1.54 o                         
   1   0   8        166.35        173.63         3.53 o                         
   2   0   8         18.81         17.56         0.52 o                         
   3   0   8         86.71         83.32         1.76 o                         
   4   0   8         15.44         10.97         0.42 o                         
   5   0   8          0.01          0.26         0.30 o                         
   6   0   8         13.30         13.83         0.70 o                         
   7   0   8         28.91         27.92         1.03 o                         
   8   0   8          0.77          0.56         0.56 o                         
 -11   1   8          2.79          3.07         0.41 o                         
 -10   1   8          6.64          6.77         0.52 o                         
  -9   1   8          1.01          0.88         0.33 o                         
  -8   1   8         29.42         30.61         1.00 o                         
  -7   1   8         51.12         47.57         1.40 o                         
  -6   1   8        148.58        137.02         3.38 o                         
  -5   1   8         79.97         81.34         2.10 o                         
  -4   1   8        137.36        142.76         4.82 o                         
  -3   1   8         41.59         44.35         2.19 o                         
  -2   1   8         60.25         59.27         1.55 o                         
  -1   1   8        212.64        203.06         4.11 o                         
   0   1   8        166.81        148.27         3.03 o                         
   1   1   8         57.98         57.58         1.27 o                         
   2   1   8        101.19         84.86         1.79 o                         
   3   1   8          1.66          2.87         0.41 o                         
   4   1   8         19.26         20.68         0.58 o                         
   5   1   8         34.95         29.01         1.63 o                         
   6   1   8          7.62          5.84         0.69 o                         
   7   1   8          2.76          3.08         0.43 o                         
   8   1   8          1.06          0.82         0.56 o                         
 -11   2   8          4.00          4.22         0.43 o                         
 -10   2   8          6.61          6.39         0.48 o                         
  -9   2   8         41.21         38.62         1.18 o                         
  -8   2   8         21.54         20.96         0.78 o                         
  -7   2   8         20.58         21.02         1.08 o                         
  -6   2   8         67.60         63.96         1.40 o                         
  -5   2   8          2.57          1.92         0.23 o                         
  -4   2   8         40.51         38.53         1.06 o                         
  -3   2   8        108.02        110.06         3.88 o                         
  -2   2   8        168.90        166.80         5.86 o                         
  -1   2   8         15.63         14.93         0.50 o                         
   0   2   8        278.70        267.12         5.33 o                         
   1   2   8        275.61        275.36         5.56 o                         
   2   2   8        644.98        604.33        16.85 o                         
   3   2   8        153.75        156.61         3.19 o                         
   4   2   8          0.29          0.96         0.30 o                         
   5   2   8         43.19         41.83         1.28 o                         
   6   2   8          9.50         10.21         0.64 o                         
   7   2   8          4.15          4.85         0.49 o                         
   8   2   8          2.18          3.82         0.56 o                         
 -10   3   8          0.28          0.52         0.29 o                         
  -9   3   8          2.27          2.27         0.35 o                         
  -8   3   8          0.51          0.33         0.30 o                         
  -7   3   8          7.82          7.79         0.77 o                         
  -6   3   8         15.78         15.60         0.73 o                         
  -5   3   8         13.62         12.38         0.77 o                         
  -4   3   8         12.12         11.61         0.69 o                         
  -3   3   8          4.15          3.70         0.43 o                         
  -2   3   8          4.41          3.45         0.77 o                         
  -1   3   8         21.37         22.57         0.60 o                         
   0   3   8         41.54         41.71         0.96 o                         
   1   3   8         28.66         26.45         0.71 o                         
   2   3   8         30.35         26.24         0.73 o                         
   3   3   8         36.07         35.51         1.12 o                         
   4   3   8          1.43          1.73         0.43 o                         
   5   3   8         16.38         14.82         0.70 o                         
   6   3   8         22.22         21.53         1.81 o                         
   7   3   8          6.55          8.19         1.59 o                         
   8   3   8         27.81         30.49         2.67 o                         
 -10   4   8         10.10         12.73         1.12 o                         
  -9   4   8         12.08         12.27         0.64 o                         
  -8   4   8         16.26         15.75         0.77 o                         
  -7   4   8          6.38          6.88         0.48 o                         
  -6   4   8          8.71          8.42         0.95 o                         
  -5   4   8          0.73          0.60         0.34 o                         
  -4   4   8         45.78         45.60         1.81 o                         
  -3   4   8        188.41        189.27         6.38 o                         
  -2   4   8         96.46         99.35         3.53 o                         
  -1   4   8        143.33        133.46         3.47 o                         
   0   4   8         73.46         75.61         2.01 o                         
   1   4   8         64.72         68.31         1.88 o                         
   2   4   8          3.70          4.86         0.64 o                         
   3   4   8         26.94         26.34         1.33 o                         
   4   4   8         16.74         16.81         0.73 o                         
   5   4   8         14.38         15.24         1.85 o                         
   6   4   8          2.13          2.71         0.60 o                         
   7   4   8         35.48         44.61         1.46 o                         
  -9   5   8          1.33          1.83         0.36 o                         
  -8   5   8          3.22          3.73         0.41 o                         
  -7   5   8          7.55          7.24         0.49 o                         
  -6   5   8         18.86         19.41         0.81 o                         
  -5   5   8          0.09          0.26         0.34 o                         
  -4   5   8         15.03         15.48         0.86 o                         
  -3   5   8        230.66        228.13         7.76 o                         
  -2   5   8         48.34         48.61         1.98 o                         
  -1   5   8         42.39         39.00         1.19 o                         
   0   5   8         89.60         83.40         3.14 o                         
   1   5   8         83.83         90.11         3.53 o                         
   2   5   8          3.18          2.58         0.52 o                         
   3   5   8         33.83         33.29         1.63 o                         
   4   5   8         13.06         14.28         1.03 o                         
   5   5   8          2.26          2.06         0.52 o                         
   6   5   8          3.70          3.35         0.60 o                         
  -7   6   8          6.68          6.39         0.73 o                         
  -6   6   8          4.27          5.33         0.60 o                         
  -5   6   8          3.19          3.61         0.52 o                         
  -4   6   8         10.84         10.06         0.77 o                         
  -3   6   8         12.22          9.46         0.77 o                         
  -2   6   8         45.15         42.33         1.81 o                         
   0   6   8         37.43         36.99         1.63 o                         
   1   6   8         27.59         30.02         1.46 o                         
   2   6   8         10.34         10.58         0.86 o                         
   3   6   8          2.23          1.55         0.43 o                         
   4   6   8          1.39          1.72         0.52 o                         
   5   6   8          1.53          1.46         0.60 o                         
  -5   7   8          0.90          1.38         0.43 o                         
  -4   7   8          1.03          1.89         0.52 o                         
   0   7   8         16.37         20.73         1.20 o                         
   1   7   8         15.95         19.95         1.12 o                         
   2   7   8          0.53          1.20         0.52 o                         
   3   7   8          1.20          1.46         0.52 o                         
  -4  -7   9          0.08         -0.39         0.26 o                         
  -3  -7   9          0.69          0.15         0.26 o                         
  -2  -7   9          0.62          0.86         0.27 o                         
  -1  -7   9          7.13          6.07         0.54 o                         
   0  -7   9          0.46          0.87         0.39 o                         
   1  -7   9          0.56          0.97         0.39 o                         
  -6  -6   9         10.73         12.04         0.54 o                         
  -5  -6   9          4.79          4.83         0.36 o                         
  -4  -6   9          4.33          3.69         0.32 o                         
  -3  -6   9          4.56          3.49         0.32 o                         
  -2  -6   9         17.38         17.55         0.62 o                         
  -1  -6   9          5.12          5.85         0.37 o                         
   0  -6   9         10.36         10.82         0.64 o                         
   1  -6   9          1.08          1.09         0.35 o                         
   2  -6   9          3.91          3.60         0.56 o                         
   3  -6   9          2.62          2.87         0.45 o                         
  -8  -5   9          2.07          2.49         0.60 o                         
  -7  -5   9          0.11         -0.17         0.43 o                         
  -6  -5   9         44.20         46.16         1.43 o                         
  -5  -5   9         66.78         66.61         1.73 o                         
  -4  -5   9         27.04         28.24         0.79 o                         
  -3  -5   9         63.10         60.49         1.42 o                         
  -2  -5   9        114.12        115.90         2.48 o                         
  -1  -5   9         34.21         34.77         0.92 o                         
   0  -5   9         16.63         17.94         0.60 o                         
   1  -5   9         12.56         11.07         0.64 o                         
   2  -5   9          9.05          9.67         0.60 o                         
   3  -5   9         11.32         12.17         0.70 o                         
   4  -5   9         11.65         11.42         0.73 o                         
   5  -5   9         17.70         20.10         0.91 o                         
  -9  -4   9          0.34         -0.43         0.52 o                         
  -8  -4   9          6.31          5.76         0.69 o                         
  -7  -4   9         10.24         10.23         0.86 o                         
  -6  -4   9         40.84         42.07         1.81 o                         
  -5  -4   9         36.34         37.44         0.96 o                         
  -4  -4   9         87.48         84.72         1.85 o                         
  -3  -4   9        116.53        118.59         2.53 o                         
  -2  -4   9         37.28         41.66         1.16 o                         
  -1  -4   9         46.69         44.59         1.07 o                         
   0  -4   9         11.40         10.41         0.57 o                         
   1  -4   9          1.88          1.39         0.56 o                         
   2  -4   9         55.21         55.03         1.64 o                         
   3  -4   9         29.96         30.67         1.09 o                         
   4  -4   9         35.38         38.94         1.27 o                         
   5  -4   9          2.26          3.02         0.43 o                         
   6  -4   9          5.49          8.18         1.42 o                         
 -10  -3   9          2.18          0.95         0.52 o                         
  -9  -3   9          7.35          5.33         0.69 o                         
  -8  -3   9          8.75          8.86         0.77 o                         
  -7  -3   9          2.05          2.49         0.43 o                         
  -6  -3   9          0.18         -0.52         0.34 o                         
  -5  -3   9         13.51         13.57         0.64 o                         
  -4  -3   9          6.93          5.99         0.43 o                         
  -3  -3   9         74.46         69.91         1.54 o                         
  -2  -3   9          2.29          2.32         0.22 o                         
  -1  -3   9         26.97         25.78         0.69 o                         
   0  -3   9         37.67         35.68         0.87 o                         
   1  -3   9         48.14         46.67         1.10 o                         
   2  -3   9         28.95         27.26         1.20 o                         
   3  -3   9         76.19         74.70         3.79 o                         
   4  -3   9          1.24          0.96         0.34 o                         
   5  -3   9          2.22          1.68         0.35 o                         
   6  -3   9         11.33         11.49         0.73 o                         
   7  -3   9          6.00          6.01         0.69 o                         
 -10  -2   9          1.25          0.86         0.52 o                         
  -9  -2   9         14.97         12.56         0.86 o                         
  -8  -2   9         16.99         15.74         0.95 o                         
  -7  -2   9          0.89          1.55         0.43 o                         
  -6  -2   9          1.18          1.38         0.43 o                         
  -5  -2   9         18.48         18.99         0.70 o                         
  -4  -2   9         15.81         15.63         0.56 o                         
  -3  -2   9         80.52         82.37         1.77 o                         
  -2  -2   9        440.59        430.07         8.61 o                         
  -1  -2   9         39.81         39.40         0.90 o                         
   0  -2   9        316.86        310.41         6.20 o                         
   1  -2   9        332.58        336.57         6.72 o                         
   2  -2   9         57.39         51.33         1.16 o                         
   3  -2   9        136.25        116.18         3.11 o                         
   4  -2   9          3.27          3.76         0.41 o                         
   5  -2   9          6.86          7.12         0.54 o                         
   6  -2   9         28.59         25.96         1.00 o                         
   7  -2   9         33.57         33.20         1.63 o                         
 -11  -1   9          0.29          1.03         0.52 o                         
 -10  -1   9         25.33         23.31         1.20 o                         
  -9  -1   9          6.97          7.93         0.51 o                         
  -8  -1   9         26.59         22.81         1.16 o                         
  -7  -1   9         50.16         46.72         1.81 o                         
  -6  -1   9         68.34         66.70         2.41 o                         
  -5  -1   9         10.92         14.15         0.58 o                         
  -4  -1   9         10.84          8.67         0.56 o                         
  -3  -1   9         52.57         46.71         1.06 o                         
  -2  -1   9         45.48         45.11         1.04 o                         
  -1  -1   9        225.18        221.95         4.46 o                         
   0  -1   9        101.60         99.72         2.10 o                         
   1  -1   9         11.99          7.48         0.35 o                         
   2  -1   9          8.86         13.35         1.79 o                         
   3  -1   9          0.37          0.42         0.19 o                         
   4  -1   9          0.33          0.03         0.27 o                         
   5  -1   9          2.49          2.26         0.43 o                         
   6  -1   9          3.52          3.96         0.77 o                         
   7  -1   9          0.03          0.43         0.56 o                         
 -11   0   9          6.10          8.18         0.73 o                         
 -10   0   9          8.77         10.83         0.60 o                         
  -9   0   9          7.16          7.57         1.03 o                         
  -8   0   9          3.44          4.22         0.77 o                         
  -7   0   9         23.18         25.26         1.03 o                         
  -6   0   9          2.05          1.31         0.24 o                         
  -5   0   9         45.49         41.40         1.33 o                         
  -4   0   9          2.12          2.05         0.47 o                         
  -3   0   9          0.13          0.75         0.73 o                         
  -2   0   9          0.68          0.45         0.16 o                         
  -1   0   9         21.18         19.24         0.54 o                         
   0   0   9        230.07        223.08         4.51 o                         
   1   0   9         17.31         14.53         0.45 o                         
   2   0   9         12.31         10.52         0.40 o                         
   3   0   9         14.47         11.06         0.42 o                         
   4   0   9          1.95          1.76         0.33 o                         
   5   0   9          2.57          1.83         0.33 o                         
   6   0   9         15.42         14.36         0.70 o                         
   7   0   9          0.60          0.90         0.36 o                         
   8   0   9          0.32         -0.59         0.39 o                         
 -11   1   9          0.29          0.41         0.39 o                         
 -10   1   9         25.35         24.68         1.20 o                         
  -9   1   9          6.96          8.02         0.51 o                         
  -8   1   9         26.60         23.93         0.84 o                         
  -7   1   9         50.14         45.69         1.33 o                         
  -6   1   9         68.39         64.66         1.85 o                         
  -5   1   9         10.89         13.27         0.60 o                         
  -4   1   9         10.80          8.74         0.43 o                         
  -3   1   9         52.62         45.67         1.28 o                         
  -2   1   9         45.47         44.93         1.02 o                         
  -1   1   9        224.95        219.25         4.44 o                         
   0   1   9        101.82         98.48         2.08 o                         
   1   1   9         11.98          8.66         0.36 o                         
   2   1   9          8.80         13.79         0.46 o                         
   3   1   9          0.38          0.57         0.60 o                         
   4   1   9          0.34          0.26         0.19 o                         
   5   1   9          2.47          2.24         0.33 o                         
   6   1   9          3.50          3.59         0.43 o                         
   7   1   9          0.03         -0.16         0.39 o                         
 -10   2   9          1.25          1.35         0.47 o                         
  -9   2   9         14.95         13.91         0.68 o                         
  -8   2   9         16.94         15.09         1.63 o                         
  -7   2   9          0.90          0.52         0.29 o                         
  -6   2   9          1.19          1.38         0.34 o                         
  -5   2   9         18.43         19.74         0.67 o                         
  -4   2   9         15.90         15.26         0.77 o                         
  -3   2   9         80.43         83.15         2.13 o                         
  -2   2   9        440.41        436.45        10.33 o                         
  -1   2   9         39.79         36.09         1.04 o                         
   0   2   9        316.57        308.12         6.21 o                         
   1   2   9        332.63        334.81         9.24 o                         
   2   2   9         57.58         50.61         1.19 o                         
   3   2   9        136.01        114.70         2.90 o                         
   4   2   9          3.26          3.98         0.39 o                         
   5   2   9          6.84          7.89         0.60 o                         
   6   2   9         28.60         26.43         1.00 o                         
   7   2   9         33.51         33.85         1.22 o                         
 -10   3   9          2.18          2.15         0.41 o                         
  -9   3   9          7.33          6.51         0.49 o                         
  -8   3   9          8.76          8.95         0.69 o                         
  -7   3   9          2.03          2.50         0.35 o                         
  -6   3   9          0.19          0.86         0.34 o                         
  -5   3   9         13.50         14.10         0.77 o                         
  -4   3   9          6.89          5.76         0.52 o                         
  -3   3   9         74.38         68.17         2.58 o                         
  -2   3   9          2.31          1.89         0.34 o                         
  -1   3   9         27.15         24.68         1.08 o                         
   0   3   9         37.51         34.32         0.86 o                         
   1   3   9         48.17         48.36         2.68 o                         
   2   3   9         28.87         27.25         0.73 o                         
   3   3   9         76.27         74.82         2.10 o                         
   4   3   9          1.27          1.32         0.33 o                         
   5   3   9          2.24          1.33         0.36 o                         
   6   3   9         11.36         11.92         1.07 o                         
   7   3   9          6.01          4.96         0.51 o                         
  -9   4   9          0.33          0.45         0.39 o                         
  -8   4   9          6.32          6.48         0.49 o                         
  -7   4   9         10.28          9.97         1.16 o                         
  -6   4   9         40.93         42.58         1.72 o                         
  -5   4   9         36.35         36.22         1.55 o                         
  -4   4   9         87.54         81.68         3.01 o                         
  -3   4   9        116.66        119.34         4.22 o                         
  -2   4   9         37.22         41.12         1.72 o                         
  -1   4   9         46.72         42.76         1.29 o                         
   0   4   9         11.33         11.31         0.77 o                         
   1   4   9          1.89          1.59         0.30 o                         
   2   4   9         55.31         53.24         1.58 o                         
   3   4   9         30.00         31.57         1.06 o                         
   4   4   9         35.43         39.33         1.28 o                         
   5   4   9          2.26          3.19         0.43 o                         
   6   4   9          5.50          8.06         0.58 o                         
  -8   5   9          2.07          2.65         0.41 o                         
  -7   5   9          0.11         -0.43         0.34 o                         
  -6   5   9         44.20         45.25         1.89 o                         
  -5   5   9         66.75         67.55         2.58 o                         
  -4   5   9         27.06         26.06         1.29 o                         
  -3   5   9         63.04         61.18         2.32 o                         
  -2   5   9        114.19        114.94         4.13 o                         
  -1   5   9         34.14         34.06         1.55 o                         
   0   5   9         16.65         18.04         0.95 o                         
   1   5   9         12.57         14.19         0.95 o                         
   2   5   9          9.08         10.58         0.86 o                         
   3   5   9         11.33         11.87         0.95 o                         
   4   5   9         11.73         10.66         0.95 o                         
   5   5   9         17.62         20.30         1.29 o                         
  -6   6   9         10.73         12.64         0.95 o                         
  -5   6   9          4.77          4.82         0.60 o                         
  -4   6   9          4.34          2.92         0.52 o                         
  -3   6   9          4.53          2.84         0.52 o                         
  -2   6   9         17.35         16.94         1.03 o                         
  -1   6   9          5.07          5.85         0.60 o                         
   1   6   9          1.06          1.63         0.52 o                         
   2   6   9          3.92          3.44         0.60 o                         
   3   6   9          2.62          2.15         0.60 o                         
  -4   7   9          0.08         -0.09         0.43 o                         
   1   7   9          0.57          0.52         0.52 o                         
  -5  -6  10         14.75         15.44         0.62 o                         
  -4  -6  10         10.07          9.55         0.47 o                         
  -3  -6  10          4.19          4.97         0.37 o                         
  -2  -6  10          1.16          1.24         0.27 o                         
  -1  -6  10         13.32         15.85         0.78 o                         
   0  -6  10          2.70          2.27         0.41 o                         
   1  -6  10          4.05          4.26         0.48 o                         
   2  -6  10         24.88         29.40         1.15 o                         
  -7  -5  10         13.94         15.74         0.76 o                         
  -6  -5  10         21.24         21.36         0.88 o                         
  -5  -5  10         71.26         71.05         2.03 o                         
  -4  -5  10         23.81         25.43         0.77 o                         
  -3  -5  10         10.17          9.99         0.47 o                         
  -2  -5  10         35.52         37.62         0.98 o                         
  -1  -5  10         22.60         22.78         0.70 o                         
   0  -5  10          5.24          5.34         0.49 o                         
   1  -5  10          6.17          5.12         0.48 o                         
   2  -5  10          1.57          2.11         0.41 o                         
   3  -5  10         67.96         73.52         2.22 o                         
   4  -5  10         61.01         70.14         2.10 o                         
  -8  -4  10          7.84          7.22         0.77 o                         
  -7  -4  10         19.98         20.38         0.88 o                         
  -6  -4  10         11.50          8.04         0.60 o                         
  -5  -4  10          8.23          7.89         0.54 o                         
  -4  -4  10          8.05          7.78         0.48 o                         
  -3  -4  10         62.05         65.66         1.62 o                         
  -2  -4  10         17.20         16.54         0.57 o                         
  -1  -4  10         13.39         12.75         0.48 o                         
   0  -4  10         25.09         26.09         0.75 o                         
   1  -4  10          6.45          6.72         0.51 o                         
   2  -4  10          3.32          4.49         0.48 o                         
   3  -4  10         20.41         20.07         1.51 o                         
   4  -4  10          1.72          1.35         0.39 o                         
   5  -4  10         21.80         24.53         1.03 o                         
  -9  -3  10          5.12          3.44         0.60 o                         
  -8  -3  10         11.06         12.47         0.86 o                         
  -7  -3  10         13.24         14.02         0.86 o                         
  -6  -3  10         13.12         12.97         0.64 o                         
  -5  -3  10         31.50         28.59         0.97 o                         
  -4  -3  10         20.16         20.42         0.78 o                         
  -3  -3  10          5.83          4.48         0.32 o                         
  -2  -3  10         55.70         56.17         1.30 o                         
  -1  -3  10        112.05        116.37         2.45 o                         
   0  -3  10         30.86         29.11         0.78 o                         
   1  -3  10         15.04         14.98         0.57 o                         
   2  -3  10         34.14         37.89         1.42 o                         
   3  -3  10          2.37          2.73         0.36 o                         
   4  -3  10          8.99          9.21         0.60 o                         
   5  -3  10          7.39          6.59         0.56 o                         
   6  -3  10         22.04         24.42         1.03 o                         
 -10  -2  10          4.96          5.25         0.69 o                         
  -9  -2  10          1.42          1.12         0.52 o                         
  -8  -2  10          6.07          5.76         0.60 o                         
  -7  -2  10          3.73          3.18         0.52 o                         
  -6  -2  10         12.87         13.08         1.12 o                         
  -5  -2  10         18.15         16.82         0.66 o                         
  -4  -2  10         92.81         84.60         2.25 o                         
  -3  -2  10         19.54         20.12         0.57 o                         
  -2  -2  10        225.27        217.94         4.46 o                         
  -1  -2  10         54.24         52.12         1.20 o                         
   0  -2  10         75.00         70.07         1.72 o                         
   1  -2  10         11.32          7.94         0.59 o                         
   2  -2  10          3.57          1.56         0.35 o                         
   3  -2  10         19.03         14.97         0.68 o                         
   4  -2  10         11.28         10.59         0.60 o                         
   5  -2  10          8.32          8.73         0.64 o                         
   6  -2  10         23.42         26.60         1.03 o                         
 -10  -1  10         13.06         14.19         0.95 o                         
  -9  -1  10          2.69          3.35         0.52 o                         
  -8  -1  10          1.25          1.81         0.43 o                         
  -7  -1  10          5.21          5.50         0.43 o                         
  -6  -1  10          3.53          3.32         0.36 o                         
  -5  -1  10         57.00         56.32         1.58 o                         
  -4  -1  10         58.72         59.11         1.64 o                         
  -3  -1  10         52.96         54.24         1.52 o                         
  -2  -1  10         39.52         42.26         0.99 o                         
  -1  -1  10        141.16        132.11         2.76 o                         
   0  -1  10         46.34         47.98         1.17 o                         
   1  -1  10         39.79         33.11         0.85 o                         
   2  -1  10         19.74         17.28         0.53 o                         
   3  -1  10          0.27          0.52         0.29 o                         
   4  -1  10          7.88          7.54         0.54 o                         
   5  -1  10          9.89          9.72         0.77 o                         
   6  -1  10         32.09         32.84         1.21 o                         
 -10   0  10          3.97          3.70         0.45 o                         
  -9   0  10          1.52          1.53         0.36 o                         
  -8   0  10          0.01         -0.34         0.34 o                         
  -7   0  10         23.52         21.77         0.79 o                         
  -6   0  10          3.99          3.55         0.47 o                         
  -5   0  10          1.24          1.13         0.64 o                         
  -4   0  10         50.07         45.66         1.31 o                         
  -3   0  10         29.99         33.28         1.03 o                         
  -2   0  10        164.84        154.66         3.16 o                         
  -1   0  10          1.71          2.41         0.22 o                         
   0   0  10         23.17         21.93         0.62 o                         
   1   0  10        121.34        116.33         2.46 o                         
   2   0  10         29.21         29.30         0.77 o                         
   3   0  10         62.59         58.31         1.34 o                         
   4   0  10          6.71          6.59         0.51 o                         
   5   0  10          0.18          0.35         0.33 o                         
   6   0  10          1.39          1.76         0.43 o                         
   7   0  10          9.09          8.69         0.64 o                         
 -10   1  10         13.03         13.80         0.68 o                         
  -9   1  10          2.70          3.14         0.41 o                         
  -8   1  10          1.25          1.12         0.33 o                         
  -7   1  10          5.20          5.81         0.43 o                         
  -6   1  10          3.52          3.10         0.39 o                         
  -5   1  10         57.04         55.11         1.76 o                         
  -4   1  10         58.66         60.00         1.61 o                         
  -3   1  10         52.90         52.43         1.49 o                         
  -2   1  10         39.53         42.44         1.21 o                         
  -1   1  10        140.99        133.83         2.77 o                         
   0   1  10         46.35         47.81         1.09 o                         
   1   1  10         39.80         35.25         1.31 o                         
   2   1  10         19.78         17.04         0.95 o                         
   3   1  10          0.27          0.31         0.25 o                         
   4   1  10          7.85          8.41         0.40 o                         
   5   1  10          9.91         10.77         0.64 o                         
   6   1  10         32.04         34.04         1.18 o                         
 -10   2  10          4.97          4.98         0.48 o                         
  -9   2  10          1.42          1.05         0.64 o                         
  -8   2  10          6.08          4.61         0.41 o                         
  -7   2  10          3.73          3.10         0.43 o                         
  -6   2  10         12.86         12.99         0.77 o                         
  -5   2  10         18.18         16.17         0.86 o                         
  -4   2  10         92.89         85.82         3.10 o                         
  -3   2  10         19.50         20.15         0.73 o                         
  -2   2  10        225.09        222.24         5.36 o                         
  -1   2  10         54.37         50.27         1.17 o                         
   0   2  10         75.05         71.06         1.55 o                         
   1   2  10         11.29          7.37         0.36 o                         
   2   2  10          3.59          2.58         0.41 o                         
   3   2  10         19.07         14.88         0.53 o                         
   4   2  10         11.28         10.88         0.61 o                         
   5   2  10          8.28          7.09         0.73 o                         
   6   2  10         23.49         25.20         1.12 o                         
  -9   3  10          5.12          4.35         0.48 o                         
  -8   3  10         11.05         12.09         0.62 o                         
  -7   3  10         13.19         13.33         0.86 o                         
  -6   3  10         13.10         12.81         0.86 o                         
  -5   3  10         31.49         29.16         1.29 o                         
  -4   3  10         20.12         22.28         1.03 o                         
  -3   3  10          5.81          5.33         0.52 o                         
  -2   3  10         55.67         57.99         2.15 o                         
  -1   3  10        112.07        111.76         4.05 o                         
   0   3  10         30.86         29.48         0.94 o                         
   1   3  10         15.09         15.66         0.53 o                         
   2   3  10         34.15         37.34         0.96 o                         
   3   3  10          2.36          3.12         0.28 o                         
   4   3  10          9.00          9.98         0.61 o                         
   5   3  10          7.35          7.39         0.69 o                         
   6   3  10         22.15         23.09         1.42 o                         
  -8   4  10          7.86          8.75         0.56 o                         
  -7   4  10         19.95         22.45         1.12 o                         
  -6   4  10         11.48          8.86         0.69 o                         
  -5   4  10          8.22          9.12         0.69 o                         
  -4   4  10          8.04          8.69         0.69 o                         
  -3   4  10         62.10         65.48         2.50 o                         
  -2   4  10         17.22         16.60         0.95 o                         
  -1   4  10         13.37         13.85         0.86 o                         
   0   4  10         25.15         27.77         0.94 o                         
   1   4  10          6.51          7.74         0.49 o                         
   2   4  10          3.33          4.54         0.39 o                         
   3   4  10         20.39         20.64         1.20 o                         
   4   4  10          1.74          1.98         0.52 o                         
   5   4  10         21.78         27.49         2.71 o                         
  -7   5  10         13.96         15.74         0.95 o                         
  -6   5  10         21.27         22.71         1.12 o                         
  -5   5  10         71.26         72.11         2.75 o                         
  -4   5  10         23.85         24.34         1.20 o                         
  -3   5  10         10.15         10.06         0.77 o                         
  -2   5  10         35.53         35.35         1.63 o                         
  -1   5  10         22.59         21.42         1.12 o                         
   0   5  10          5.28          5.50         0.60 o                         
   1   5  10          6.16          5.59         0.69 o                         
   2   5  10          1.54          1.72         0.52 o                         
   3   5  10         67.94         77.61         3.10 o                         
   4   5  10         61.13         70.03         3.01 o                         
  -5   6  10         14.70         14.45         0.95 o                         
  -4   6  10         10.09          9.03         0.77 o                         
  -3   6  10          4.17          4.73         0.60 o                         
  -2   6  10          1.17          0.17         0.43 o                         
  -1   6  10         13.32         15.22         1.03 o                         
   2   6  10         24.81         27.95         1.55 o                         
  -6  -5  11         15.75         17.77         0.84 o                         
  -5  -5  11          8.20          8.08         0.58 o                         
  -4  -5  11          0.44          0.04         0.47 o                         
  -3  -5  11         23.21         26.24         0.80 o                         
  -2  -5  11          0.17          0.58         0.27 o                         
  -1  -5  11          3.97          4.40         0.48 o                         
   0  -5  11          7.50          7.67         0.86 o                         
   1  -5  11         51.16         59.55         1.82 o                         
   2  -5  11         14.18         16.77         1.29 o                         
  -7  -4  11          1.59          0.82         0.36 o                         
  -6  -4  11         21.17         21.62         0.91 o                         
  -5  -4  11         31.41         34.66         1.63 o                         
  -4  -4  11         11.38         12.45         1.07 o                         
  -3  -4  11          9.00          9.47         0.57 o                         
  -2  -4  11          9.45         10.36         0.47 o                         
  -1  -4  11          6.18          6.97         0.41 o                         
   0  -4  11          4.84          4.84         1.03 o                         
   1  -4  11         39.16         38.92         1.30 o                         
   2  -4  11          5.95          8.51         0.60 o                         
   3  -4  11          5.36          5.91         0.90 o                         
  -8  -3  11          5.54          5.78         0.77 o                         
  -7  -3  11          0.21          0.15         0.33 o                         
  -6  -3  11         17.96         20.57         0.82 o                         
  -5  -3  11          6.08          7.17         0.51 o                         
  -4  -3  11          8.85          9.08         0.54 o                         
  -3  -3  11         50.30         50.58         3.05 o                         
  -2  -3  11         16.00         16.97         0.57 o                         
  -1  -3  11          5.02          5.45         0.33 o                         
   0  -3  11          0.78          1.02         0.22 o                         
   1  -3  11          1.07          0.85         0.35 o                         
   2  -3  11          7.53          6.74         0.54 o                         
   3  -3  11          4.96          4.16         0.48 o                         
   4  -3  11         15.45         16.76         0.81 o                         
  -9  -2  11          2.34          1.63         0.52 o                         
  -8  -2  11          5.00          4.54         0.45 o                         
  -7  -2  11         14.97         15.24         0.77 o                         
  -6  -2  11         42.85         41.03         1.89 o                         
  -5  -2  11         70.45         70.44         1.94 o                         
  -4  -2  11         55.38         51.48         1.52 o                         
  -3  -2  11         33.86         34.54         1.12 o                         
  -2  -2  11        110.99        114.25         2.43 o                         
  -1  -2  11          2.78          3.36         0.27 o                         
   0  -2  11          1.77          2.00         0.24 o                         
   1  -2  11         13.04         12.76         0.48 o                         
   2  -2  11          1.50          2.15         0.64 o                         
   3  -2  11          9.65          9.44         0.60 o                         
   4  -2  11          0.08          0.40         0.35 o                         
   5  -2  11         27.52         29.63         1.15 o                         
  -9  -1  11          9.45         12.04         0.86 o                         
  -8  -1  11          7.79          9.02         1.46 o                         
  -7  -1  11         16.96         15.98         0.82 o                         
  -6  -1  11         21.24         20.63         0.82 o                         
  -5  -1  11         29.18         28.83         1.03 o                         
  -4  -1  11         37.13         37.99         1.18 o                         
  -3  -1  11         13.81         13.24         0.62 o                         
  -2  -1  11         75.30         74.74         2.01 o                         
  -1  -1  11         63.34         67.06         2.06 o                         
   0  -1  11         10.64         11.68         0.87 o                         
   1  -1  11          6.70          6.44         0.55 o                         
   2  -1  11         32.92         35.33         1.25 o                         
   3  -1  11          3.61          4.17         0.47 o                         
   4  -1  11          0.12          0.72         0.47 o                         
   5  -1  11         39.66         45.80         3.57 o                         
  -9   0  11         24.40         24.51         1.29 o                         
  -8   0  11          5.43          5.74         0.52 o                         
  -7   0  11         16.93         15.80         0.86 o                         
  -6   0  11          7.57          5.01         0.39 o                         
  -5   0  11          1.42          0.99         0.30 o                         
  -4   0  11          7.49          6.92         0.45 o                         
  -3   0  11          0.01          0.23         0.27 o                         
  -2   0  11          7.73          9.45         0.54 o                         
  -1   0  11          9.04         11.48         0.48 o                         
   0   0  11         24.76         25.65         0.70 o                         
   1   0  11          0.41          0.81         0.22 o                         
   2   0  11          3.51          2.50         0.25 o                         
   3   0  11         10.48          8.33         0.54 o                         
   4   0  11          9.54         12.02         0.70 o                         
   5   0  11          0.10         -0.77         0.52 o                         
  -9   1  11          9.42         10.92         0.86 o                         
  -8   1  11          7.77          8.00         0.69 o                         
  -7   1  11         17.00         16.68         0.95 o                         
  -6   1  11         21.23         22.07         0.82 o                         
  -5   1  11         29.21         30.64         1.42 o                         
  -4   1  11         37.18         38.18         1.12 o                         
  -3   1  11         13.83         14.40         1.12 o                         
  -2   1  11         75.37         74.35         2.01 o                         
  -1   1  11         63.32         65.73         1.82 o                         
   0   1  11         10.67         11.05         0.45 o                         
   1   1  11          6.70          6.95         0.61 o                         
   2   1  11         32.92         36.17         0.92 o                         
   3   1  11          3.60          4.09         0.31 o                         
   4   1  11          0.12          0.70         0.64 o                         
   5   1  11         39.64         46.18         1.49 o                         
  -9   2  11          2.34          2.32         0.52 o                         
  -8   2  11          5.00          4.82         0.60 o                         
  -7   2  11         14.95         15.74         0.95 o                         
  -6   2  11         42.82         41.98         1.72 o                         
  -5   2  11         70.45         72.28         2.67 o                         
  -4   2  11         55.39         51.19         1.98 o                         
  -3   2  11         33.93         36.82         1.55 o                         
  -2   2  11        111.01        114.20         2.92 o                         
  -1   2  11          2.79          3.43         0.43 o                         
   0   2  11          1.75          1.38         0.25 o                         
   1   2  11         13.01         12.42         0.49 o                         
   2   2  11          1.50          2.31         0.30 o                         
   3   2  11          9.67         10.08         0.72 o                         
   4   2  11          0.08         -0.23         0.33 o                         
   5   2  11         27.47         29.75         1.18 o                         
  -8   3  11          5.52          6.02         0.60 o                         
  -7   3  11          0.21         -0.09         0.43 o                         
  -6   3  11         17.93         19.18         1.03 o                         
  -5   3  11          6.05          5.76         0.60 o                         
  -4   3  11          8.84          8.60         0.69 o                         
  -3   3  11         50.35         53.69         2.06 o                         
  -2   3  11         15.97         17.63         0.95 o                         
  -1   3  11          5.02          5.85         0.60 o                         
   0   3  11          0.78          1.03         0.34 o                         
   1   3  11          1.07          1.24         0.34 o                         
   2   3  11          7.52          7.01         0.68 o                         
   3   3  11          4.96          4.33         0.33 o                         
   4   3  11         15.47         18.38         0.95 o                         
  -7   4  11          1.60          1.81         0.52 o                         
  -6   4  11         21.11         20.99         1.12 o                         
  -5   4  11         31.38         35.27         1.55 o                         
  -4   4  11         11.41         11.61         0.86 o                         
  -3   4  11          9.02          8.60         0.77 o                         
  -2   4  11          9.42          9.80         0.77 o                         
  -1   4  11          6.21          8.08         0.69 o                         
   0   4  11          4.84          5.50         0.60 o                         
   1   4  11         39.18         39.03         1.25 o                         
   2   4  11          5.97          7.80         0.51 o                         
   3   4  11          5.35          7.57         0.77 o                         
  -6   5  11         15.78         18.32         1.12 o                         
  -5   5  11          8.17          8.51         0.77 o                         
  -4   5  11          0.44          0.34         0.43 o                         
  -3   5  11         23.20         25.20         1.29 o                         
  -2   5  11          0.18          0.00         0.43 o                         
  -1   5  11          3.97          4.39         0.60 o                         
   0   5  11          7.46          7.40         0.77 o                         
   1   5  11         51.15         58.24         2.41 o                         
   2   5  11         14.22         19.78         1.20 o                         
  -2  -5  12          8.60          8.76         0.48 o                         
  -6  -4  12         12.70         13.38         0.74 o                         
  -5  -4  12         17.56         18.34         0.84 o                         
  -4  -4  12          7.95          9.43         1.03 o                         
  -3  -4  12         13.24         14.30         0.68 o                         
  -2  -4  12          9.62          9.25         0.60 o                         
  -1  -4  12          7.32          8.79         0.47 o                         
   0  -4  12         27.16         33.69         1.21 o                         
   1  -4  12         16.12         19.39         0.87 o                         
  -7  -3  12          0.30          0.85         0.39 o                         
  -6  -3  12          1.76          1.82         0.43 o                         
  -5  -3  12         25.99         25.89         0.97 o                         
  -4  -3  12          3.24          3.87         0.41 o                         
  -3  -3  12          5.31          5.11         0.52 o                         
  -2  -3  12          7.17          7.70         0.82 o                         
  -1  -3  12          3.54          4.32         0.33 o                         
   0  -3  12          7.88          9.50         0.60 o                         
   1  -3  12          3.44          3.75         0.43 o                         
   2  -3  12         15.27         16.65         1.29 o                         
   3  -3  12          4.85          4.40         0.49 o                         
  -8  -2  12         10.82         11.53         0.66 o                         
  -7  -2  12         14.46         15.21         0.82 o                         
  -6  -2  12         24.23         26.19         0.97 o                         
  -5  -2  12         36.88         39.16         1.29 o                         
  -4  -2  12         61.04         61.98         1.79 o                         
  -3  -2  12          5.04          3.71         0.82 o                         
  -2  -2  12         19.80         19.68         0.81 o                         
  -1  -2  12          0.63          0.42         0.27 o                         
   0  -2  12         15.59         16.44         0.55 o                         
   1  -2  12          5.81          7.40         0.54 o                         
   2  -2  12         11.75         12.28         0.73 o                         
   3  -2  12          8.56          9.08         0.64 o                         
   4  -2  12         69.33         81.09         2.37 o                         
  -8  -1  12          8.97          8.51         0.58 o                         
  -7  -1  12         25.80         25.14         0.94 o                         
  -6  -1  12         39.58         38.57         2.02 o                         
  -5  -1  12         11.16         10.95         0.64 o                         
  -4  -1  12         10.18          9.70         0.58 o                         
  -3  -1  12          1.19          0.69         0.33 o                         
  -2  -1  12         26.00         28.87         0.99 o                         
  -1  -1  12          0.85          1.13         0.33 o                         
   0  -1  12         11.06         12.10         0.48 o                         
   1  -1  12          3.59          3.42         0.42 o                         
   2  -1  12          1.04          1.36         0.35 o                         
   3  -1  12         11.18         15.10         0.72 o                         
   4  -1  12         16.55         20.42         0.94 o                         
  -8   0  12          7.04          6.04         0.49 o                         
  -7   0  12         12.45         13.69         0.64 o                         
  -6   0  12          7.97          7.67         0.56 o                         
  -5   0  12          9.48          9.78         0.58 o                         
  -4   0  12          3.44          3.04         0.39 o                         
  -3   0  12          0.69          0.43         0.27 o                         
  -2   0  12         34.14         34.44         1.59 o                         
  -1   0  12          1.12          0.92         0.29 o                         
   0   0  12         22.47         21.59         0.65 o                         
   1   0  12          9.38         10.48         0.45 o                         
   2   0  12          5.16          5.90         0.36 o                         
   3   0  12         22.59         19.88         0.88 o                         
   4   0  12          0.15         -0.05         0.56 o                         
  -8   1  12          8.97          9.12         0.77 o                         
  -7   1  12         25.86         25.80         1.29 o                         
  -6   1  12         39.57         40.26         1.72 o                         
  -5   1  12         11.14         12.16         0.61 o                         
  -4   1  12         10.22         10.72         0.58 o                         
  -3   1  12          1.19          0.70         0.39 o                         
  -2   1  12         25.96         28.24         0.97 o                         
  -1   1  12          0.85          0.76         0.29 o                         
   0   1  12         11.07         11.49         0.60 o                         
   1   1  12          3.60          3.65         0.32 o                         
   2   1  12          1.02          1.66         0.29 o                         
   3   1  12         11.21         14.67         1.50 o                         
   4   1  12         16.53         22.67         1.85 o                         
  -8   2  12         10.81         10.75         0.86 o                         
  -7   2  12         14.43         14.19         0.95 o                         
  -6   2  12         24.22         27.35         1.29 o                         
  -5   2  12         36.89         38.54         1.63 o                         
  -4   2  12         61.06         66.34         2.50 o                         
  -3   2  12          5.04          4.47         0.52 o                         
  -2   2  12         19.77         20.99         1.03 o                         
  -1   2  12          0.65          0.77         0.43 o                         
   0   2  12         15.60         16.34         0.70 o                         
   1   2  12          5.82          7.40         0.39 o                         
   2   2  12         11.75         13.44         0.54 o                         
   3   2  12          8.53         10.19         0.49 o                         
   4   2  12         69.45         79.44         2.31 o                         
  -7   3  12          0.30         -0.34         0.43 o                         
  -6   3  12          1.75          1.98         0.52 o                         
  -5   3  12         26.08         26.40         1.29 o                         
  -4   3  12          3.26          4.56         0.60 o                         
  -3   3  12          5.28          5.93         0.60 o                         
  -2   3  12          7.17          7.91         0.69 o                         
  -1   3  12          3.54          4.73         0.60 o                         
   0   3  12          7.88          8.94         0.77 o                         
   1   3  12          3.42          4.30         0.60 o                         
   2   3  12         15.28         15.47         0.70 o                         
   3   3  12          4.83          5.08         0.45 o                         
  -6   4  12         12.69         14.45         0.95 o                         
  -5   4  12         17.56         19.09         1.12 o                         
  -4   4  12          7.95          8.26         0.77 o                         
  -3   4  12         13.24         13.42         0.86 o                         
  -2   4  12          9.61          8.94         0.77 o                         
  -1   4  12          7.34          8.94         0.77 o                         
   0   4  12         27.17         32.86         1.55 o                         
   1   4  12         16.09         18.66         1.12 o                         
  -2   5  12          8.55          8.69         0.77 o                         
  -5  -3  13         26.06         28.24         1.03 o                         
  -4  -3  13         19.65         20.03         0.87 o                         
  -3  -3  13          4.99          5.78         0.95 o                         
  -2  -3  13          4.11          4.95         0.49 o                         
  -1  -3  13          2.48          1.46         0.36 o                         
   0  -3  13          1.44          0.47         0.35 o                         
  -6  -2  13          8.42          9.70         1.85 o                         
  -5  -2  13          2.03          1.57         0.39 o                         
  -4  -2  13         13.34         11.37         0.66 o                         
  -3  -2  13          0.87          0.63         0.35 o                         
  -2  -2  13          5.24          5.72         0.49 o                         
  -1  -2  13          7.81          8.28         0.56 o                         
   0  -2  13         25.50         28.18         0.82 o                         
   1  -2  13         24.96         25.38         1.33 o                         
  -7  -1  13         26.91         29.65         1.09 o                         
  -6  -1  13          6.20          6.81         1.38 o                         
  -5  -1  13          4.67          4.50         0.48 o                         
  -4  -1  13          2.17          2.36         0.39 o                         
  -3  -1  13          3.90          4.86         0.45 o                         
  -2  -1  13          5.24          6.04         0.48 o                         
  -1  -1  13         17.82         19.65         1.89 o                         
   0  -1  13          3.26          2.98         0.41 o                         
   1  -1  13          7.42          9.48         0.62 o                         
   2  -1  13         25.00         30.75         1.15 o                         
  -7   0  13          0.61          1.57         0.69 o                         
  -6   0  13          1.10          1.17         0.33 o                         
  -5   0  13          6.17          7.59         0.51 o                         
  -4   0  13          1.94          0.84         0.33 o                         
  -3   0  13          8.23          7.56         0.95 o                         
  -2   0  13          1.64          2.38         0.39 o                         
  -1   0  13          1.41          2.20         0.73 o                         
   0   0  13          5.70          4.74         0.41 o                         
   1   0  13         14.12         13.27         0.54 o                         
   2   0  13         10.16         12.15         0.72 o                         
  -7   1  13         26.92         30.28         1.46 o                         
  -6   1  13          6.21          6.62         0.69 o                         
  -5   1  13          4.67          4.73         0.60 o                         
  -4   1  13          2.18          2.92         0.52 o                         
  -3   1  13          3.89          3.72         0.39 o                         
  -2   1  13          5.25          6.97         1.42 o                         
  -1   1  13         17.83         19.68         0.81 o                         
   0   1  13          3.25          3.61         0.41 o                         
   1   1  13          7.42         10.21         0.60 o                         
   2   1  13         24.97         30.68         1.04 o                         
  -6   2  13          8.40          7.91         0.77 o                         
  -5   2  13          2.04          1.98         0.52 o                         
  -4   2  13         13.35         11.52         0.86 o                         
  -3   2  13          0.87          0.77         0.43 o                         
  -2   2  13          5.26          6.11         0.60 o                         
  -1   2  13          7.79          7.74         0.69 o                         
   0   2  13         25.51         28.38         1.29 o                         
   1   2  13         24.94         27.64         0.97 o                         
  -5   3  13         26.07         26.40         1.38 o                         
  -4   3  13         19.60         22.19         1.12 o                         
  -3   3  13          5.01          5.42         0.60 o                         
  -2   3  13          4.12          5.25         0.60 o                         
  -1   3  13          2.49          2.24         0.52 o                         
   0   3  13          1.46          1.12         0.43 o                         
  -3  -1  14          8.47          8.25         0.60 o                         
  -2  -1  14          1.52          2.11         0.69 o                         
  -1  -1  14          7.95          9.72         0.62 o                         
  -4   0  14         15.03         16.65         1.03 o                         
  -3   0  14          0.00         -0.06         0.33 o                         
  -2   0  14          0.02         -0.20         0.34 o                         
  -1   0  14          3.75          4.82         0.48 o                         
  -3   1  14          8.45          9.72         0.77 o                         
  -2   1  14          1.52          1.46         0.43 o                         
  -1   1  14          7.93          9.95         0.60 o                         
                                                                                
